# Supplementary material for: Evolutionary Trajectories are Contingent on Mitonuclear Interactions
Source: Mol Biol Evol. 2023 Mar 17;40(4):msad061. doi: 10.1093/molbev/msad061 (PMC10072823; doi:10.1093/molbev/msad061)
Supplement: msad061_Supplementary_Data [file msad061_supplementary_data.zip]

Archive with 6 entries (6 files):
- DataS3_All_mutation_calls.xlsx
- DataS4_Mutation_annotations.xlsx
- Supplementary_figures_v3_submit.pdf
- Text S1.pdf
- DataS1.csv
- DataS2_Fraction_mtDNA_reads.xlsx
