# Supplementary material for: Evolutionary Trajectories are Contingent on Mitonuclear Interactions
Source: Mol Biol Evol. 2023 Mar 17;40(4):msad061. doi: 10.1093/molbev/msad061 (PMC10072823; doi:10.1093/molbev/msad061)
Supplement: msad061_Supplementary_Data [file msad061_supplementary_data.zip › DataS3_All_mutation_calls.xlsx]

## Sheet: Data S3
Library	Chromosome	Beginning	End	Reference Base	Alternate Base	MitoNuc genotype	Carbon source	Annotation	Mutation type	Mitonuclear match	Nucleus	Mito	glucose A norm rel gain	glucose mu norm rel gain	glycerol A norm rel gain	glycerol mu norm rel gain	GT	Effect	Impact	Systematic name
D711_B504_Q2D9	VII	385797	385797	G	C	ND	fermentable	S000003037	SNP	Mismatch	N	D	-0.0117081	-0.0653543	5.08266	0.602708	0/1	missense_variant	MODERATE	YGL069C
B719_D502_Q8B9	IV	1250852	1250852	C	T	YD	non-fermentable	ERD1	SNP	Mismatch	Y	D	-0.236031	-0.16003	4.90823	0.146363	0/1	upstream_gene_variant	MODIFIER	YDR414C
B706_D505_Q7A12	IV	1257854	1257854	G	A	DD	non-fermentable	ERD1	SNP	Match	D	D	1.86802	1.61652	0.261518	0.291421	0/1	synonymous_variant	LOW	YDR414C
B719_D502_Q8B9	Mito	61571	61571	A	T	YD	non-fermentable	S000007258	SNP	Mismatch	Y	D	-0.236031	-0.16003	4.90823	0.146363	0|1	intergenic_region	MODIFIER	Q0017
N729_B505_R16A9	Mito	59370	59370	A	T	DY	non-fermentable	S000007258	SNP	Mismatch	D	Y	0.836946	0.734766	0.55399	0.607182	1\1	intergenic_region	MODIFIER	Q0017
N724_S522_Q7H4	Mito	58683	58683	A	G	DY	non-fermentable	S000007258	SNP	Mismatch	D	Y	0.676717	0.513987	0.468126	0.481054	0|1	intergenic_region	MODIFIER	Q0017
N724_S522_Q7H4	Mito	58690	58690	G	C	DY	non-fermentable	S000007258	SNP	Mismatch	D	Y	0.676717	0.513987	0.468126	0.481054	0|1	intergenic_region	MODIFIER	Q0017
N724_S522_Q7H4	Mito	58695	58695	A	G	DY	non-fermentable	S000007258	SNP	Mismatch	D	Y	0.676717	0.513987	0.468126	0.481054	0|1	intergenic_region	MODIFIER	Q0017
N724_S522_Q7H4	Mito	58694	58694	G	A	DY	non-fermentable	S000007258	SNP	Mismatch	D	Y	0.676717	0.513987	0.468126	0.481054	0|1	intergenic_region	MODIFIER	Q0017
B719_D502_Q8B9	VII	615099	615099	C	A	YD	non-fermentable	GID10	SNP	Mismatch	Y	D	-0.236031	-0.16003	4.90823	0.146363	1\1	upstream_gene_variant	MODIFIER	YGR066C
B719_D502_Q8B9	VII	340197	340197	A	G	YD	non-fermentable	TOS8	SNP	Mismatch	Y	D	-0.236031	-0.16003	4.90823	0.146363	1\1	downstream_gene_variant	MODIFIER	YGL096W
N719_D508_Q14D2	VII	339228	339228	A	G	YD	fermentable	TOS8	SNP	Mismatch	Y	D	0.345948	0.571394	1.16447	0.56479	1|1	missense_variant	MODERATE	YGL096W
B719_D502_Q8B9	XII	69143	69143	A	G	YD	non-fermentable	UBI4	SNP	Mismatch	Y	D	-0.236031	-0.16003	4.90823	0.146363	1|1	synonymous_variant	LOW	YLL039C
B712_D506_Q10B4	XII	69897	69897	T	C	ND	fermentable	UBI4	SNP	Mismatch	N	D	-0.0222371	0.0663697	1.45957	0.0912825	0|1	synonymous_variant	LOW	YLL039C
B712_D506_Q10B4	XII	69900	69900	A	T	ND	fermentable	UBI4	SNP	Mismatch	N	D	-0.0222371	0.0663697	1.45957	0.0912825	0|1	synonymous_variant	LOW	YLL039C
B712_D506_Q10B4	XII	69903	69903	T	C	ND	fermentable	UBI4	SNP	Mismatch	N	D	-0.0222371	0.0663697	1.45957	0.0912825	0|1	synonymous_variant	LOW	YLL039C
B718_S521_Q10G8	XII	69152	69152	A	G	YD	fermentable	UBI4	SNP	Mismatch	Y	D	0.172878	0.299718	0.409046	0.653977	0|1	synonymous_variant	LOW	YLL039C
B718_S521_Q10G8	XII	69113	69113	C	T	YD	fermentable	UBI4	SNP	Mismatch	Y	D	0.172878	0.299718	0.409046	0.653977	1|1	synonymous_variant	LOW	YLL039C
B718_S521_Q10G8	XII	69194	69194	C	T	YD	fermentable	UBI4	SNP	Mismatch	Y	D	0.172878	0.299718	0.409046	0.653977	0|1	synonymous_variant	LOW	YLL039C
B718_S521_Q10G8	XII	69182	69182	A	C	YD	fermentable	UBI4	SNP	Mismatch	Y	D	0.172878	0.299718	0.409046	0.653977	0|1	synonymous_variant	LOW	YLL039C
B718_S521_Q10G8	XII	69188	69188	C	T	YD	fermentable	UBI4	SNP	Mismatch	Y	D	0.172878	0.299718	0.409046	0.653977	0|1	synonymous_variant	LOW	YLL039C
B718_S521_Q10G8	XII	69191	69191	T	A	YD	fermentable	UBI4	SNP	Mismatch	Y	D	0.172878	0.299718	0.409046	0.653977	0|1	synonymous_variant	LOW	YLL039C
N727_D507_Q7C6	XII	70005	70005	C	T	NN	fermentable	UBI4	SNP	Match	N	N	0.0074609	0.0233452	0.400466	0.455785	1|1	synonymous_variant	LOW	YLL039C
N728_D504_Q12D3	XII	70005	70005	C	T	NN	fermentable	UBI4	SNP	Match	N	N	0.0442308	0.135798	0.360728	-0.334602	1|1	synonymous_variant	LOW	YLL039C
B706_B502_Q6B12	XII	69143	69143	A	G	YD	non-fermentable	UBI4	SNP	Mismatch	Y	D	0.146981	0.195248	0.335714	-0.365674	1|1	synonymous_variant	LOW	YLL039C
D712_S518_Q13E10	XII	55672	55672	A	G	DY	fermentable	UBI4	SNP	Mismatch	D	Y	2.50425	2.15665	0.0842279	0.466221	1\1	synonymous_variant	LOW	YLL039C
B704_B509_Q6E10	XII	55672	55672	A	G	DY	fermentable	UBI4	SNP	Mismatch	D	Y	2.34538	2.23521	0.0231219	0.515748	1\1	synonymous_variant	LOW	YLL039C
B718_S517_Q8H8	XII	55979	55979	T	C	DY	fermentable	UBI4	SNP	Mismatch	D	Y	0.913607	1.0183	-0.00557242	0.263881	0|1	synonymous_variant	LOW	YLL039C
B718_S517_Q8H8	XII	55982	55982	T	C	DY	fermentable	UBI4	SNP	Mismatch	D	Y	0.913607	1.0183	-0.00557242	0.263881	0|1	synonymous_variant	LOW	YLL039C
D707_D502_Q12B1	XII	69573	69573	C	T	NN	fermentable	UBI4	SNP	Match	N	N	-0.117406	-0.0970045	-0.139461	-0.130016	0|1	synonymous_variant	LOW	YLL039C
N728_S513_Q12E3	XII	69143	69143	A	G	YD	non-fermentable	UBI4	SNP	Mismatch	Y	D	-0.734475	-0.686348	-0.509976	-0.706082	1|1	synonymous_variant	LOW	YLL039C
B712_S515_Q8F4	XII	69143	69143	A	G	YD	non-fermentable	UBI4	SNP	Mismatch	Y	D					1|1	synonymous_variant	LOW	YLL039C
B717_S518_Q10E7	XII	70005	70005	C	T	NN	fermentable	UBI4	SNP	Match	N	N					0|1	synonymous_variant	LOW	YLL039C
B702_D507_Q7C8	II	100384	100384	G	A	NN	non-fermentable	KIP1	SNP	Match	N	N	0.0325458	-0.0104705	4.54635	-0.0551475	0/1	synonymous_variant	LOW	YBL063W
B702_D507_Q7C8	VII	736171	736171	G	T	NN	non-fermentable	S000003354	SNP	Match	N	N	0.0325458	-0.0104705	4.54635	-0.0551475	1\1	stop_gained	HIGH	YGR122W
B716_D502_Q12B11	VII	736000	736000	T	A	YD	fermentable	S000003354	SNP	Mismatch	Y	D	0.193629	0.448691	1.80183	0.40162	1\1	stop_gained	HIGH	YGR122W
B722_S513_Q8E12	VII	736186	736186	C	A	YD	non-fermentable	S000003354	SNP	Mismatch	Y	D	0.00983103	0.173717	1.12256	0.227658	0/1	missense_variant	MODERATE	YGR122W
B713_D503_Q8C5	VII	735786	735786	G	C	YY	fermentable	S000003354	SNP	Match	Y	Y	0.258818	0.189826	0.639365	0.505047	0|1	missense_variant	MODERATE	YGR122W
B718_D506_Q10B8	VII	735213	735213	C	A	YD	fermentable	S000003354	SNP	Mismatch	Y	D	0.218877	0.32331	0.611547	0.497699	1\1	missense_variant	MODERATE	YGR122W
B724_S522_Q14H12	VII	736256	736256	T	C	ND	fermentable	S000003354	SNP	Mismatch	N	D	-0.169017	-0.261409	0.594342	-0.10598	1\1	missense_variant	MODERATE	YGR122W
B712_S522_Q10H4	VII	736480	736480	A	T	ND	fermentable	S000003354	SNP	Mismatch	N	D					1\1	stop_gained	HIGH	YGR122W
N723_S516_Q5G3	VII	735878	735878	C	A	NN	fermentable	S000003354	SNP	Match	N	N					1\1	stop_gained	HIGH	YGR122W
B702_D507_Q7C8	XIV	327372	327372	C	A	NN	non-fermentable	RHO5	SNP	Match	N	N	0.0325458	-0.0104705	4.54635	-0.0551475	0/1	missense_variant	MODERATE	YNL180C
B717_B503_Q9C7	XIV	327373	327373	C	T	NN	non-fermentable	RHO5	SNP	Match	N	N	-0.0416209	-0.121077	0.0796254	-0.212097	1\1	missense_variant	MODERATE	YNL180C
B722_B512_Q9H12	XIV	299668	299668	T	C	DD	non-fermentable	RHO5	SNP	Match	D	D	1.42139	1.39485	-0.175105	0.147368	1\1	missense_variant	MODERATE	YNL180C
N726_D508_Q7D5	IV	0	1514860			NN	non-fermentable	IV	Aneuploidy	Match	N	N	-0.129077	-0.122803	4.48825	0.165317
B702_D508_Q7D8	IV	0	1514860			NN	non-fermentable	IV	Aneuploidy	Match	N	N	-0.115159	-0.117645	4.10987	0.150855
N727_B503_Q6C6	IV	0	1514860			NN	non-fermentable	IV	Aneuploidy	Match	N	N	-0.10678	-0.113421	4.10386	0.210058
B710_B512_Q9H2	IV	0	1514860			NN	non-fermentable	IV	Aneuploidy	Match	N	N	-0.272308	-0.236721	3.53276	0.423436
N729_S513_Q12E9	IV	0	1514860			NN	non-fermentable	IV	Aneuploidy	Match	N	N	-0.169019	-0.197834	3.39361	0.291139
N729_S516_Q12G9	IV	0	1514860			NN	non-fermentable	IV	Aneuploidy	Match	N	N	-0.178706	-0.153681	3.3736	0.308129
N727_B516_R15H6	IV	0	1514860			ND	non-fermentable	IV	Aneuploidy	Mismatch	N	D	-0.126256	-0.137046	3.20051	0.242886
B716_B510_Q3F11	IV	0	1514860			ND	non-fermentable	IV	Aneuploidy	Mismatch	N	D	-0.126256	-0.137046	3.20051	0.242886
B708_S513_Q12E10	IV	0	1514860			ND	non-fermentable	IV	Aneuploidy	Mismatch	N	D	-0.108949	-0.157799	2.90533	0.15597
D710_S522_Q13H8	IV	0	1514860			ND	non-fermentable	IV	Aneuploidy	Mismatch	N	D	-0.0710788	-0.119458	2.55281	0.201167
B708_D503_Q12C10	IV	0	1514860			ND	non-fermentable	IV	Aneuploidy	Mismatch	N	D			-0.989793	-0.848435
N716_B514_Q4F11	IV	0	1514860			ND	non-fermentable	IV	Aneuploidy	Mismatch	N	D
B712_D507_Q10C4	XII	841826	841826	G	A	ND	fermentable	CIS1	SNP	Mismatch	N	D	-0.0141873	-0.0650032	4.11546	0.565177	1\1	upstream_gene_variant	MODIFIER	YLR346C
B712_D507_Q10C4	IV	74054	74054	C	A	ND	fermentable	TIM22	SNP	Mismatch	N	D	-0.0141873	-0.0650032	4.11546	0.565177	0/1	missense_variant	MODERATE	YDL217C
B712_D507_Q10C4	VII	123147	123147	C	G	ND	fermentable	S000006630	SNP	Mismatch	N	D	-0.0141873	-0.0650032	4.11546	0.565177	1\1	upstream_gene_variant	MODIFIER	YNCG0004W
B712_D507_Q10C4	VII	305573	305573	G	T	ND	fermentable	TAF6	SNP	Mismatch	N	D	-0.0141873	-0.0650032	4.11546	0.565177	1\1	missense_variant	MODERATE	YGL112C
B702_D508_Q7D8	II	510179	510179	T	A	NN	non-fermentable	IRA1	SNP	Match	N	N	-0.115159	-0.117645	4.10987	0.150855	1\1	missense_variant	MODERATE	YBR140C
N727_B503_Q6C6	II	506812	506812	G	A	NN	non-fermentable	IRA1	SNP	Match	N	N	-0.10678	-0.113421	4.10386	0.210058	0/1	missense_variant	MODERATE	YBR140C
B708_S513_Q12E10	II	506996	506996	A	T	ND	non-fermentable	IRA1	SNP	Mismatch	N	D	-0.108949	-0.157799	2.90533	0.15597	0/1	missense_variant	MODERATE	YBR140C
B706_B516_R15H12	II	513848	513848	A	C	ND	non-fermentable	IRA1	SNP	Mismatch	N	D	-0.0671146	-0.0615358	1.77295	0.0575278	1\1	missense_variant	MODERATE	YBR140C
D710_B507_Q4C8	II	496541	496541	A	C	YD	non-fermentable	IRA1	SNP	Mismatch	Y	D	-0.203764	-0.0944139	1.65452	0.0381064	1\1	stop_gained	HIGH	YBR140C
B709_B514_Q11F1	II	502536	502536	A	C	YD	non-fermentable	IRA1	SNP	Mismatch	Y	D	-0.47817	-0.416886	1.26818	0.0705276	1\1	missense_variant	MODERATE	YBR140C
B722_S513_Q8E12	II	503125	503125	C	A	YD	non-fermentable	IRA1	SNP	Mismatch	Y	D	0.00983103	0.173717	1.12256	0.227658	1\1	missense_variant	MODERATE	YBR140C
N726_D505_Q7A5	II	508639	508639	A	C	NN	non-fermentable	IRA1	SNP	Match	N	N	0.0726174	0.14121	1.08292	0.443078	1\1	missense_variant	MODERATE	YBR140C
N719_B504_Q3D2	II	497966	497966	A	T	YD	non-fermentable	IRA1	SNP	Mismatch	Y	D	-0.133136	0.0257912	0.949295	-0.106256	1\1	missense_variant	MODERATE	YBR140C
B706_B510_Q6F12	II	512732	512732	A	G	ND	non-fermentable	IRA1	SNP	Mismatch	N	D	-0.126082	-0.170616	0.914953	-0.181556	1\1	missense_variant	MODERATE	YBR140C
B712_D502_Q8B4	II	502808	502808	G	A	YD	non-fermentable	IRA1	SNP	Mismatch	Y	D	0.192427	0.302956	0.772069	0.164259	1\1	missense_variant	MODERATE	YBR140C
B712_B516_Q11H4	II	520436	520436	C	T	DD	non-fermentable	IRA1	SNP	Match	D	D	1.01662	0.718485	0.718958	0.855981	1\1	missense_variant	MODERATE	YBR140C
B712_B501_Q9A4	II	514664	514664	C	T	NN	non-fermentable	IRA1	SNP	Match	N	N	-0.280128	-0.267266	0.704096	0.0231713	1\1	missense_variant	MODERATE	YBR140C
B716_B511_Q3G11	II	514636	514636	C	G	ND	non-fermentable	IRA1	SNP	Mismatch	N	D	-0.231104	-0.227417	0.67896	-0.141451	1\1	missense_variant	MODERATE	YBR140C
B702_S522_Q7H8	II	514699	514699	G	T	NN	non-fermentable	IRA1	SNP	Match	N	N	-0.432116	-0.487034	0.586018	-0.121935	1\1	missense_variant	MODERATE	YBR140C
D710_S518_Q13E8	II	513004	513004	G	T	ND	non-fermentable	IRA1	SNP	Mismatch	N	D	-0.245613	-0.268041	0.517024	-0.3274	1\1	stop_gained	HIGH	YBR140C
D706_D507_Q13C7	II	510170	510170	G	A	NN	non-fermentable	IRA1	SNP	Match	N	N	-0.28278	-0.241947	0.490484	-0.55255	1\1	stop_gained	HIGH	YBR140C
B722_S517_Q8H12	II	498898	498898	C	A	YD	non-fermentable	IRA1	SNP	Mismatch	Y	D	0.181517	0.33156	0.464911	0.341813	1\1	missense_variant	MODERATE	YBR140C
B706_B511_Q6G12	II	511077	511077	G	C	ND	non-fermentable	IRA1	SNP	Mismatch	N	D	-0.226639	-0.229856	0.405656	-0.456285	1\1	stop_gained	HIGH	YBR140C
B716_S516_Q12G11	II	496100	496100	T	A	YD	fermentable	IRA1	SNP	Mismatch	Y	D	0.0641355	0.0885563	0.385346	0.444554	0/1	missense_variant	MODERATE	YBR140C
B710_B515_Q11G2	II	514456	514456	C	T	ND	non-fermentable	IRA1	SNP	Mismatch	N	D	-0.237249	-0.255197	0.305595	-0.507532	1\1	stop_gained	HIGH	YBR140C
N728_B503_Q3C3	II	517076	517076	C	T	DY	non-fermentable	IRA1	SNP	Mismatch	D	Y	2.14566	1.42247	0.243038	0.668827	0/1	missense_variant	MODERATE	YBR140C
N720_B515_R16G8	II	517778	517778	A	G	DY	non-fermentable	IRA1	SNP	Mismatch	D	Y	1.52472	1.15462	0.067143	0.313676	1\1	missense_variant	MODERATE	YBR140C
B707_B511_Q3G4	II	510479	510479	T	G	ND	non-fermentable	IRA1	SNP	Mismatch	N	D	-0.0291358	-0.0130128	-0.00278218	-0.246201	1\1	missense_variant	MODERATE	YBR140C
N720_D505_Q14A8	II	522059	522059	A	G	DY	non-fermentable	IRA1	SNP	Mismatch	D	Y	0.798622	0.815388	-0.101613	0.224928	0/1	missense_variant	MODERATE	YBR140C
N729_D501_Q12A9	II	513610	513610	G	T	NN	non-fermentable	IRA1	SNP	Match	N	N	-0.331185	-0.262124	-0.178956	-0.652115	1|1	stop_gained	HIGH	YBR140C
N729_D501_Q12A9	II	513603	513603	C	A	NN	non-fermentable	IRA1	SNP	Match	N	N	-0.331185	-0.262124	-0.178956	-0.652115	1|1	synonymous_variant	LOW	YBR140C
N716_B516_Q4H11	II	508045	508045	A	C	ND	non-fermentable	IRA1	SNP	Mismatch	N	D					1\1	stop_gained	HIGH	YBR140C
B708_S522_Q14H10	II	517119	517119	T	G	DY	non-fermentable	IRA1	SNP	Mismatch	D	Y					1\1	missense_variant	MODERATE	YBR140C
B714_B509_Q9E6	II	513456	513456	C	A	DY	non-fermentable	IRA1	SNP	Mismatch	D	Y					1\1	stop_gained	HIGH	YBR140C
B711_S516_Q8G3	II	516890	516890	A	G	DN	non-fermentable	IRA1	SNP	Mismatch	D	N								YBR140C
B711_S513_Q8E3	II	516161	516161	G	T	DN	non-fermentable	IRA1	SNP	Mismatch	D	N								YBR140C
B721_B513_Q11E11	II	502973	502973	G	A	YD	non-fermentable	IRA1	SNP	Mismatch	Y	D					1\1	missense_variant	MODERATE	YBR140C
B702_S520_Q7F8	II	510398	510398	C	A	NN	non-fermentable	IRA1	SNP	Match	N	N					1\1	stop_gained	HIGH	YBR140C
B702_D508_Q7D8	VII	640814	640814	T	C	NN	non-fermentable	PAC10	SNP	Match	N	N	-0.115159	-0.117645	4.10987	0.150855	0/1	missense_variant	MODERATE	YGR078C
N727_B503_Q6C6	XIII	172583	172583	G	C	NN	non-fermentable	CMP2	SNP	Match	N	N	-0.10678	-0.113421	4.10386	0.210058	0/1	missense_variant	MODERATE	YML057W
D706_S520_Q13F6	XIII	172263	172263	C	T	ND	non-fermentable	CMP2	SNP	Mismatch	N	D	-0.0749321	-0.12516	1.31238	-0.126646	0/1	missense_variant	MODERATE	YML057W
B724_D508_Q14D12	IV	1042865	1042865	G	A	ND	fermentable	PRO1	SNP	Mismatch	N	D	0.0545272	-0.0360806	4.02438	0.634597	0/1	missense_variant	MODERATE	YDR300C
B724_D508_Q14D12	VIII	87943	87943	C	T	ND	fermentable	S000001000	SNP	Mismatch	N	D	0.0545272	-0.0360806	4.02438	0.634597	0/1	missense_variant	MODERATE	YHL008C
B711_S516_Q8G3	VIII	83286	83286	C	A	DN	non-fermentable	S000001000	SNP	Mismatch	D	N								YHL008C
B724_D508_Q14D12	VII	630751	630751	A	G	ND	fermentable	ROM1	SNP	Mismatch	N	D	0.0545272	-0.0360806	4.02438	0.634597	0/1	missense_variant	MODERATE	YGR070W
B724_D508_Q14D12	XVI	440585	440585	C	T	ND	fermentable	ALD6	SNP	Mismatch	N	D	0.0545272	-0.0360806	4.02438	0.634597	0/1	missense_variant	MODERATE	YPL061W
B716_S521_Q14G11	XVI	421335	421335	G	T	YY	non-fermentable	ALD6	SNP	Match	Y	Y	0.159978	0.266429	0.921365	0.259906	0/1	missense_variant	MODERATE	YPL061W
B724_D508_Q14D12	XVI	897641	897641	A	G	ND	fermentable	AOS1	SNP	Mismatch	N	D	0.0545272	-0.0360806	4.02438	0.634597	0/1	missense_variant	MODERATE	YPR180W
N723_B510_Q6F3	XVI	898329	898329	A	G	NN	fermentable	AOS1	SNP	Match	N	N	0.0442308	0.135798	0.360728	-0.334602	1\1	upstream_gene_variant	MODIFIER	YPR180W
B724_D508_Q14D12	XIII	242445	242445	C	A	ND	fermentable	TRM9	SNP	Mismatch	N	D	0.0545272	-0.0360806	4.02438	0.634597	0/1	upstream_gene_variant	MODIFIER	YML014W
N721_D504_Q5D1	VIII	361069	361069	C	T	NN	fermentable	S000001173	SNP	Match	N	N	0.0475624	0.0318129	3.62459	-0.0482657	0/1	missense_variant	MODERATE	YHR131C
D710_B508_Q4D8	VIII	359403	359403	G	A	NN	fermentable	S000001173	SNP	Match	N	N	0.00930675	0.00897902	0.381427	0.0968141	0|1	synonymous_variant	LOW	YHR131C
B714_D502_Q8B6	VIII	359403	359403	G	A	NN	fermentable	S000001173	SNP	Match	N	N	0.00930675	0.00897902	0.381427	0.0968141	0|1	synonymous_variant	LOW	YHR131C
D712_B501_Q2A10	VIII	354046	354046	T	G	DN	fermentable	S000001173	SNP	Mismatch	D	N	1.46424	1.36391	0.296889	0.983696				YHR131C
N721_D504_Q5D1	XIII	388161	388161	G	A	NN	fermentable	RNA14	SNP	Match	N	N	0.0475624	0.0318129	3.62459	-0.0482657	0/1	missense_variant	MODERATE	YMR061W
N721_D504_Q5D1	XIII	508200	508200	G	A	NN	fermentable	RPL15B	SNP	Match	N	N	0.0475624	0.0318129	3.62459	-0.0482657	0/1	synonymous_variant	LOW	YMR121C
N721_D504_Q5D1	XV	1006836	1006836	T	A	NN	fermentable	CIN1	SNP	Match	N	N	0.0475624	0.0318129	3.62459	-0.0482657	0/1	synonymous_variant	LOW	YOR349W
B707_B511_Q3G4	XV	1005259	1005259	C	T	ND	non-fermentable	CIN1	SNP	Mismatch	N	D	-0.0291358	-0.0130128	-0.00278218	-0.246201	1\1	missense_variant	MODERATE	YOR349W
B710_B512_Q9H2	IV	904595	904595	T	A	NN	non-fermentable	SIR4	SNP	Match	N	N	-0.272308	-0.236721	3.53276	0.423436	1\1	stop_gained	HIGH	YDR227W
D706_B501_Q2A6	IV	904833	904833	T	G	ND	fermentable	SIR4	SNP	Mismatch	N	D	-0.0735386	0.0552012	0.947627	-0.0930027	1\1	stop_gained	HIGH	YDR227W
D711_B511_Q2G9	IV	903931	903931	C	T	ND	fermentable	SIR4	SNP	Mismatch	N	D	-0.0633844	-0.0719834	0.851188	-0.18302	0/1	stop_gained	HIGH	YDR227W
B720_B510_Q9F10	IV	892479	892479	T	C	DN	non-fermentable	SIR4	SNP	Mismatch	D	N	0.869524	1.00096	0.0874208	0.29655				YDR227W
N718_S513_P1E12	IV	888722	888722	C	T	DD	fermentable	SIR4	SNP	Match	D	D	1.37335	1.32509	0.0405288	0.30282	1\1	stop_gained	HIGH	YDR227W
B703_B506_R15B9	IV	891101	891101	C	T	DD	non-fermentable	SIR4	SNP	Match	D	D	1.94911	2.19328	0.0191071	0.176761	1\1	stop_gained	HIGH	YDR227W
B702_B508_R15D8	IV	892103	892103	C	T	DN	fermentable	SIR4	SNP	Mismatch	D	N	1.02241	1.15789	0.00858322	0.389352				YDR227W
D708_S518_Q14E7	IV	890033	890033	A	T	DY	non-fermentable	SIR4	SNP	Mismatch	D	Y	2.3317	1.89124	-0.00878684	0.385928	1\1	stop_gained	HIGH	YDR227W
B709_S515_Q8F1	IV	890072	890072	A	T	DY	fermentable	SIR4	SNP	Mismatch	D	Y	2.11399	2.03423	-0.0148208	0.274037	1\1	stop_gained	HIGH	YDR227W
D706_D502_P1B6	IV	891233	891233	C	T	DD	fermentable	SIR4	SNP	Match	D	D	2.12607	2.10136	-0.0166457	0.302798	1\1	stop_gained	HIGH	YDR227W
B714_B514_Q11F6	IV	889425	889425	C	A	DN	fermentable	SIR4	SNP	Mismatch	D	N	0.981804	1.22488	-0.0185472	0.306538				YDR227W
B714_B514_Q11F6	IV	889424	889424	G	T	DN	fermentable	SIR4	SNP	Mismatch	D	N	0.981804	1.22488	-0.0185472	0.306538				YDR227W
D704_B516_Q4H4	IV	889937	889937	C	T	DY	fermentable	SIR4	SNP	Mismatch	D	Y	1.03787	0.996646	-0.0375258	0.243326	1\1	stop_gained	HIGH	YDR227W
D711_S515_P1F9	IV	891128	891128	C	T	DD	fermentable	SIR4	SNP	Match	D	D	1.38861	1.45465	-0.0378087	0.282835	1\1	stop_gained	HIGH	YDR227W
D710_S517_P1H8	IV	889601	889601	C	T	DD	fermentable	SIR4	SNP	Match	D	D	1.74673	2.12239	-0.042777	0.414847	1\1	stop_gained	HIGH	YDR227W
N724_B501_Q6A4	IV	892160	892160	G	T	DY	fermentable	SIR4	SNP	Mismatch	D	Y	1.27611	1.45692	-0.0660222	0.395613	1\1	stop_gained	HIGH	YDR227W
N716_S516_P1G11	IV	890240	890240	G	A	DD	fermentable	SIR4	SNP	Match	D	D	1.57715	2.01289	-0.0759965	0.324268	1\1	missense_variant	MODERATE	YDR227W
B706_S516_Q5G12	IV	889802	889802	G	T	DN	fermentable	SIR4	SNP	Mismatch	D	N	0.66915	0.873978	-0.0844066	0.265123				YDR227W
B702_B512_Q6H8	IV	891406	891406	G	A	DN	fermentable	SIR4	SNP	Mismatch	D	N	0.65046	0.818238	-0.0855563	0.246962				YDR227W
B720_S521_Q10G10	IV	890231	890231	C	T	DY	fermentable	SIR4	SNP	Mismatch	D	Y	0.920193	0.990347	-0.0917788	0.166438	1\1	stop_gained	HIGH	YDR227W
N721_S518_Q7E1	IV	889979	889979	C	T	DY	fermentable	SIR4	SNP	Mismatch	D	Y	2.30178	2.16242	-0.105469	0.407265	1\1	stop_gained	HIGH	YDR227W
N723_D505_Q7A3	IV	890418	890418	C	G	DN	fermentable	SIR4	SNP	Mismatch	D	N	1.26938	1.44835	-0.107052	0.319538				YDR227W
N721_D505_Q7A1	IV	890625	890625	C	A	DY	fermentable	SIR4	SNP	Mismatch	D	Y	1.26616	1.3326	-0.115549	0.207304	1\1	stop_gained	HIGH	YDR227W
B709_B516_Q11H1	IV	891260	891260	C	T	DY	non-fermentable	SIR4	SNP	Mismatch	D	Y	1.34237	1.48245	-0.119007	0.274291	1\1	stop_gained	HIGH	YDR227W
B709_S513_Q8E1	IV	888983	888983	C	T	DY	fermentable	SIR4	SNP	Mismatch	D	Y	2.1164	1.83494	-0.126015	0.334262	1\1	stop_gained	HIGH	YDR227W
B720_D506_Q10B10	IV	891674	891674	A	T	DY	fermentable	SIR4	SNP	Mismatch	D	Y	1.28681	1.35364	-0.151411	0.293398	1\1	stop_gained	HIGH	YDR227W
B720_D505_Q10A10	IV	889517	889517	A	T	DY	fermentable	SIR4	SNP	Mismatch	D	Y	1.21116	1.36488	-0.182747	0.369474	1\1	stop_gained	HIGH	YDR227W
N729_B501_Q3A9	IV	891133	891133	T	G	DY	fermentable	SIR4	SNP	Mismatch	D	Y	1.23754	1.46087	-0.211559	0.332068	1\1	stop_gained	HIGH	YDR227W
N726_B515_R15G5	IV	891133	891133	T	G	DY	fermentable	SIR4	SNP	Mismatch	D	Y	1.23754	1.46087	-0.211559	0.332068	1\1	stop_gained	HIGH	YDR227W
B705_S516_Q5G11	IV	890585	890585	G	T	DD	non-fermentable	SIR4	SNP	Match	D	D	1.3292	1.28694	-0.272096	0.0454241	1\1	stop_gained	HIGH	YDR227W
N722_D504_Q5D2	IV	904861	904861	G	T	NN	fermentable	SIR4	SNP	Match	N	N	0.0271034	0.136702	-0.408856	-0.598783	1|1	stop_gained	HIGH	YDR227W
D707_D508_Q14D1	IV	891431	891431	G	T	YD	fermentable	SIR4	SNP	Mismatch	Y	D	0.406888	0.560564	-0.538508	-0.451436	1|1	stop_gained	HIGH	YDR227W
N728_D502_Q12B3	IV	905374	905374	A	T	ND	fermentable	SIR4	SNP	Mismatch	N	D					1\1	stop_gained	HIGH	YDR227W
D705_S522_Q13H5	IV	891572	891572	G	T	DD	non-fermentable	SIR4	SNP	Match	D	D					1\1	stop_gained	HIGH	YDR227W
B710_B512_Q9H2	XII	849248	849248	G	A	NN	non-fermentable	NIT3	SNP	Match	N	N	-0.272308	-0.236721	3.53276	0.423436	1\1	missense_variant	MODERATE	YLR351C
D707_D503_Q12C1	VII	428582	428582	C	T	NN	fermentable	S000003014	SNP	Match	N	N	0.0387618	0.0190518	3.49472	-0.0314752	1\1	stop_gained	HIGH	YGL046W
D706_B504_Q2D6	VII	429152	429152	G	T	ND	fermentable	S000003014	SNP	Mismatch	N	D	-0.0686288	-0.113569	2.82236	0.327917	0/1	stop_gained	HIGH	YGL046W
B723_S513_Q12E6	VII	428958	428958	C	A	NN	fermentable	S000003014	SNP	Match	N	N	0.0581565	0.0283546	0.627637	0.0645538	1\1	stop_gained	HIGH	YGL046W
N716_S522_Q13H11	VII	427355	427355	G	T	YY	fermentable	S000003014	SNP	Match	Y	Y	0.217083	0.156561	0.547086	0.349095	1\1	stop_gained	HIGH	YGL046W
B721_D506_Q10B11	VII	427226	427226	C	T	YY	fermentable	S000003014	SNP	Match	Y	Y	0.135761	0.300668	0.404128	0.5011	1\1	stop_gained	HIGH	YGL046W
D710_D507_Q13C9	VII	412519	412519	T	A	DN	non-fermentable	S000003014	SNP	Mismatch	D	N	0.634687	0.639255	0.0902976	0.225416				YGL046W
D707_D503_Q12C1	VIII	40536	40536	G	C	NN	fermentable	ECM29	SNP	Match	N	N	0.0387618	0.0190518	3.49472	-0.0314752	0/1	missense_variant	MODERATE	YHL030W
B703_D507_Q7C9	VIII	51838	51838	T	C	NN	fermentable	RIM101	SNP	Match	N	N	0.00778977	-0.0506501	3.4665	-0.163597	1\1	missense_variant	MODERATE	YHL027W
B718_B512_Q9H8	VIII	52031	52031	G	A	ND	fermentable	RIM101	SNP	Mismatch	N	D	-0.0184473	-0.070044	1.4881	-0.00513177	0/1	missense_variant	MODERATE	YHL027W
B715_B507_R16C5	VIII	52031	52031	G	A	ND	fermentable	RIM101	SNP	Mismatch	N	D	-0.0184473	-0.070044	1.4881	-0.00513177	0/1	missense_variant	MODERATE	YHL027W
N718_B516_Q4H12	VIII	52384	52384	A	T	ND	fermentable	RIM101	SNP	Mismatch	N	D	0.0528298	-0.00938019	0.900684	-0.035343	1\1	stop_gained	HIGH	YHL027W
B704_B506_R15B10	VIII	52384	52384	A	T	ND	fermentable	RIM101	SNP	Mismatch	N	D	0.0528298	-0.00938019	0.900684	-0.035343	1\1	stop_gained	HIGH	YHL027W
B718_S518_Q10E8	VIII	46703	46703	A	G	YD	fermentable	RIM101	SNP	Mismatch	Y	D	0.109885	0.146475	0.762042	0.754124	1\1	upstream_gene_variant	MODIFIER	YHL027W
N723_S513_Q5E3	VIII	51337	51337	A	G	NN	fermentable	RIM101	SNP	Match	N	N	-0.0276992	-0.0347129	0.55691	0.0464776	1|1	upstream_gene_variant	MODIFIER	YHL027W
B717_S518_Q10E7	VIII	51997	51997	C	T	NN	fermentable	RIM101	SNP	Match	N	N					0/1	missense_variant	MODERATE	YHL027W
N718_B503_Q2C12	IV	1061105	1061105	A	T	ND	fermentable	GIC2	SNP	Mismatch	N	D	0.0206295	-0.0763244	3.46249	0.520076	0/1	upstream_gene_variant	MODIFIER	YDR309C
N729_S513_Q12E9	XII	96212	96212	A	G	NN	non-fermentable	HSP104	SNP	Match	N	N	-0.169019	-0.197834	3.39361	0.291139	0/1	missense_variant	MODERATE	YLL026W
B721_S513_Q8E11	XII	79811	79811	C	T	DN	non-fermentable	HSP104	SNP	Mismatch	D	N	0.401825	0.269536	0.975411	0.697939				YLL026W
B724_D505_Q14A12	IV	1418099	1418099	C	G	ND	fermentable	ITR1	SNP	Mismatch	N	D	-0.0308218	-0.138074	3.28127	0.40675	1\1	synonymous_variant	LOW	YDR497C
B718_B503_Q9C8	IV	1418099	1418099	C	G	ND	fermentable	ITR1	SNP	Mismatch	N	D	0.0761639	-0.0851102	0.921657	0.284842	1\1	synonymous_variant	LOW	YDR497C
B724_D505_Q14A12	XVI	879268	879268	G	A	ND	fermentable	NUT2	SNP	Mismatch	N	D	-0.0308218	-0.138074	3.28127	0.40675	1\1	missense_variant	MODERATE	YPR168W
B724_D505_Q14A12	XV	389693	389693	C	T	ND	fermentable	DFG16	SNP	Mismatch	N	D	-0.0308218	-0.138074	3.28127	0.40675	1\1	stop_gained	HIGH	YOR030W
N719_B505_R16A2	XV	389325	389325	G	A	NN	fermentable	DFG16	SNP	Match	N	N	-0.101299	-0.135195	2.05148	0.0791678	1\1	stop_gained	HIGH	YOR030W
N719_S513_Q12E2	XV	369909	369909	C	A	YD	fermentable	DFG16	SNP	Mismatch	Y	D	0.110828	0.151354	0.619472	0.784607	1|1	stop_gained	HIGH	YOR030W
B703_B508_R15D9	XV	367436	367436	C	T	DD	non-fermentable	DFG16	SNP	Match	D	D	0.6213	0.50773	-0.047562	0.255525	0/1	missense_variant	MODERATE	YOR030W
B724_D505_Q14A12	XIV	84351	84351	G	A	ND	fermentable	MON2	SNP	Mismatch	N	D	-0.0308218	-0.138074	3.28127	0.40675	0/1	missense_variant	MODERATE	YNL297C
B716_S521_Q14G11	XIV	69482	69482	G	T	YY	non-fermentable	MON2	SNP	Match	Y	Y	0.159978	0.266429	0.921365	0.259906	0/1	missense_variant	MODERATE	YNL297C
D703_S518_Q13E3	XIV	72032	72032	C	G	DN	fermentable	MON2	SNP	Mismatch	D	N	1.01684	1.19812	0.146553	0.375059				YNL297C
N727_B505_R15A6	XIV	72271	72271	G	A	DY	fermentable	MON2	SNP	Mismatch	D	Y	1.11856	1.21657	0.0570704	0.533769	0/1	stop_gained	HIGH	YNL297C
N729_B503_Q3C9	XIV	72271	72271	G	A	DY	fermentable	MON2	SNP	Mismatch	D	Y	1.11856	1.21657	0.0570704	0.533769	0/1	stop_gained	HIGH	YNL297C
N727_B516_R15H6	V	459363	459363	T	C	ND	non-fermentable	S000006602	SNP	Mismatch	N	D	-0.126256	-0.137046	3.20051	0.242886	0|1	upstream_gene_variant	MODIFIER	YNCE0025C
B716_B509_Q3E11	V	459363	459363	T	C	ND	non-fermentable	S000006602	SNP	Mismatch	N	D	0.0973212	0.0333999	2.07423	0.222414	0|1	upstream_gene_variant	MODIFIER	YNCE0025C
B710_B515_Q11G2	V	459363	459363	T	C	ND	non-fermentable	S000006602	SNP	Mismatch	N	D	-0.237249	-0.255197	0.305595	-0.507532	0|1	upstream_gene_variant	MODIFIER	YNCE0025C
D710_B515_Q4G8	V	441870	441870	C	A	YD	non-fermentable	S000006602	SNP	Mismatch	Y	D	-0.0401305	-0.0329881	-0.0302364	-0.102663	0|1	upstream_gene_variant	MODIFIER	YNCE0025C
D710_B515_Q4G8	V	441878	441878	G	C	YD	non-fermentable	S000006602	SNP	Mismatch	Y	D	-0.0401305	-0.0329881	-0.0302364	-0.102663	0|1	upstream_gene_variant	MODIFIER	YNCE0025C
N724_B508_R15D4	V	441917	441917	T	C	YD	fermentable	S000006602	SNP	Mismatch	Y	D	0.227031	0.455122	-0.454894	-0.474142	0|1	upstream_gene_variant	MODIFIER	YNCE0025C
N724_B508_R15D4	V	441897	441897	C	G	YD	fermentable	S000006602	SNP	Mismatch	Y	D	0.227031	0.455122	-0.454894	-0.474142	0|1	upstream_gene_variant	MODIFIER	YNCE0025C
D707_S513_Q12E1	XII	968067	968067	C	T	NN	fermentable	VPS36	SNP	Match	N	N	0.0711936	-0.00936633	3.04801	0.607354	1\1	stop_gained	HIGH	YLR417W
B717_D508_Q10D7	XII	969209	969209	G	T	NN	fermentable	VPS36	SNP	Match	N	N	0.0972193	-0.0701746	1.25049	-0.116298	1\1	upstream_gene_variant	MODIFIER	YLR417W
D705_B508_Q4D5	XIII	706810	706810	C	T	NN	fermentable	ESC1	SNP	Match	N	N	0.0711936	-0.00936633	3.04801	0.607354	0/1	stop_gained	HIGH	YMR219W
D707_S513_Q12E1	XIII	706810	706810	C	T	NN	fermentable	ESC1	SNP	Match	N	N	0.0711936	-0.00936633	3.04801	0.607354	0/1	stop_gained	HIGH	YMR219W
D707_S513_Q12E1	IV	147988	147988	T	G	NN	fermentable	S000002336	SNP	Match	N	N	0.0711936	-0.00936633	3.04801	0.607354	1\1	upstream_gene_variant	MODIFIER	YDL177C
D707_S513_Q12E1	XI	605010	605010	T	A	NN	fermentable	S000001783	SNP	Match	N	N	0.0711936	-0.00936633	3.04801	0.607354	0/1	upstream_gene_variant	MODIFIER	YKR075C
B723_S521_Q14G6	XI	602664	602664	G	T	YY	fermentable	S000001783	SNP	Match	Y	Y	0.00568897	-0.0380171	0.33195	0.427109	0/1	missense_variant	MODERATE	YKR075C
N722_B503_Q6C2	XIV	465384	465384	T	G	ND	fermentable	OCA1	SNP	Mismatch	N	D	-0.0343234	-0.134288	3.01825	0.547167	1\1	missense_variant	MODERATE	YNL099C
N718_B513_Q4E12	XIV	465384	465384	T	G	ND	fermentable	OCA1	SNP	Mismatch	N	D	-0.0151257	-0.0985648	1.78582	0.113552	1\1	missense_variant	MODERATE	YNL099C
B724_S515_Q12F12	XIV	465384	465384	T	G	ND	fermentable	OCA1	SNP	Mismatch	N	D	-0.0661437	-0.139914	1.07381	0.054196	1|1	missense_variant	MODERATE	YNL099C
B724_S517_Q12H12	XIV	465512	465512	C	A	ND	fermentable	OCA1	SNP	Mismatch	N	D	0.0513473	-0.0861213	0.570395	0.0279673	1\1	missense_variant	MODERATE	YNL099C
B714_S515_Q8F6	XIV	465404	465404	C	G	NN	fermentable	OCA1	SNP	Match	N	N					0/1	missense_variant	MODERATE	YNL099C
N722_B503_Q6C2	XV	1075934	1075934	G	A	ND	fermentable	FIT3	SNP	Mismatch	N	D	-0.0343234	-0.134288	3.01825	0.547167	1|1	upstream_gene_variant	MODIFIER	YOR383C
B724_S518_Q14E12	XV	1075938	1075938	G	A	ND	fermentable	FIT3	SNP	Mismatch	N	D	-0.00848728	-0.0730951	2.00485	0.0109542	1|1	upstream_gene_variant	MODIFIER	YOR383C
B724_S518_Q14E12	XV	1075945	1075945	G	T	ND	fermentable	FIT3	SNP	Mismatch	N	D	-0.00848728	-0.0730951	2.00485	0.0109542	1|1	upstream_gene_variant	MODIFIER	YOR383C
B724_S518_Q14E12	XV	1075934	1075934	G	A	ND	fermentable	FIT3	SNP	Mismatch	N	D	-0.00848728	-0.0730951	2.00485	0.0109542	1|1	upstream_gene_variant	MODIFIER	YOR383C
B724_S518_Q14E12	XV	1075943	1075943	C	T	ND	fermentable	FIT3	SNP	Mismatch	N	D	-0.00848728	-0.0730951	2.00485	0.0109542	1|1	upstream_gene_variant	MODIFIER	YOR383C
B723_S517_Q12H6	IV	380015	380015	G	A	NN	fermentable	MTF2	SNP	Match	N	N	-0.052075	-0.0368572	2.99229	0.238797	1\1	upstream_gene_variant	MODIFIER	YDL044C
B723_S517_Q12H6	XVI	861622	861622	C	A	NN	fermentable	S000006589	SNP	Match	N	N	-0.052075	-0.0368572	2.99229	0.238797	1\1	upstream_gene_variant	MODIFIER	YNCP0023W
B723_S517_Q12H6	VII	899579	899579	T	C	NN	fermentable	TDH3	SNP	Match	N	N	-0.052075	-0.0368572	2.99229	0.238797	0/1	synonymous_variant	LOW	YGR192C
B723_S517_Q12H6	V	518735	518735	G	C	NN	fermentable	CHD1	SNP	Match	N	N	-0.052075	-0.0368572	2.99229	0.238797	1\1	missense_variant	MODERATE	YER164W
B717_D508_Q10D7	V	518901	518901	G	C	NN	fermentable	CHD1	SNP	Match	N	N	0.0972193	-0.0701746	1.25049	-0.116298	1\1	missense_variant	MODERATE	YER164W
B723_S517_Q12H6	IV	803018	803018	G	A	NN	fermentable	HSP42	SNP	Match	N	N	-0.052075	-0.0368572	2.99229	0.238797	0/1	upstream_gene_variant	MODIFIER	YDR171W
B723_S517_Q12H6	IV	608129	608129	T	A	NN	fermentable	VPS41	SNP	Match	N	N	-0.052075	-0.0368572	2.99229	0.238797	1\1	missense_variant	MODERATE	YDR080W
B714_B505_Q11A6	IV	597264	597264	C	A	DN	fermentable	VPS41	SNP	Mismatch	D	N	1.26696	1.42029	-0.207233	0.299464				YDR080W
D707_D504_Q12D1	VII	852261	852261	C	A	NN	fermentable	S000006581	SNP	Match	N	N	0.0590931	0.0247052	2.95603	0.520182	0/1	upstream_gene_variant	MODIFIER	YNCG0039W
N718_B504_Q2D12	VII	852147	852147	G	C	ND	fermentable	S000006581	SNP	Mismatch	N	D	-0.044856	-0.0268592	1.31434	0.107137	0/1	upstream_gene_variant	MODIFIER	YNCG0039W
B724_S520_Q14F12	VII	852316	852316	G	T	ND	fermentable	S000006581	SNP	Mismatch	N	D	0.081506	0.0317549	0.61385	0.308306	1\1	upstream_gene_variant	MODIFIER	YNCG0039W
D706_B504_Q2D6	X	521660	521660	G	T	ND	fermentable	GEA1	SNP	Mismatch	N	D	-0.0686288	-0.113569	2.82236	0.327917	1\1	missense_variant	MODERATE	YJR031C
D706_B504_Q2D6	VIII	301244	301244	T	C	ND	fermentable	TRA1	SNP	Mismatch	N	D	-0.0686288	-0.113569	2.82236	0.327917	1\1	synonymous_variant	LOW	YHR099W
N724_B505_R15A4	VIII	295358	295358	C	A	DY	non-fermentable	TRA1	SNP	Mismatch	D	Y	0.845342	0.901237	0.183473	0.448906	0/1	missense_variant	MODERATE	YHR099W
B707_B504_Q3D4	VIII	295358	295358	C	A	DY	non-fermentable	TRA1	SNP	Mismatch	D	Y	0.845342	0.901237	0.183473	0.448906	0/1	missense_variant	MODERATE	YHR099W
B723_D501_Q12A6	VIII	298624	298624	G	T	NN	fermentable	TRA1	SNP	Match	N	N	0.0671763	0.056983	-0.291257	-0.221415	1\1	missense_variant	MODERATE	YHR099W
D710_S522_Q13H8	IV	771732	771732	T	C	ND	non-fermentable	SAC3	SNP	Mismatch	N	D	-0.0710788	-0.119458	2.55281	0.201167	0/1	missense_variant	MODERATE	YDR159W
D710_S522_Q13H8	XV	181990	181990	G	A	ND	non-fermentable	AVO1	SNP	Mismatch	N	D	-0.0710788	-0.119458	2.55281	0.201167	0/1	missense_variant	MODERATE	YOL078W
N719_B504_Q3D2	XV	164011	164011	T	C	YD	non-fermentable	AVO1	SNP	Mismatch	Y	D	-0.133136	0.0257912	0.949295	-0.106256	1\1	synonymous_variant	LOW	YOL078W
B713_D507_Q10C5	XV	160644	160644	T	C	DY	non-fermentable	AVO1	SNP	Mismatch	D	Y	1.21591	1.27447	0.200448	0.475864	0/1	missense_variant	MODERATE	YOL078W
D710_S522_Q13H8	IX	391875	391875	G	T	ND	non-fermentable	DJP1	SNP	Mismatch	N	D	-0.0710788	-0.119458	2.55281	0.201167	0/1	missense_variant	MODERATE	YIR004W
N728_B501_Q3A3	IX	359042	359042	G	T	YD	non-fermentable	DJP1	SNP	Mismatch	Y	D	0.475039	0.441278	0.11589	0.386527	0/1	stop_gained	HIGH	YIR004W
B711_S516_Q8G3	IX	356113	356113	T	C	DN	non-fermentable	DJP1	SNP	Mismatch	D	N								YIR004W
B724_D501_Q12A12	II	772271	772271	C	G	ND	fermentable	S000000491	SNP	Mismatch	N	D	-0.0611722	-0.100216	2.54271	0.333914	1\1	synonymous_variant	LOW	YBR287W
B724_D501_Q12A12	VII	376493	376493	C	A	ND	fermentable	RPL7A	SNP	Mismatch	N	D	-0.0611722	-0.100216	2.54271	0.333914	0/1	upstream_gene_variant	MODIFIER	YGL076C
B704_B509_Q6E10	VII	361839	361839	G	A	DY	fermentable	RPL7A	SNP	Mismatch	D	Y	2.34538	2.23521	0.0231219	0.515748	0/1	missense_variant	MODERATE	YGL076C
B724_D501_Q12A12	XII	827449	827449	A	G	ND	fermentable	FKS1	SNP	Mismatch	N	D	-0.0611722	-0.100216	2.54271	0.333914	0/1	missense_variant	MODERATE	YLR342W
N728_D508_Q14D3	XII	783764	783764	C	A	YD	fermentable	FKS1	SNP	Mismatch	Y	D	0.424367	0.607822	-0.0787524	-0.396621	1|1	missense_variant	MODERATE	YLR342W
B715_B510_Q3F5	XII	782720	782720	G	A	YY	fermentable	FKS1	SNP	Match	Y	Y	-0.171668	0.239841	-0.824978	-0.992467	0/1	missense_variant	MODERATE	YLR342W
B712_S522_Q10H4	XII	831288	831288	T	G	ND	fermentable	FKS1	SNP	Mismatch	N	D					1\1	missense_variant	MODERATE	YLR342W
B701_S521_Q7G7	IV	1034801	1034801	C	A	NN	fermentable	HDA2	SNP	Match	N	N	-0.0738229	-0.0536055	2.33863	0.229029	0/1	missense_variant	MODERATE	YDR295C
D710_B514_Q4F8	IV	1034801	1034801	C	A	NN	fermentable	HDA2	SNP	Match	N	N	-0.0738229	-0.0536055	2.33863	0.229029	0/1	missense_variant	MODERATE	YDR295C
B708_S522_Q14H10	IV	1019676	1019676	T	C	DY	non-fermentable	HDA2	SNP	Mismatch	D	Y					1\1	missense_variant	MODERATE	YDR295C
B701_S521_Q7G7	II	579281	579281	G	T	NN	fermentable	DTR1	SNP	Match	N	N	-0.0738229	-0.0536055	2.33863	0.229029	1\1	missense_variant	MODERATE	YBR180W
N726_B511_Q6G5	II	579281	579281	G	T	NN	non-fermentable	DTR1	SNP	Match	N	N	-0.121285	-0.168481	0.560906	0.0453687	1|1	missense_variant	MODERATE	YBR180W
D706_B515_Q4G6	II	579281	579281	G	T	NN	non-fermentable	DTR1	SNP	Match	N	N	-0.126543	-0.176507	0.534962	0.0253949	1\1	missense_variant	MODERATE	YBR180W
N726_D507_Q7C5	X	140270	140270	G	C	NN	non-fermentable	INO1	SNP	Match	N	N	0.0306572	0.0225902	2.32677	-0.0555167	0/1	synonymous_variant	LOW	YJL153C
B717_B501_Q9A7	XIII	485442	485442	T	G	NN	non-fermentable	MYO5	SNP	Match	N	N	0.0815343	0.109115	2.20672	0.204219	0/1	missense_variant	MODERATE	YMR109W
N727_D506_Q7B6	XIII	458677	458677	T	C	YD	non-fermentable	MYO5	SNP	Mismatch	Y	D	-0.0542128	0.106757	0.448892	0.128232	1\1	synonymous_variant	LOW	YMR109W
B704_B504_Q6D10	XIII	460732	460732	G	C	DY	fermentable	MYO5	SNP	Mismatch	D	Y	1.40847	1.61096	0.135185	0.542846	1\1	missense_variant	MODERATE	YMR109W
B717_B501_Q9A7	XV	1029416	1029416	C	A	NN	non-fermentable	PDE2	SNP	Match	N	N	0.0815343	0.109115	2.20672	0.204219	1|1	missense_variant	MODERATE	YOR360C
B716_B509_Q3E11	XV	1029419	1029419	C	T	ND	non-fermentable	PDE2	SNP	Mismatch	N	D	0.0973212	0.0333999	2.07423	0.222414	1\1	missense_variant	MODERATE	YOR360C
B709_B514_Q11F1	XV	979679	979679	A	G	YD	non-fermentable	PDE2	SNP	Mismatch	Y	D	-0.47817	-0.416886	1.26818	0.0705276	1\1	missense_variant	MODERATE	YOR360C
N720_B511_Q3G8	XV	979801	979801	A	C	YY	non-fermentable	PDE2	SNP	Match	Y	Y	0.152594	0.252216	0.863892	0.470803	1\1	stop_gained	HIGH	YOR360C
B711_B505_Q11A3	XV	980240	980240	G	A	YY	non-fermentable	PDE2	SNP	Match	Y	Y	0.0969539	0.333419	0.801989	0.523532	1\1	stop_gained	HIGH	YOR360C
B721_D508_Q10D11	XV	979337	979337	C	G	YY	fermentable	PDE2	SNP	Match	Y	Y	0.14027	0.187081	0.625744	0.656413	1\1	missense_variant	MODERATE	YOR360C
N716_B501_Q2A11	XV	979174	979174	C	T	YY	non-fermentable	PDE2	SNP	Match	Y	Y	0.0250354	0.179183	0.364984	-0.161481	1\1	missense_variant	MODERATE	YOR360C
B701_B513_R15E7	XV	979853	979853	G	A	YD	non-fermentable	PDE2	SNP	Mismatch	Y	D	0.10327	0.153593	0.325688	0.302963	0/1	stop_gained	HIGH	YOR360C
B707_S520_Q14F4	XV	978628	978628	A	G	YD	fermentable	PDE2	SNP	Mismatch	Y	D	0.127717	0.325436	0.292789	-0.123722	1|1	upstream_gene_variant	MODIFIER	YOR360C
D707_B503_Q3C1	I	224566	224566	A	G	ND	fermentable	FLO5	SNP	Mismatch	N	D	-0.0192296	-0.0394775	2.18462	0.302192	0|1	missense_variant	MODERATE	YHR211W
N718_B513_Q4E12	I	224169	224169	A	C	ND	fermentable	FLO5	SNP	Mismatch	N	D	-0.0151257	-0.0985648	1.78582	0.113552	0|1	synonymous_variant	LOW	YHR211W
B704_B506_R15B10	I	224097	224097	T	A	ND	fermentable	FLO5	SNP	Mismatch	N	D	0.0528298	-0.00938019	0.900684	-0.035343	0|1	synonymous_variant	LOW	YHR211W
B704_B506_R15B10	I	224094	224094	C	T	ND	fermentable	FLO5	SNP	Mismatch	N	D	0.0528298	-0.00938019	0.900684	-0.035343	0|1	synonymous_variant	LOW	YHR211W
D707_B510_Q3F1	I	224094	224094	C	T	ND	fermentable	FLO5	SNP	Mismatch	N	D	-0.00631608	-0.130621	0.864736	-0.0938911	0|1	synonymous_variant	LOW	YHR211W
D707_B510_Q3F1	I	224097	224097	T	A	ND	fermentable	FLO5	SNP	Mismatch	N	D	-0.00631608	-0.130621	0.864736	-0.0938911	0|1	synonymous_variant	LOW	YHR211W
N716_B505_Q4A11	I	183663	183663	C	T	YD	non-fermentable	FLO5	SNP	Mismatch	Y	D	-0.154867	-0.116057	0.655148	-0.291157	0|1	synonymous_variant	LOW	YHR211W
N716_B505_Q4A11	I	183669	183669	G	A	YD	non-fermentable	FLO5	SNP	Mismatch	Y	D	-0.154867	-0.116057	0.655148	-0.291157	0|1	synonymous_variant	LOW	YHR211W
B723_S513_Q12E6	I	224538	224538	T	C	NN	fermentable	FLO5	SNP	Match	N	N	0.0581565	0.0283546	0.627637	0.0645538	0|1	synonymous_variant	LOW	YHR211W
B712_S518_Q10E4	I	224676	224676	C	T	ND	fermentable	FLO5	SNP	Mismatch	N	D	0.1289	0.0348766	0.490413	0.0994261	1|1	splice_region_variant&intron_variant	LOW	YHR211W
D705_B501_Q2A5	I	224618	224618	A	G	ND	non-fermentable	FLO5	SNP	Mismatch	N	D	-0.0807264	-0.164368	0.400436	0.120186	1|1	missense_variant	MODERATE	YHR211W
B710_B515_Q11G2	I	224094	224094	C	T	ND	non-fermentable	FLO5	SNP	Mismatch	N	D	-0.237249	-0.255197	0.305595	-0.507532	0|1	synonymous_variant	LOW	YHR211W
B710_B515_Q11G2	I	224097	224097	T	A	ND	non-fermentable	FLO5	SNP	Mismatch	N	D	-0.237249	-0.255197	0.305595	-0.507532	0|1	synonymous_variant	LOW	YHR211W
B716_B503_Q3C11	I	224097	224097	T	A	ND	non-fermentable	FLO5	SNP	Mismatch	N	D	-0.0274845	-0.121973	0.305068	-0.127049	0|1	synonymous_variant	LOW	YHR211W
B716_B503_Q3C11	I	224094	224094	C	T	ND	non-fermentable	FLO5	SNP	Mismatch	N	D	-0.0274845	-0.121973	0.305068	-0.127049	0|1	synonymous_variant	LOW	YHR211W
B714_S513_Q8E6	I	224238	224238	T	C	NN	fermentable	FLO5	SNP	Match	N	N	-0.14749	-0.144813	0.238474	0.19101	0|1	synonymous_variant	LOW	YHR211W
B724_B503_Q3C12	I	224604	224604	T	C	NN	fermentable	FLO5	SNP	Match	N	N	-0.236537	-0.0108603	-0.919912	-0.913035	0|1	synonymous_variant	LOW	YHR211W
D707_B503_Q3C1	XIII	566470	566470	C	A	ND	fermentable	RIM13	SNP	Mismatch	N	D	-0.0192296	-0.0394775	2.18462	0.302192	1\1	stop_gained	HIGH	YMR154C
N722_S513_Q5E2	XIII	564753	564753	G	T	NN	fermentable	RIM13	SNP	Match	N	N	0.0615748	0.0555683	1.31547	0.15956	1\1	stop_gained	HIGH	YMR154C
N728_S518_Q14E3	XIII	539782	539782	G	T	YD	fermentable	RIM13	SNP	Mismatch	Y	D	0.080283	0.147815	0.945725	0.789988	1\1	stop_gained	HIGH	YMR154C
B724_S520_Q14F12	XIII	565513	565513	T	A	ND	fermentable	RIM13	SNP	Mismatch	N	D	0.081506	0.0317549	0.61385	0.308306	1\1	stop_gained	HIGH	YMR154C
B716_D501_Q12A11	XIII	540024	540024	C	A	YD	fermentable	RIM13	SNP	Mismatch	Y	D	0.193668	0.239662	0.610988	0.460625	1\1	start_lost	HIGH	YMR154C
B701_D505_Q7A7	XIII	566474	566474	C	A	NN	fermentable	RIM13	SNP	Match	N	N	-0.00441986	0.00684083	0.469658	0.112038	1|1	start_lost	HIGH	YMR154C
B710_S518_Q10E2	XIII	539540	539540	C	T	YY	fermentable	RIM13	SNP	Match	Y	Y	0.14155	0.200305	0.42569	0.664509	1\1	missense_variant	MODERATE	YMR154C
N719_B516_R16H2	XIII	539212	539212	T	C	YY	fermentable	RIM13	SNP	Match	Y	Y	0.239363	0.244478	0.371071	0.485995	1\1	missense_variant	MODERATE	YMR154C
B718_D505_Q10A8	XIII	538978	538978	A	G	YD	fermentable	RIM13	SNP	Mismatch	Y	D	0.183937	0.32748	0.278552	0.521021	1|1	missense_variant	MODERATE	YMR154C
B708_B513_R16E10	XIII	567145	567145	G	A	NN	non-fermentable	RIM13	SNP	Match	N	N					0/1	upstream_gene_variant	MODIFIER	YMR154C
B701_B506_R15B7	XIII	567145	567145	G	A	NN	fermentable	RIM13	SNP	Match	N	N					0/1	upstream_gene_variant	MODIFIER	YMR154C
N723_D501_Q5A3	XIII	564780	564780	A	C	NN	fermentable	RIM13	SNP	Match	N	N					1|1	missense_variant	MODERATE	YMR154C
N727_B512_Q6H6	XI	204294	204294	C	A	NN	non-fermentable	2022-10-01	SNP	Match	N	N	-0.150487	-0.143126	2.15669	0.208774	0/1	synonymous_variant	LOW
B716_B509_Q3E11	XI	66171	66464			ND	non-fermentable	MNN4	CNV	Mismatch	N	D	0.0973212	0.0333999	2.07423	0.222414				YKL201C
N724_B513_R15E4	XI	63832	64525			YD	fermentable	MNN4	CNV	Mismatch	Y	D	0.0725868	0.331561	1.94011	0.363755				YKL201C
B702_B513_R15E8	XI	63832	64525			YD	non-fermentable	MNN4	CNV	Mismatch	Y	D	0.0492699	0.176309	1.72776	0.0990503				YKL201C
B721_B506_Q11B11	XI	63832	64525			YD	non-fermentable	MNN4	CNV	Mismatch	Y	D	0.191888	0.337682	1.67288	-0.0523205				YKL201C
B722_B507_Q11C12	XI	63832	64525			YY	non-fermentable	MNN4	CNV	Match	Y	Y	0.234903	0.163622	1.23756	0.235398				YKL201C
N719_B512_Q3H2	XI	63832	64525			YD	non-fermentable	MNN4	CNV	Mismatch	Y	D	0.177724	0.221212	1.22744	0.126752				YKL201C
B718_B509_Q9E8	XI	66168	66461			ND	fermentable	MNN4	CNV	Mismatch	N	D	-0.0270184	-0.144142	1.17555	0.0750747				YKL201C
D705_B513_Q4E5	XI	63832	64525			YD	non-fermentable	MNN4	CNV	Mismatch	Y	D	0.0414054	0.224763	1.07581	0.981045				YKL201C
B709_B506_Q11B1	XI	63832	64525			YD	non-fermentable	MNN4	CNV	Mismatch	Y	D	-0.23965	-0.237803	1.00476	0.226982				YKL201C
B719_S515_Q8F9	XI	63832	64525			YD	non-fermentable	MNN4	CNV	Mismatch	Y	D	0.0128176	0.151617	1.00442	0.240993				YKL201C
N719_B509_Q3E2	XI	63732	64525			YD	non-fermentable	MNN4	CNV	Mismatch	Y	D	0.176045	0.144001	0.985263	0.37973				YKL201C
N729_S520_Q14F9	XI	63832	64525			YY	non-fermentable	MNN4	CNV	Match	Y	Y	0.0945071	0.360285	0.944123	0.373676				YKL201C
N719_B514_R16F2	XI	63832	64525			YD	non-fermentable	MNN4	CNV	Mismatch	Y	D	0.138477	0.241227	0.909306	-0.0338907				YKL201C
D707_B510_Q3F1	XI	66171	66464			ND	fermentable	MNN4	CNV	Mismatch	N	D	-0.00631608	-0.130621	0.864736	-0.0938911				YKL201C
B722_B513_Q11E12	XI	63803	64896			YY	non-fermentable	MNN4	CNV	Match	Y	Y	0.097616	0.193661	0.858097	0.342267				YKL201C
B722_B515_Q11G12	XI	63939	64432			YY	non-fermentable	MNN4	CNV	Match	Y	Y	0.207974	0.152426	0.841005	0.12356				YKL201C
B722_S515_Q8F12	XI	63832	64525			YD	non-fermentable	MNN4	CNV	Mismatch	Y	D	-0.134927	-0.0483139	0.835425	0.00827901				YKL201C
B722_S516_Q8G12	XI	63939	64432			YD	non-fermentable	MNN4	CNV	Mismatch	Y	D	0.00741819	0.0738693	0.816937	0.00786683				YKL201C
N728_B508_R16D3	XI	63823	64616			YD	non-fermentable	MNN4	CNV	Mismatch	Y	D	0.00741819	0.0738693	0.816937	0.00786683				YKL201C
D708_B505_R16A7	XI	63832	64525			YY	non-fermentable	MNN4	CNV	Match	Y	Y	0.0372849	0.307463	0.790509	0.205997				YKL201C
B712_D502_Q8B4	XI	63832	64525			YD	non-fermentable	MNN4	CNV	Mismatch	Y	D	0.192427	0.302956	0.772069	0.164259				YKL201C
B702_B506_R15B8	XI	63832	64525			YD	non-fermentable	MNN4	CNV	Mismatch	Y	D	0.162786	0.287434	0.759658	0.318406				YKL201C
D702_B515_Q4G2	XI	63839	64432			YD	non-fermentable	MNN4	CNV	Mismatch	Y	D	0.162786	0.287434	0.759658	0.318406				YKL201C
D705_B512_Q2H5	XI	63832	64525			YY	non-fermentable	MNN4	CNV	Match	Y	Y	0.0743598	0.190132	0.753337	0.572449				YKL201C
B716_D507_Q14C11	XI	63832	64525			YY	non-fermentable	MNN4	CNV	Match	Y	Y	0.186221	0.204804	0.745226	0.609666				YKL201C
B719_S517_Q8H9	XI	63825	64618			YD	non-fermentable	MNN4	CNV	Mismatch	Y	D	0.128069	0.14535	0.733099	0.543672				YKL201C
B721_B508_Q11D11	XI	65849	66742			NN	fermentable	MNN4	CNV	Match	N	N	-0.0406756	0.0210612	0.708864	0.629872				YKL201C
D705_B511_Q2G5	XI	63832	64525			YY	non-fermentable	MNN4	CNV	Match	Y	Y	0.151182	0.342442	0.606096	0.486639				YKL201C
N727_B515_R15G6	XI	63818	64710			YD	non-fermentable	MNN4	CNV	Mismatch	Y	D	0.120317	0.258113	0.581292	-0.0816027				YKL201C
B715_D502_Q12B5	XI	63832	64525			YY	non-fermentable	MNN4	CNV	Match	Y	Y	0.0564564	0.150585	0.56958	0.242952				YKL201C
B709_B504_Q9D1	XI	63725	64618			YY	fermentable	MNN4	CNV	Match	Y	Y	0.0145464	-0.0171363	0.556046	0.405945				YKL201C
B717_B508_Q11D7	XI	71392	71685			DN	non-fermentable	MNN4	CNV	Mismatch	D	N	1.23887	1.15946	0.548772	1.32355				YKL201C
D705_D507_Q13C6	XI	73619	73619	T	A	DY	non-fermentable	MNN4	SNP	Mismatch	D	Y	1.37632	1.14955	0.544243	0.684054	0/1	stop_gained	HIGH	YKL201C
D702_B516_Q4H2	XI	63939	64432			YD	non-fermentable	MNN4	CNV	Mismatch	Y	D	0.027158	0.146534	0.536613	-0.177169				YKL201C
D710_B506_Q4B8	XI	63939	64432			YD	non-fermentable	MNN4	CNV	Mismatch	Y	D	0.183232	0.406152	0.515249	-0.15453				YKL201C
N719_B511_Q3G2	XI	63832	64525			YD	non-fermentable	MNN4	CNV	Mismatch	Y	D	0.208387	0.221688	0.507249	-0.0556571				YKL201C
B704_B514_R15F10	XI	71392	71684			DN	fermentable	MNN4	CNV	Mismatch	D	N	1.18649	1.1266	0.487485	1.29887				YKL201C
B702_B515_R15G8	XI	63832	64525			YY	fermentable	MNN4	CNV	Match	Y	Y	0.0150484	0.0136758	0.470526	0.684657				YKL201C
N727_D506_Q7B6	XI	63832	64525			YD	non-fermentable	MNN4	CNV	Mismatch	Y	D	-0.0542128	0.106757	0.448892	0.128232				YKL201C
D701_B504_Q2D1	XI	71492	71685			DN	fermentable	MNN4	CNV	Mismatch	D	N	1.24263	1.26839	0.448887	1.35948				YKL201C
D701_B507_Q4C1	XI	63832	64525			YY	non-fermentable	MNN4	CNV	Match	Y	Y	0.131189	0.093279	0.442096	0.673188				YKL201C
B720_S517_Q8H10	XI	64050	64050	C	T	YD	fermentable	MNN4	SNP	Mismatch	Y	D	-0.359775	-0.0867329	0.428122	-1	0|1	synonymous_variant	LOW	YKL201C
B720_S517_Q8H10	XI	64065	64065	C	T	YD	fermentable	MNN4	SNP	Mismatch	Y	D	-0.359775	-0.0867329	0.428122	-1	0|1	synonymous_variant	LOW	YKL201C
B709_B509_Q9E1	XI	63832	64525			YY	fermentable	MNN4	CNV	Match	Y	Y	0.0148256	0.0347072	0.415107	0.714138				YKL201C
B707_D507_Q14C4	XI	63725	64618			YD	fermentable	MNN4	CNV	Mismatch	Y	D	0.244015	0.278696	0.412378	0.551472				YKL201C
B709_B503_Q9C1	XI	63825	64617			YY	fermentable	MNN4	CNV	Match	Y	Y	-0.000887145	-0.0290863	0.400945	0.371042				YKL201C
N729_D506_Q14B9	XI	63939	64432			YY	non-fermentable	MNN4	CNV	Match	Y	Y	0.062132	0.152953	0.39589	0.569442				YKL201C
B709_B511_Q9G1	XI	63832	64525			YY	fermentable	MNN4	CNV	Match	Y	Y	0.254032	0.223286	0.393297	0.182511				YKL201C
N719_B503_Q3C2	XI	63825	64618			YD	non-fermentable	MNN4	CNV	Mismatch	Y	D	0.36081	0.428408	0.3843	0.288567				YKL201C
N720_B506_R16B8	XI	63825	64618			YY	non-fermentable	MNN4	CNV	Match	Y	Y	-0.0109101	0.0220364	0.365806	0.3732				YKL201C
B715_D501_Q12A5	XI	63932	64525			YY	non-fermentable	MNN4	CNV	Match	Y	Y	-0.0109101	0.0220364	0.365806	0.3732				YKL201C
B701_B513_R15E7	XI	63832	64525			YD	non-fermentable	MNN4	CNV	Mismatch	Y	D	0.10327	0.153593	0.325688	0.302963				YKL201C
N727_S517_Q5H6	XI	63832	64525			YY	fermentable	MNN4	CNV	Match	Y	Y	0.00323148	0.00590782	0.323817	0.52525				YKL201C
B710_B515_Q11G2	XI	66171	66464			ND	non-fermentable	MNN4	CNV	Mismatch	N	D	-0.237249	-0.255197	0.305595	-0.507532				YKL201C
B713_B516_Q11H5	XI	63939	64432			YY	non-fermentable	MNN4	CNV	Match	Y	Y	0.0509863	-0.0115562	0.282597	0.390328				YKL201C
B712_S517_Q8H4	XI	63832	64525			YD	non-fermentable	MNN4	CNV	Mismatch	Y	D	0.131814	0.320135	0.280637	0.078951				YKL201C
N719_B502_Q3B2	XI	63832	64524			YD	non-fermentable	MNN4	CNV	Mismatch	Y	D	0.0899486	0.25339	0.263432	-0.229964				YKL201C
D708_B512_Q3H7	XI	63832	64525			YD	fermentable	MNN4	CNV	Mismatch	Y	D	0.0416169	0.0264681	0.262158	0.38465				YKL201C
B721_B507_Q11C11	XI	63825	64618			YD	non-fermentable	MNN4	CNV	Mismatch	Y	D	0.355265	0.423696	0.261116	0.412284				YKL201C
D702_B508_Q4D2	XI	63939	64432			YD	non-fermentable	MNN4	CNV	Mismatch	Y	D	0.335706	0.425476	0.258483	0.341348				YKL201C
N716_B509_Q2E11	XI	63832	64525			YY	non-fermentable	MNN4	CNV	Match	Y	Y	-0.0337437	0.133228	0.241713	-0.277211				YKL201C
B711_B510_Q9F3	XI	73069	73069	T	G	DN	non-fermentable	MNN4	SNP	Mismatch	D	N	0.81503	0.859634	0.218009	0.4186				YKL201C
B723_B513_R16E6	XI	63832	64525			YD	fermentable	MNN4	CNV	Mismatch	Y	D	0.210543	0.215118	0.193892	0.465				YKL201C
D701_B505_Q4A1	XI	63825	64618			YY	non-fermentable	MNN4	CNV	Match	Y	Y	-0.0194345	0.175906	0.180031	-0.307344				YKL201C
B721_B509_Q9E11	XI	71385	71778			DN	fermentable	MNN4	CNV	Mismatch	D	N	0.353546	0.365606	0.163379	0.662979				YKL201C
N727_S521_Q7G6	XI	63732	64525			YD	non-fermentable	MNN4	CNV	Mismatch	Y	D	-0.18228	-0.10471	0.131421	-0.408059				YKL201C
D701_B513_Q4E1	XI	63832	64525			YY	non-fermentable	MNN4	CNV	Match	Y	Y	-0.0219329	0.139402	0.126095	-0.366033				YKL201C
B718_B501_Q9A8	XI	66263	66556			ND	fermentable	MNN4	CNV	Mismatch	N	D	-0.0154295	-0.0589522	0.0966617	0.044294				YKL201C
B720_B502_Q9B10	XI	73266	73266	G	C	DN	non-fermentable	MNN4	SNP	Mismatch	D	N	0.927946	0.929468	0.0144807	0.390477				YKL201C
B702_B516_R15H8	XI	63839	64432			YD	non-fermentable	MNN4	CNV	Mismatch	Y	D	0.127425	0.203948	-0.0130252	0.129976				YKL201C
N728_D505_Q14A3	XI	63832	64525			YD	fermentable	MNN4	CNV	Mismatch	Y	D	0.0485198	0.0319479	-0.0239351	0.146453				YKL201C
N719_B515_R16G2	XI	63832	64525			YD	non-fermentable	MNN4	CNV	Mismatch	Y	D	-0.439509	-0.250612	-0.0476171	-0.0417458				YKL201C
B712_S513_Q8E4	XI	63939	64432			YD	non-fermentable	MNN4	CNV	Mismatch	Y	D	-0.439509	-0.250612	-0.0476171	-0.0417458				YKL201C
N727_S513_Q5E6	XI	63825	64618			YY	fermentable	MNN4	CNV	Match	Y	Y	-0.0272084	0.0216333	-0.0490424	0.0282219				YKL201C
B709_B513_Q11E1	XI	63832	64525			YD	non-fermentable	MNN4	CNV	Mismatch	Y	D	0.0164858	0.205075	-0.222855	-0.227242				YKL201C
N728_S513_Q12E3	XI	63825	64618			YD	non-fermentable	MNN4	CNV	Mismatch	Y	D	-0.734475	-0.686348	-0.509976	-0.706082				YKL201C
B722_B514_Q11F12	XI	63724	64617			YY	non-fermentable	MNN4	CNV	Match	Y	Y	-0.572258	-0.305202						YKL201C
B712_S515_Q8F4	XI	63825	64618			YD	non-fermentable	MNN4	CNV	Mismatch	Y	D								YKL201C
B702_S520_Q7F8	XI	66149	66742			NN	non-fermentable	MNN4	CNV	Match	N	N								YKL201C
B710_B503_Q9C2	XI	69603	69603	A	C	NN	non-fermentable	MNN4	SNP	Match	N	N					0/1	upstream_gene_variant	MODIFIER	YKL201C
D702_B506_Q4B2	XI	63832	64525			YD	non-fermentable	MNN4	CNV	Mismatch	Y	D								YKL201C
B716_B509_Q3E11	XIII	339650	339650	A	G	ND	non-fermentable	RCH1	SNP	Mismatch	N	D	0.0973212	0.0333999	2.07423	0.222414	1\1	synonymous_variant	LOW	YMR034C
B703_S521_Q7G9	XV	836108	836108	G	A	NN	fermentable	PAC1	SNP	Match	N	N	-0.101299	-0.135195	2.05148	0.0791678	1\1	missense_variant	MODERATE	YOR269W
N719_B505_R16A2	X	670999	670999	A	T	NN	fermentable	S000028513	SNP	Match	N	N	-0.101299	-0.135195	2.05148	0.0791678	1\1	upstream_gene_variant	MODIFIER	YJR112W-A
N719_B505_R16A2	II	582845	582845	G	C	NN	fermentable	SMP1	SNP	Match	N	N	-0.101299	-0.135195	2.05148	0.0791678	1\1	missense_variant	MODERATE	YBR182C
N722_D504_Q5D2	II	581355	581355	A	T	NN	fermentable	SMP1	SNP	Match	N	N	0.0271034	0.136702	-0.408856	-0.598783	1|1	upstream_gene_variant	MODIFIER	YBR182C
B703_S521_Q7G9	II	546135	546135	C	T	NN	fermentable	AMN1	SNP	Match	N	N	-0.101299	-0.135195	2.05148	0.0791678	1\1	missense_variant	MODERATE	YBR158W
D702_B504_Q2D2	II	546024	546024	G	A	NN	fermentable	AMN1	SNP	Match	N	N	0.0165187	-0.0524196	2.04998	-0.0424571	1\1	missense_variant	MODERATE	YBR158W
B724_D506_Q14B12	II	545865	545865	T	G	ND	fermentable	AMN1	SNP	Mismatch	N	D	-0.0956024	-0.155975	2.0199	0.234432	1\1	stop_gained	HIGH	YBR158W
D702_B503_Q2C2	II	546033	546033	G	A	NN	fermentable	AMN1	SNP	Match	N	N	0.113956	0.0230008	1.87895	-0.853403	1\1	missense_variant	MODERATE	YBR158W
B716_D502_Q12B11	II	534666	534666	G	A	YD	fermentable	AMN1	SNP	Mismatch	Y	D	0.193629	0.448691	1.80183	0.40162	1\1	missense_variant	MODERATE	YBR158W
B712_D505_Q10A4	II	544799	544799	A	T	ND	fermentable	AMN1	SNP	Mismatch	N	D	-0.152726	-0.119621	1.46682	-0.0130892	1|1	upstream_gene_variant	MODIFIER	YBR158W
B724_D503_Q12C12	II	546314	546314	G	T	ND	fermentable	AMN1	SNP	Mismatch	N	D	-0.210188	-0.214651	1.40111	-0.0767489	1\1	stop_gained	HIGH	YBR158W
B702_D503_Q5C8	II	546227	546227	G	C	ND	fermentable	AMN1	SNP	Mismatch	N	D	-0.227614	-0.294873	1.30402	-0.10213	1\1	missense_variant	MODERATE	YBR158W
N722_B501_Q6A2	II	546288	546288	G	T	ND	fermentable	AMN1	SNP	Mismatch	N	D	0.037615	-0.0256843	0.980875	0.0554837	0/1	missense_variant	MODERATE	YBR158W
D708_D502_Q12B7	II	545396	545396	G	T	ND	fermentable	AMN1	SNP	Mismatch	N	D	-0.456639	-0.462009	0.842943	-0.19985	1\1	stop_gained	HIGH	YBR158W
B721_B508_Q11D11	II	546233	546233	T	A	NN	fermentable	AMN1	SNP	Match	N	N	-0.0406756	0.0210612	0.708864	0.629872	1\1	missense_variant	MODERATE	YBR158W
B714_D505_Q10A6	II	534860	534860	G	T	YD	fermentable	AMN1	SNP	Mismatch	Y	D	0.0212604	0.189865	0.676435	0.552157	1\1	stop_gained	HIGH	YBR158W
N716_B505_Q4A11	II	534459	534459	G	A	YD	non-fermentable	AMN1	SNP	Mismatch	Y	D	-0.154867	-0.116057	0.655148	-0.291157	1|1	missense_variant	MODERATE	YBR158W
D707_D505_Q14A1	II	534698	534698	T	C	YD	fermentable	AMN1	SNP	Mismatch	Y	D	0.183901	0.293194	0.64104	0.615753	1\1	missense_variant	MODERATE	YBR158W
B714_D504_Q8D6	II	546326	546326	A	T	NN	fermentable	AMN1	SNP	Match	N	N	0.131566	0.0242912	0.605462	-0.161462	1\1	stop_gained	HIGH	YBR158W
B701_B508_R15D7	II	544834	544834	T	A	NN	fermentable	AMN1	SNP	Match	N	N	-0.0576522	-0.0427512	0.598856	0.0571042	0/1	upstream_gene_variant	MODIFIER	YBR158W
B717_S521_Q10G7	II	545426	545426	C	T	NN	fermentable	AMN1	SNP	Match	N	N	-0.14664	-0.0623589	0.59722	0.437487	1|1	stop_gained	HIGH	YBR158W
N719_S515_Q12F2	II	534720	534720	C	A	YD	fermentable	AMN1	SNP	Mismatch	Y	D	0.039325	0.148617	0.574232	0.92811	1\1	missense_variant	MODERATE	YBR158W
D707_S516_Q12G1	II	546126	546126	C	T	NN	fermentable	AMN1	SNP	Match	N	N	-0.178043	-0.117312	0.541053	0.783207	1\1	missense_variant	MODERATE	YBR158W
D707_S517_Q12H1	II	545129	545129	C	T	NN	fermentable	AMN1	SNP	Match	N	N	-0.0797063	-0.0632719	0.505658	0.543263	1\1	stop_gained	HIGH	YBR158W
B712_S518_Q10E4	II	546138	546138	T	A	ND	fermentable	AMN1	SNP	Mismatch	N	D	0.1289	0.0348766	0.490413	0.0994261	1\1	missense_variant	MODERATE	YBR158W
D708_B511_Q3G7	II	534788	534788	A	T	YD	fermentable	AMN1	SNP	Mismatch	Y	D	0.173199	0.26833	0.474024	0.75885	1\1	stop_gained	HIGH	YBR158W
N723_B511_Q6G3	II	545386	545386	C	G	NN	fermentable	AMN1	SNP	Match	N	N	-0.0666283	-0.0188477	0.463154	0.351858	1\1	stop_gained	HIGH	YBR158W
N719_S521_Q14G2	II	534711	534711	C	T	YD	fermentable	AMN1	SNP	Mismatch	Y	D	0.115494	0.233756	0.435114	0.677575	1\1	missense_variant	MODERATE	YBR158W
B720_S517_Q8H10	II	534674	534674	G	T	YD	fermentable	AMN1	SNP	Mismatch	Y	D	-0.359775	-0.0867329	0.428122	-1	1\1	missense_variant	MODERATE	YBR158W
B707_S521_Q14G4	II	534011	534011	C	T	YD	fermentable	AMN1	SNP	Mismatch	Y	D	0.157343	0.518965	0.416064	0.709756	1\1	stop_gained	HIGH	YBR158W
B718_S521_Q10G8	II	533971	533971	C	G	YD	fermentable	AMN1	SNP	Mismatch	Y	D	0.172878	0.299718	0.409046	0.653977	1\1	stop_gained	HIGH	YBR158W
B714_D502_Q8B6	II	546113	546113	T	C	NN	fermentable	AMN1	SNP	Match	N	N	0.00930675	0.00897902	0.381427	0.0968141	0/1	missense_variant	MODERATE	YBR158W
B714_D502_Q8B6	II	545719	545719	C	G	NN	fermentable	AMN1	SNP	Match	N	N	0.00930675	0.00897902	0.381427	0.0968141	0/1	stop_gained	HIGH	YBR158W
B703_D503_Q5C9	II	534818	534818	T	A	YD	fermentable	AMN1	SNP	Mismatch	Y	D	0.255287	0.388026	0.369598	0.673928	1\1	missense_variant	MODERATE	YBR158W
N719_D504_Q12D2	II	534446	534446	G	T	YD	fermentable	AMN1	SNP	Mismatch	Y	D	0.36742	0.685259	0.34095	0.703279	1\1	missense_variant	MODERATE	YBR158W
B723_B510_Q3F6	II	533419	533419	T	A	YD	fermentable	AMN1	SNP	Mismatch	Y	D	-0.0547822	-0.0530837	0.319592	0.448871	1\1	upstream_gene_variant	MODIFIER	YBR158W
B718_D505_Q10A8	II	534589	534589	C	G	YD	fermentable	AMN1	SNP	Mismatch	Y	D	0.183937	0.32748	0.278552	0.521021	1\1	stop_gained	HIGH	YBR158W
N719_B506_R16B2	II	544916	544916	A	T	NN	fermentable	AMN1	SNP	Match	N	N	-0.0589223	-0.0803056	0.195616	0.0821177	1\1	stop_gained	HIGH	YBR158W
D711_S513_P1E9	II	553573	553573	G	T	DD	fermentable	AMN1	SNP	Match	D	D	0.908507	0.7356	0.0808358	0.118849	1\1	missense_variant	MODERATE	YBR158W
B702_B504_Q6D8	II	552819	552819	C	A	DN	fermentable	AMN1	SNP	Mismatch	D	N	0.192824	0.0058535	0.0216732	0.199985				YBR158W
B706_D503_Q5C12	II	553877	553877	G	A	DN	fermentable	AMN1	SNP	Mismatch	D	N	0.22683	0.0837282	-0.0217116	0.24761				YBR158W
N728_D505_Q14A3	II	534309	534309	G	T	YD	fermentable	AMN1	SNP	Mismatch	Y	D	0.0485198	0.0319479	-0.0239351	0.146453	1\1	missense_variant	MODERATE	YBR158W
D706_B503_Q2C6	II	545442	545442	C	T	ND	fermentable	AMN1	SNP	Mismatch	N	D	0.0721723	-0.00216776	-0.0291463	0.0110299	1\1	missense_variant	MODERATE	YBR158W
B720_B511_Q9G10	II	553903	553903	C	G	DN	non-fermentable	AMN1	SNP	Mismatch	D	N	-0.414759	-0.228504	-0.0383917	0.0523615				YBR158W
B703_D506_Q7B9	II	545994	545994	T	C	NN	fermentable	AMN1	SNP	Match	N	N	0.00892673	0.01255	-0.0637307	0.0137781	1\1	missense_variant	MODERATE	YBR158W
N719_D505_Q14A2	II	533544	533544	C	A	YD	fermentable	AMN1	SNP	Mismatch	Y	D	-0.0248904	-0.00202088	-0.0640472	0.113779	1\1	stop_gained	HIGH	YBR158W
N727_B506_R15B6	II	553652	553652	A	G	DY	fermentable	AMN1	SNP	Mismatch	D	Y	0.468791	0.31133	-0.0739141	0.0965274	1\1	missense_variant	MODERATE	YBR158W
N729_B504_Q3D9	II	553652	553652	A	G	DY	fermentable	AMN1	SNP	Mismatch	D	Y	0.468791	0.31133	-0.0739141	0.0965274	1\1	missense_variant	MODERATE	YBR158W
N723_D502_Q5B3	II	546004	546004	C	G	NN	fermentable	AMN1	SNP	Match	N	N	-0.0509777	-0.0801831	-0.110061	0.0470538	1\1	stop_gained	HIGH	YBR158W
D703_S515_P1F3	II	553732	553732	A	T	DD	fermentable	AMN1	SNP	Match	D	D	0.478312	0.224384	-0.116577	0.105643	1\1	missense_variant	MODERATE	YBR158W
N718_B511_Q2G12	II	546061	546061	G	A	ND	fermentable	AMN1	SNP	Mismatch	N	D	0.00827608	0.0164878	-0.117072	-0.191151	1\1	stop_gained	HIGH	YBR158W
B719_B504_Q9D9	II	552581	552581	C	A	DY	fermentable	AMN1	SNP	Mismatch	D	Y	0.347309	0.203895	-0.120822	0.157572	1\1	upstream_gene_variant	MODIFIER	YBR158W
B702_S516_Q5G8	II	546176	546176	G	C	ND	fermentable	AMN1	SNP	Mismatch	N	D	0.0751578	0.0360845	-0.127667	-0.176692	1\1	missense_variant	MODERATE	YBR158W
D704_D503_P1C4	II	552610	552610	A	T	DD	fermentable	AMN1	SNP	Match	D	D	0.918212	0.624814	-0.136421	0.0176229	1\1	upstream_gene_variant	MODIFIER	YBR158W
B707_S522_Q14H4	II	534558	534558	C	T	YD	fermentable	AMN1	SNP	Mismatch	Y	D	0.126464	0.128044	-0.156037	-0.0728837	1\1	missense_variant	MODERATE	YBR158W
B701_S522_Q7H7	II	545724	545724	G	T	NN	fermentable	AMN1	SNP	Match	N	N	0.019746	-0.0303986	-0.160462	-0.282333	1\1	missense_variant	MODERATE	YBR158W
B718_D503_Q8C8	II	554077	554077	G	T	DY	fermentable	AMN1	SNP	Mismatch	D	Y	0.560491	0.422527	-0.163086	0.125533	1\1	stop_gained	HIGH	YBR158W
D707_B512_Q3H1	II	545850	545850	T	G	ND	fermentable	AMN1	SNP	Mismatch	N	D	0.0291156	0.0184293	-0.175826	-0.132697	1\1	stop_gained	HIGH	YBR158W
D702_B509_Q2E2	II	546296	546296	A	T	NN	fermentable	AMN1	SNP	Match	N	N	0.0707196	0.0683384	-0.177633	-0.0898415	1\1	stop_gained	HIGH	YBR158W
D705_S517_P1H5	II	552381	552381	C	A	DD	fermentable	AMN1	SNP	Match	D	D	0.696796	0.591452	-0.182488	0.0569862	1\1	upstream_gene_variant	MODIFIER	YBR158W
D705_S515_P1F5	II	553192	553192	C	T	DD	fermentable	AMN1	SNP	Match	D	D	0.452695	0.280023	-0.202286	0.127712	1\1	stop_gained	HIGH	YBR158W
B721_B501_Q9A11	II	553234	553234	C	T	DN	fermentable	AMN1	SNP	Mismatch	D	N	0.0496664	-0.00575496	-0.253236	-0.00809646				YBR158W
D711_D503_P1C9	II	553574	553574	A	T	DD	fermentable	AMN1	SNP	Match	D	D	1.06398	0.867283	-0.25365	-0.0843182	1\1	missense_variant	MODERATE	YBR158W
D702_S522_Q13H2	II	553736	553736	C	T	DY	fermentable	AMN1	SNP	Mismatch	D	Y	0.234327	0.00242624	-0.271001	-0.121325	1\1	missense_variant	MODERATE	YBR158W
B702_B501_Q6A8	II	554015	554015	C	T	DN	fermentable	AMN1	SNP	Mismatch	D	N	0.255748	0.20723	-0.285027	0.0619884				YBR158W
B702_B501_Q6A8	II	554007	554007	G	A	DN	fermentable	AMN1	SNP	Mismatch	D	N	0.255748	0.20723	-0.285027	0.0619884				YBR158W
B702_S517_Q5H8	II	546128	546128	G	C	ND	fermentable	AMN1	SNP	Mismatch	N	D	0.0940049	0.0449763	-0.314474	-0.329634	1\1	missense_variant	MODERATE	YBR158W
N727_B513_R15E6	II	553339	553339	G	T	DD	non-fermentable	AMN1	SNP	Match	D	D	2.0069	1.59584	-0.333168	0.73295	1\1	stop_gained	HIGH	YBR158W
B703_B513_R15E9	II	552525	552525	G	A	DD	non-fermentable	AMN1	SNP	Match	D	D	1.1004	0.833106	-0.401149	0.88849	1|1	upstream_gene_variant	MODIFIER	YBR158W
N724_B514_R15F4	II	534575	534575	G	C	YD	fermentable	AMN1	SNP	Mismatch	Y	D	0.164457	0.503553	-0.864506	-0.995372	1\1	missense_variant	MODERATE	YBR158W
B724_B503_Q3C12	II	545990	545990	G	C	NN	fermentable	AMN1	SNP	Match	N	N	-0.236537	-0.0108603	-0.919912	-0.913035	1\1	missense_variant	MODERATE	YBR158W
N729_B516_R16H9	II	553159	553159	G	T	DY	non-fermentable	AMN1	SNP	Mismatch	D	Y					0/1	stop_gained	HIGH	YBR158W
N719_S520_Q14F2	II	534876	534876	T	A	YD	fermentable	AMN1	SNP	Mismatch	Y	D					1\1	missense_variant	MODERATE	YBR158W
B708_B513_R16E10	II	545129	545129	C	T	NN	non-fermentable	AMN1	SNP	Match	N	N					1\1	stop_gained	HIGH	YBR158W
N721_D501_Q5A1	II	546216	546216	T	G	NN	fermentable	AMN1	SNP	Match	N	N					1\1	missense_variant	MODERATE	YBR158W
B723_D502_Q12B6	II	545735	545735	A	C	NN	fermentable	AMN1	SNP	Match	N	N					1\1	missense_variant	MODERATE	YBR158W
D702_B504_Q2D2	IV	564443	564443	G	A	NN	fermentable	CDC34	SNP	Match	N	N	0.0165187	-0.0524196	2.04998	-0.0424571	1\1	synonymous_variant	LOW	YDR054C
D702_B504_Q2D2	V	291913	291913	C	A	NN	fermentable	SUP19	SNP	Match	N	N	0.0165187	-0.0524196	2.04998	-0.0424571	1\1	upstream_gene_variant	MODIFIER	YNCE0015C
D703_B516_Q4H3	V	290339	290339	A	C	DN	fermentable	SUP19	SNP	Mismatch	D	N	0.641053	0.73782	0.0587522	0.312741				YNCE0015C
D702_B504_Q2D2	V	557190	557190	G	T	NN	fermentable	BMH1	SNP	Match	N	N	0.0165187	-0.0524196	2.04998	-0.0424571	1\1	missense_variant	MODERATE	YER177W
B724_D506_Q14B12	IX	310449	310449	A	G	ND	fermentable	ULP2	SNP	Mismatch	N	D	-0.0956024	-0.155975	2.0199	0.234432	1\1	missense_variant	MODERATE	YIL031W
B724_D506_Q14B12	VII	102905	102905	G	A	ND	fermentable	MIG2	SNP	Mismatch	N	D	-0.0956024	-0.155975	2.0199	0.234432	1\1	upstream_gene_variant	MODIFIER	YGL209W
B724_D506_Q14B12	XV	257766	257766	C	T	ND	fermentable	S000005396	SNP	Mismatch	N	D	-0.0956024	-0.155975	2.0199	0.234432	1\1	missense_variant	MODERATE	YOL036W
N722_S520_Q7F2	XV	237308	237308	C	T	DD	non-fermentable	S000005396	SNP	Match	D	D	0.570206	0.342371	-0.0922881	0.15482	0/1	stop_gained	HIGH	YOL036W
B724_D506_Q14B12	IV	629342	629342	C	A	ND	fermentable	RLI1	SNP	Mismatch	N	D	-0.0956024	-0.155975	2.0199	0.234432	1\1	missense_variant	MODERATE	YDR091C
B724_S518_Q14E12	XVI	589433	589433	A	T	ND	fermentable	S000006218	SNP	Mismatch	N	D	-0.00848728	-0.0730951	2.00485	0.0109542	1\1	upstream_gene_variant	MODIFIER	YPR014C
B724_S518_Q14E12	XVI	745021	745021	G	A	ND	fermentable	YTH1	SNP	Mismatch	N	D	-0.00848728	-0.0730951	2.00485	0.0109542	1\1	upstream_gene_variant	MODIFIER	YPR107C
N724_B513_R15E4	VII	1082126	1082621			YD	fermentable	COS1-like	CNV	Mismatch	Y	D	0.0725868	0.331561	1.94011	0.363755				YNL336W-like
B716_D502_Q12B11	VII	1082125	1082620			YD	fermentable	COS1-like	CNV	Mismatch	Y	D	0.193629	0.448691	1.80183	0.40162				YNL336W-like
B702_B513_R15E8	VII	1082071	1082666			YD	non-fermentable	COS1-like	CNV	Mismatch	Y	D	0.0492699	0.176309	1.72776	0.0990503				YNL336W-like
B713_D506_Q10B5	VII	1082022	1082717			YD	non-fermentable	COS1-like	CNV	Mismatch	Y	D	0.116458	0.415773	1.69507	0.417947				YNL336W-like
D710_B507_Q4C8	VII	1082091	1082586			YD	non-fermentable	COS1-like	CNV	Mismatch	Y	D	-0.203764	-0.0944139	1.65452	0.0381064				YNL336W-like
N726_D502_Q5B5	VII	1082126	1082621			YD	non-fermentable	COS1-like	CNV	Mismatch	Y	D	0.36818	0.613929	1.35138	0.346155				YNL336W-like
N724_B515_R15G4	VII	1082124	1082619			YD	fermentable	COS1-like	CNV	Mismatch	Y	D	0.333178	0.450549	1.3059	0.403567				YNL336W-like
N719_S518_Q14E2	VII	1082124	1082619			YD	fermentable	COS1-like	CNV	Mismatch	Y	D	0.0165126	0.145141	1.28122	0.270988				YNL336W-like
D705_B513_Q4E5	VII	1082086	1082681			YD	non-fermentable	COS1-like	CNV	Mismatch	Y	D	0.0414054	0.224763	1.07581	0.981045				YNL336W-like
B709_B506_Q11B1	VII	1082124	1082619			YD	non-fermentable	COS1-like	CNV	Mismatch	Y	D	-0.23965	-0.237803	1.00476	0.226982				YNL336W-like
N719_B504_Q3D2	VII	1082126	1082621			YD	non-fermentable	COS1-like	CNV	Mismatch	Y	D	-0.133136	0.0257912	0.949295	-0.106256				YNL336W-like
D708_B502_Q3B7	VII	1082124	1082619			YD	fermentable	COS1-like	CNV	Mismatch	Y	D	0.0485303	0.241022	0.944413	-0.0820622				YNL336W-like
D710_B513_Q4E8	VII	1082101	1082596			YD	non-fermentable	COS1-like	CNV	Mismatch	Y	D	-0.36038	-0.336189	0.768934	0.756724				YNL336W-like
N716_B505_Q4A11	VII	1082071	1082666			YD	non-fermentable	COS1-like	CNV	Mismatch	Y	D	-0.154867	-0.116057	0.655148	-0.291157				YNL336W-like
D707_D505_Q14A1	VII	1082126	1082621			YD	fermentable	COS1-like	CNV	Mismatch	Y	D	0.183901	0.293194	0.64104	0.615753				YNL336W-like
B709_B515_Q11G1	VII	1082119	1082614			YD	non-fermentable	COS1-like	CNV	Mismatch	Y	D	0.0968355	0.323538	0.557725	0.267893				YNL336W-like
D708_B511_Q3G7	VII	1082126	1082621			YD	fermentable	COS1-like	CNV	Mismatch	Y	D	0.173199	0.26833	0.474024	0.75885				YNL336W-like
B704_B508_R15D10	VII	1082115	1082610			YD	fermentable	COS1-like	CNV	Mismatch	Y	D	0.122736	0.355007	0.47177	0.00251513				YNL336W-like
N727_D506_Q7B6	VII	1082126	1082621			YD	non-fermentable	COS1-like	CNV	Mismatch	Y	D	-0.0542128	0.106757	0.448892	0.128232				YNL336W-like
D707_D506_Q14B1	VII	1082101	1082596			YD	fermentable	COS1-like	CNV	Mismatch	Y	D	0.205339	0.371806	0.434085	-0.245965				YNL336W-like
B720_S517_Q8H10	VII	1082201	1082596			YD	fermentable	COS1-like	CNV	Mismatch	Y	D	-0.359775	-0.0867329	0.428122	-1				YNL336W-like
B723_B514_R16F6	VII	1082101	1082596			YD	fermentable	COS1-like	CNV	Mismatch	Y	D	0.182792	0.330014	0.401912	-0.17584				YNL336W-like
B718_D508_Q10D8	VII	1082126	1082621			YD	fermentable	COS1-like	CNV	Mismatch	Y	D	0.530752	0.672653	0.368047	-0.3624				YNL336W-like
B706_B502_Q6B12	VII	1082074	1082669			YD	non-fermentable	COS1-like	CNV	Mismatch	Y	D	0.146981	0.195248	0.335714	-0.365674				YNL336W-like
N719_D502_Q12B2	VII	1082121	1082616			YD	fermentable	COS1-like	CNV	Mismatch	Y	D	0.207751	0.443239	0.322113	-0.311951				YNL336W-like
B707_S520_Q14F4	VII	1082126	1082621			YD	fermentable	COS1-like	CNV	Mismatch	Y	D	0.127717	0.325436	0.292789	-0.123722				YNL336W-like
N728_D507_Q14C3	VII	1082126	1082621			YD	fermentable	COS1-like	CNV	Mismatch	Y	D	0.562631	0.753602	0.181233	-0.285501				YNL336W-like
D710_B515_Q4G8	VII	1082121	1082616			YD	non-fermentable	COS1-like	CNV	Mismatch	Y	D	-0.0401305	-0.0329881	-0.0302364	-0.102663				YNL336W-like
N719_B515_R16G2	VII	1082126	1082621			YD	non-fermentable	COS1-like	CNV	Mismatch	Y	D	-0.439509	-0.250612	-0.0476171	-0.0417458				YNL336W-like
B712_S513_Q8E4	VII	1082117	1082612			YD	non-fermentable	COS1-like	CNV	Mismatch	Y	D	-0.439509	-0.250612	-0.0476171	-0.0417458				YNL336W-like
D712_B507_Q4C10	VII	1082081	1082676			YD	non-fermentable	COS1-like	CNV	Mismatch	Y	D	-0.0937778	-0.0898016	-0.085703	-0.1611				YNL336W-like
N728_S513_Q12E3	VII	1082081	1082676			YD	non-fermentable	COS1-like	CNV	Mismatch	Y	D	-0.734475	-0.686348	-0.509976	-0.706082				YNL336W-like
D712_B506_Q4B10	VII	1082119	1082614			YD	non-fermentable	COS1-like	CNV	Mismatch	Y	D								YNL336W-like
B712_D504_Q8D4	VII	1082116	1082611			YD	non-fermentable	COS1-like	CNV	Mismatch	Y	D								YNL336W-like
B712_S515_Q8F4	VII	1082119	1082614			YD	non-fermentable	COS1-like	CNV	Mismatch	Y	D								YNL336W-like
D702_B507_Q4C2	VII	1082094	1082589			YD	non-fermentable	COS1-like	CNV	Mismatch	Y	D								YNL336W-like
D702_B506_Q4B2	VII	1082121	1082616			YD	non-fermentable	COS1-like	CNV	Mismatch	Y	D								YNL336W-like
N724_B513_R15E4	XIII	561250	561444			YD	fermentable	MSS11	CNV	Mismatch	Y	D	0.0725868	0.331561	1.94011	0.363755				YMR164C
D705_B513_Q4E5	XIII	561250	561444			YD	non-fermentable	MSS11	CNV	Mismatch	Y	D	0.0414054	0.224763	1.07581	0.981045				YMR164C
B712_D502_Q8B4	XIII	560749	561444			YD	non-fermentable	MSS11	CNV	Mismatch	Y	D	0.192427	0.302956	0.772069	0.164259				YMR164C
D708_B511_Q3G7	XIII	561249	561444			YD	fermentable	MSS11	CNV	Mismatch	Y	D	0.173199	0.26833	0.474024	0.75885				YMR164C
N727_D506_Q7B6	XIII	561250	561444			YD	non-fermentable	MSS11	CNV	Mismatch	Y	D	-0.0542128	0.106757	0.448892	0.128232				YMR164C
B707_S521_Q14G4	XIII	560137	560137	A	G	YD	fermentable	MSS11	SNP	Mismatch	Y	D	0.157343	0.518965	0.416064	0.709756	1\1	synonymous_variant	LOW	YMR164C
B707_S521_Q14G4	XIII	560134	560134	A	G	YD	fermentable	MSS11	SNP	Mismatch	Y	D	0.157343	0.518965	0.416064	0.709756	1|1	synonymous_variant	LOW	YMR164C
D712_B501_Q2A10	XIII	561741	561741	C	T	DN	fermentable	MSS11	SNP	Mismatch	D	N	1.46424	1.36391	0.296889	0.983696				YMR164C
B701_D504_Q5D7	XIII	562481	562481	G	T	DY	non-fermentable	MSS11	SNP	Mismatch	D	Y	1.27979	1.32326	0.269091	0.612903	1\1	missense_variant	MODERATE	YMR164C
B709_B513_Q11E1	XIII	561249	561444			YD	non-fermentable	MSS11	CNV	Mismatch	Y	D	0.0164858	0.205075	-0.222855	-0.227242				YMR164C
B716_B504_Q3D11	VII	967498	967498	T	G	ND	non-fermentable	BNS1	SNP	Mismatch	N	D	-0.0990098	-0.184542	1.9099	0.58287	0/1	upstream_gene_variant	MODIFIER	YGR230W
B716_B504_Q3D11	XII	547028	547028	A	C	ND	non-fermentable	PEX13	SNP	Mismatch	N	D	-0.0990098	-0.184542	1.9099	0.58287	0/1	missense_variant	MODERATE	YLR191W
N723_B505_R15A3	X	147458	147458	G	A	YY	non-fermentable	YAK1	SNP	Match	Y	Y	0.184137	0.227694	1.895	0.698226	1\1	stop_gained	HIGH	YJL141C
B721_S513_Q8E11	X	145061	145061	G	T	DN	non-fermentable	YAK1	SNP	Mismatch	D	N	0.401825	0.269536	0.975411	0.697939				YJL141C
N721_B511_Q6G1	X	146167	146167	A	C	DN	fermentable	YAK1	SNP	Mismatch	D	N	0.730997	0.801288	0.0284047	0.335894				YJL141C
D702_B503_Q2C2	XIII	421881	421881	G	A	NN	fermentable	NAM7	SNP	Match	N	N	0.113956	0.0230008	1.87895	-0.853403	1\1	stop_gained	HIGH	YMR080C
D702_B503_Q2C2	XV	848280	848280	A	T	NN	fermentable	RIM20	SNP	Match	N	N	0.113956	0.0230008	1.87895	-0.853403	1\1	stop_gained	HIGH	YOR275C
B707_D505_Q14A4	XV	809604	809604	A	T	YD	fermentable	RIM20	SNP	Mismatch	Y	D	0.0555745	0.18052	1.44358	0.380675	1\1	stop_gained	HIGH	YOR275C
B723_B504_Q3D6	XV	810503	810503	C	T	YD	fermentable	RIM20	SNP	Mismatch	Y	D	0.333178	0.450549	1.3059	0.403567	1\1	stop_gained	HIGH	YOR275C
N724_B515_R15G4	XV	810503	810503	C	T	YD	fermentable	RIM20	SNP	Mismatch	Y	D	0.333178	0.450549	1.3059	0.403567	1\1	stop_gained	HIGH	YOR275C
N719_D508_Q14D2	XV	810699	810699	G	T	YD	fermentable	RIM20	SNP	Mismatch	Y	D	0.345948	0.571394	1.16447	0.56479	1|1	stop_gained	HIGH	YOR275C
B705_B514_R15F11	XV	848035	848035	C	A	ND	fermentable	RIM20	SNP	Mismatch	N	D	0.0893162	0.0501862	1.12965	0.143342	1\1	stop_gained	HIGH	YOR275C
B719_D504_Q8D9	XV	847800	847800	G	T	NN	fermentable	RIM20	SNP	Match	N	N	-0.108445	-0.150966	1.03004	0.0577153	1\1	stop_gained	HIGH	YOR275C
D707_B510_Q3F1	XV	847726	847726	T	A	ND	fermentable	RIM20	SNP	Mismatch	N	D	-0.00631608	-0.130621	0.864736	-0.0938911	1\1	stop_gained	HIGH	YOR275C
D708_B509_Q3E7	XV	809202	809202	A	C	YD	fermentable	RIM20	SNP	Mismatch	Y	D	0.129391	0.175768	0.743685	0.900978	1\1	stop_gained	HIGH	YOR275C
N726_B507_R15C5	XV	809202	809202	A	C	YD	fermentable	RIM20	SNP	Mismatch	Y	D	0.129391	0.175768	0.743685	0.900978	1\1	stop_gained	HIGH	YOR275C
B715_B504_Q3D5	XV	810190	810190	C	A	YY	fermentable	RIM20	SNP	Match	Y	Y	0.259838	0.244552	0.673511	0.592966	1\1	stop_gained	HIGH	YOR275C
B710_D504_Q8D2	XV	810648	810648	G	C	YY	fermentable	RIM20	SNP	Match	Y	Y	0.220066	0.195202	0.601696	0.639085	1\1	stop_gained	HIGH	YOR275C
B709_B510_Q9F1	XV	810523	810523	G	A	YY	fermentable	RIM20	SNP	Match	Y	Y	0.18808	0.21066	0.563385	0.692145	1\1	stop_gained	HIGH	YOR275C
B722_B510_Q9F12	XV	809992	809992	C	A	DD	non-fermentable	RIM20	SNP	Match	D	D	0.745785	0.393582	0.506123	0.524941	0/1	missense_variant	MODERATE	YOR275C
B721_D505_Q10A11	XV	809674	809674	C	A	YY	fermentable	RIM20	SNP	Match	Y	Y	0.0307945	0.133958	0.378442	0.305666	1\1	stop_gained	HIGH	YOR275C
B724_B502_Q3B12	XV	847944	847944	A	T	NN	fermentable	RIM20	SNP	Match	N	N					1\1	stop_gained	HIGH	YOR275C
B701_D508_Q7D7	XV	847501	847501	T	G	NN	fermentable	RIM20	SNP	Match	N	N					1\1	missense_variant	MODERATE	YOR275C
B716_D502_Q12B11	XVI	585083	585083	C	T	YD	fermentable	SDD4	SNP	Mismatch	Y	D	0.193629	0.448691	1.80183	0.40162	1\1	synonymous_variant	LOW	YPR022C
B716_D502_Q12B11	XII	410766	410766	G	C	YD	fermentable	PDC5	SNP	Mismatch	Y	D	0.193629	0.448691	1.80183	0.40162	1\1	missense_variant	MODERATE	YLR134W
N718_B513_Q4E12	XIII	294070	294070	C	T	ND	fermentable	CLU1	SNP	Mismatch	N	D	-0.0151257	-0.0985648	1.78582	0.113552	0/1	stop_gained	HIGH	YMR012W
N718_B513_Q4E12	I	120820	120820	G	A	ND	fermentable	FUN26	SNP	Mismatch	N	D	-0.0151257	-0.0985648	1.78582	0.113552	0/1	missense_variant	MODERATE	YAL022C
B722_B501_Q9A12	I	95817	95817	C	T	DD	non-fermentable	FUN26	SNP	Match	D	D	1.29901	0.782993	0.675551	0.634931	0/1	stop_gained	HIGH	YAL022C
B706_B516_R15H12	XVI	689520	689520	A	G	ND	non-fermentable	MED1	SNP	Mismatch	N	D	-0.0671146	-0.0615358	1.77295	0.0575278	1\1	missense_variant	MODERATE	YPR070W
N723_S513_Q5E3	XVI	690049	690049	A	C	NN	fermentable	MED1	SNP	Match	N	N	-0.0276992	-0.0347129	0.55691	0.0464776	0/1	synonymous_variant	LOW	YPR070W
B719_B506_Q11B9	XVI	679981	679981	G	A	DN	non-fermentable	MED1	SNP	Mismatch	D	N	1.05118	1.04724	-0.13881	0.403971				YPR070W
B706_B516_R15H12	XV	1059501	1059501	C	T	ND	non-fermentable	S000005903	SNP	Mismatch	N	D	-0.0671146	-0.0615358	1.77295	0.0575278	1\1	upstream_gene_variant	MODIFIER	YOR376W
B706_B516_R15H12	XV	1016633	1016633	G	A	ND	non-fermentable	MSC6	SNP	Mismatch	N	D	-0.0671146	-0.0615358	1.77295	0.0575278	1\1	missense_variant	MODERATE	YOR354C
D706_D505_Q13A6	XV	1088739	1088739	G	C	ND	non-fermentable	FDH1	SNP	Mismatch	N	D	-0.13926	-0.188537	1.75101	0.366845	1|1	upstream_gene_variant	MODIFIER	YOR388C
B718_B512_Q9H8	XV	1088778	1088778	A	G	ND	fermentable	FDH1	SNP	Mismatch	N	D	-0.0184473	-0.070044	1.4881	-0.00513177	0/1	upstream_gene_variant	MODIFIER	YOR388C
B711_S516_Q8G3	XV	1034626	1034626	T	C	DN	non-fermentable	FDH1	SNP	Mismatch	D	N								YOR388C
B711_S516_Q8G3	XV	1034641	1034641	G	A	DN	non-fermentable	FDH1	SNP	Mismatch	D	N								YOR388C
B711_S516_Q8G3	XV	1034664	1034664	G	C	DN	non-fermentable	FDH1	SNP	Mismatch	D	N								YOR388C
D706_D505_Q13A6	VII	955337	955337	C	G	ND	non-fermentable	SNR7-L	SNP	Mismatch	N	D	-0.13926	-0.188537	1.75101	0.366845	1\1	upstream_gene_variant	MODIFIER	YNCG0044C
D706_D505_Q13A6	XV	550301	550301	G	A	ND	non-fermentable	RTC5	SNP	Mismatch	N	D	-0.13926	-0.188537	1.75101	0.366845	0/1	missense_variant	MODERATE	YOR118W
B709_D504_Q8D1	XV	528748	528748	A	C	DY	fermentable	RTC5	SNP	Mismatch	D	Y	1.26528	1.50578	-0.0636857	0.404605	0/1	missense_variant	MODERATE	YOR118W
N723_B512_Q6H3	VIII	516236	516236	C	T	NN	fermentable	S000001253	SNP	Match	N	N	-0.0762899	-0.109854	1.74217	0.0472168	1\1	upstream_gene_variant	MODIFIER	YHR210C
N723_B512_Q6H3	X	378474	378474	C	T	NN	fermentable	S000006714	SNP	Match	N	N	-0.0762899	-0.109854	1.74217	0.0472168	1|1	upstream_gene_variant	MODIFIER	YNCJ0011W
N727_S515_Q5F6	X	354662	354662	C	T	YY	fermentable	S000006714	SNP	Match	Y	Y	-0.025523	-0.00562442	0.257147	0.574974	0/1	upstream_gene_variant	MODIFIER	YNCJ0011W
N723_B512_Q6H3	VII	1030355	1030355	A	C	NN	fermentable	APL6	SNP	Match	N	N	-0.0762899	-0.109854	1.74217	0.0472168	1\1	missense_variant	MODERATE	YGR261C
N723_B512_Q6H3	V	92263	92263	T	A	NN	fermentable	SPF1	SNP	Match	N	N	-0.0762899	-0.109854	1.74217	0.0472168	1\1	upstream_gene_variant	MODIFIER	YEL031W
D710_B507_Q4C8	V	86884	86884	T	G	YD	non-fermentable	SPF1	SNP	Mismatch	Y	D	-0.203764	-0.0944139	1.65452	0.0381064	1\1	missense_variant	MODERATE	YEL031W
D708_D502_Q12B7	V	93950	93950	G	A	ND	fermentable	SPF1	SNP	Mismatch	N	D	-0.456639	-0.462009	0.842943	-0.19985	1\1	missense_variant	MODERATE	YEL031W
N729_B516_R16H9	V	92904	92904	G	A	DY	non-fermentable	SPF1	SNP	Mismatch	D	Y					0/1	missense_variant	MODERATE	YEL031W
B702_B513_R15E8	IX	330909	330909	G	C	YD	non-fermentable	S000006535	SNP	Mismatch	Y	D	0.0492699	0.176309	1.72776	0.0990503	1|1	upstream_gene_variant	MODIFIER	YNCI0010C
N726_D502_Q5B5	IX	330909	330909	G	C	YD	non-fermentable	S000006535	SNP	Mismatch	Y	D	0.36818	0.613929	1.35138	0.346155	1|1	upstream_gene_variant	MODIFIER	YNCI0010C
B723_B501_Q3A6	IX	330909	330909	G	C	YD	fermentable	S000006535	SNP	Mismatch	Y	D	0.227031	0.455122	-0.454894	-0.474142	1|1	upstream_gene_variant	MODIFIER	YNCI0010C
B702_B513_R15E8	II	437842	437842	T	G	YD	non-fermentable	YSA1	SNP	Mismatch	Y	D	0.0492699	0.176309	1.72776	0.0990503	1\1	missense_variant	MODERATE	YBR111C
D705_B506_Q4B5	II	437842	437842	T	G	YD	non-fermentable	YSA1	SNP	Mismatch	Y	D	0.0492699	0.176309	1.72776	0.0990503	1\1	missense_variant	MODERATE	YBR111C
N726_D502_Q5B5	II	437842	437842	T	G	YD	non-fermentable	YSA1	SNP	Mismatch	Y	D	0.36818	0.613929	1.35138	0.346155	1\1	missense_variant	MODERATE	YBR111C
D705_B506_Q4B5	II	466585	466585	T	G	YD	non-fermentable	TPS1	SNP	Mismatch	Y	D	0.0492699	0.176309	1.72776	0.0990503	0/1	missense_variant	MODERATE	YBR126C
D702_B509_Q2E2	II	477296	477296	C	T	NN	fermentable	TPS1	SNP	Match	N	N	0.0707196	0.0683384	-0.177633	-0.0898415	0/1	missense_variant	MODERATE	YBR126C
D708_D503_Q12C7	VII	259762	259762	G	A	ND	fermentable	SEC27	SNP	Mismatch	N	D	0.00875028	0.0682807	1.72225	0.150038	1\1	missense_variant	MODERATE	YGL137W
B719_B503_Q9C9	VII	248324	248324	G	A	DY	fermentable	SEC27	SNP	Mismatch	D	Y	1.39848	1.4634	0.604897	0.567524	1\1	missense_variant	MODERATE	YGL137W
B708_D507_Q14C10	VII	248324	248324	G	A	DY	non-fermentable	SEC27	SNP	Mismatch	D	Y	1.07443	1.06283	0.554804	0.83576	1\1	missense_variant	MODERATE	YGL137W
B704_S521_Q7G10	VII	246790	246790	T	C	DY	non-fermentable	SEC27	SNP	Mismatch	D	Y	0.66186	0.557932	0.132032	0.245899	0/1	synonymous_variant	LOW	YGL137W
D712_D507_Q13C10	VII	248324	248324	G	A	DY	fermentable	SEC27	SNP	Mismatch	D	Y	1.19905	1.32984	0.11227	0.489833	1\1	missense_variant	MODERATE	YGL137W
D708_D503_Q12C7	XV	34757	35252			ND	fermentable	HPF1	CNV	Mismatch	N	D	0.00875028	0.0682807	1.72225	0.150038				YOL155C
D708_D503_Q12C7	XV	32573	32868			ND	fermentable	HPF1	CNV	Mismatch	N	D	0.00875028	0.0682807	1.72225	0.150038				YOL155C
D708_D503_Q12C7	XV	32950	33345			ND	fermentable	HPF1	CNV	Mismatch	N	D	0.00875028	0.0682807	1.72225	0.150038				YOL155C
D711_B509_Q2E9	XV	32929	33324			ND	fermentable	HPF1	CNV	Mismatch	N	D	0.0151036	0.0975902	1.54997	0.0518191				YOL155C
D711_B509_Q2E9	XV	33197	33197	C	T	ND	fermentable	HPF1	SNP	Mismatch	N	D	0.0151036	0.0975902	1.54997	0.0518191	0|1	missense_variant	MODERATE	YOL155C
D711_B509_Q2E9	XV	34831	35327			ND	fermentable	HPF1	CNV	Mismatch	N	D	0.0151036	0.0975902	1.54997	0.0518191				YOL155C
D708_S515_Q12F7	XV	32554	32849			ND	fermentable	HPF1	CNV	Mismatch	N	D	0.0243456	0.0986655	1.54738	-0.0064175				YOL155C
D708_S515_Q12F7	XV	34833	35329			ND	fermentable	HPF1	CNV	Mismatch	N	D	0.0243456	0.0986655	1.54738	-0.0064175				YOL155C
D708_S515_Q12F7	XV	32931	33326			ND	fermentable	HPF1	CNV	Mismatch	N	D	0.0243456	0.0986655	1.54738	-0.0064175				YOL155C
B724_D504_Q12D12	XV	32943	33338			ND	fermentable	HPF1	CNV	Mismatch	N	D	-0.0841507	0.0112904	1.53348	0.17705				YOL155C
B724_D504_Q12D12	XV	34746	35341			ND	fermentable	HPF1	CNV	Mismatch	N	D	-0.0841507	0.0112904	1.53348	0.17705				YOL155C
B724_D504_Q12D12	XV	32566	32861			ND	fermentable	HPF1	CNV	Mismatch	N	D	-0.0841507	0.0112904	1.53348	0.17705				YOL155C
B715_B507_R16C5	XV	33202	33202	C	G	ND	fermentable	HPF1	SNP	Mismatch	N	D	-0.0184473	-0.070044	1.4881	-0.00513177	0|1	missense_variant	MODERATE	YOL155C
B715_B507_R16C5	XV	32911	33307			ND	fermentable	HPF1	CNV	Mismatch	N	D	-0.0184473	-0.070044	1.4881	-0.00513177				YOL155C
B718_B512_Q9H8	XV	34816	35312			ND	fermentable	HPF1	CNV	Mismatch	N	D	-0.0184473	-0.070044	1.4881	-0.00513177				YOL155C
B718_B512_Q9H8	XV	32911	33307			ND	fermentable	HPF1	CNV	Mismatch	N	D	-0.0184473	-0.070044	1.4881	-0.00513177				YOL155C
B715_B507_R16C5	XV	33203	33203	A	C	ND	fermentable	HPF1	SNP	Mismatch	N	D	-0.0184473	-0.070044	1.4881	-0.00513177	0|1	missense_variant	MODERATE	YOL155C
B715_B507_R16C5	XV	33197	33197	C	T	ND	fermentable	HPF1	SNP	Mismatch	N	D	-0.0184473	-0.070044	1.4881	-0.00513177	0/1	missense_variant	MODERATE	YOL155C
N722_B504_Q6D2	XV	32931	33326			ND	fermentable	HPF1	CNV	Mismatch	N	D	0.0282655	0.0553315	1.48317	0.238063				YOL155C
N722_B504_Q6D2	XV	32454	32849			ND	fermentable	HPF1	CNV	Mismatch	N	D	0.0282655	0.0553315	1.48317	0.238063				YOL155C
N722_B504_Q6D2	XV	34833	35329			ND	fermentable	HPF1	CNV	Mismatch	N	D	0.0282655	0.0553315	1.48317	0.238063				YOL155C
B712_D505_Q10A4	XV	34814	35310			ND	fermentable	HPF1	CNV	Mismatch	N	D	-0.152726	-0.119621	1.46682	-0.0130892				YOL155C
B712_D505_Q10A4	XV	32535	32830			ND	fermentable	HPF1	CNV	Mismatch	N	D	-0.152726	-0.119621	1.46682	-0.0130892				YOL155C
B712_D505_Q10A4	XV	32912	33307			ND	fermentable	HPF1	CNV	Mismatch	N	D	-0.152726	-0.119621	1.46682	-0.0130892				YOL155C
B712_D506_Q10B4	XV	32550	32845			ND	fermentable	HPF1	CNV	Mismatch	N	D	-0.0222371	0.0663697	1.45957	0.0912825				YOL155C
B712_D506_Q10B4	XV	32927	33323			ND	fermentable	HPF1	CNV	Mismatch	N	D	-0.0222371	0.0663697	1.45957	0.0912825				YOL155C
B712_D506_Q10B4	XV	34831	35326			ND	fermentable	HPF1	CNV	Mismatch	N	D	-0.0222371	0.0663697	1.45957	0.0912825				YOL155C
D708_D501_Q12A7	XV	32909	33304			ND	fermentable	HPF1	CNV	Mismatch	N	D	-0.0301046	0.0746067	1.43041	0.0604328				YOL155C
D708_D501_Q12A7	XV	32532	32827			ND	fermentable	HPF1	CNV	Mismatch	N	D	-0.0301046	0.0746067	1.43041	0.0604328				YOL155C
D708_D501_Q12A7	XV	34811	35307			ND	fermentable	HPF1	CNV	Mismatch	N	D	-0.0301046	0.0746067	1.43041	0.0604328				YOL155C
B724_D503_Q12C12	XV	32914	33309			ND	fermentable	HPF1	CNV	Mismatch	N	D	-0.210188	-0.214651	1.40111	-0.0767489				YOL155C
B724_D503_Q12C12	XV	34816	35312			ND	fermentable	HPF1	CNV	Mismatch	N	D	-0.210188	-0.214651	1.40111	-0.0767489				YOL155C
B724_D503_Q12C12	XV	32437	32832			ND	fermentable	HPF1	CNV	Mismatch	N	D	-0.210188	-0.214651	1.40111	-0.0767489				YOL155C
B712_S520_Q10F4	XV	34801	35297			ND	fermentable	HPF1	CNV	Mismatch	N	D	-0.0181242	0.110271	1.39584	-0.053331				YOL155C
B718_B510_Q9F8	XV	32929	33324			ND	fermentable	HPF1	CNV	Mismatch	N	D	-2.82367e-05	0.142827	1.3876	0.0536988				YOL155C
B718_B510_Q9F8	XV	34831	35327			ND	fermentable	HPF1	CNV	Mismatch	N	D	-2.82367e-05	0.142827	1.3876	0.0536988				YOL155C
N718_B504_Q2D12	XV	32940	33335			ND	fermentable	HPF1	CNV	Mismatch	N	D	-0.044856	-0.0268592	1.31434	0.107137				YOL155C
N718_B504_Q2D12	XV	32463	32858			ND	fermentable	HPF1	CNV	Mismatch	N	D	-0.044856	-0.0268592	1.31434	0.107137				YOL155C
B702_D503_Q5C8	XV	32468	33363			ND	fermentable	HPF1	CNV	Mismatch	N	D	-0.227614	-0.294873	1.30402	-0.10213				YOL155C
B702_D503_Q5C8	XV	34777	35273			ND	fermentable	HPF1	CNV	Mismatch	N	D	-0.227614	-0.294873	1.30402	-0.10213				YOL155C
N718_B501_Q2A12	XV	34716	35312			ND	fermentable	HPF1	CNV	Mismatch	N	D	-0.0518203	0.0413274	1.3038	0.0465932				YOL155C
N718_B501_Q2A12	XV	32911	33307			ND	fermentable	HPF1	CNV	Mismatch	N	D	-0.0518203	0.0413274	1.3038	0.0465932				YOL155C
D707_B501_Q3A1	XV	34833	35329			ND	fermentable	HPF1	CNV	Mismatch	N	D	-0.0335704	0.0896656	1.29214	0.0328514				YOL155C
D707_B501_Q3A1	XV	32454	32849			ND	fermentable	HPF1	CNV	Mismatch	N	D	-0.0335704	0.0896656	1.29214	0.0328514				YOL155C
D707_B501_Q3A1	XV	32931	33326			ND	fermentable	HPF1	CNV	Mismatch	N	D	-0.0335704	0.0896656	1.29214	0.0328514				YOL155C
B718_B511_Q9G8	XV	32929	33324			ND	fermentable	HPF1	CNV	Mismatch	N	D	-0.00722724	0.10409	1.27808	-0.0871758				YOL155C
B718_B511_Q9G8	XV	34831	35327			ND	fermentable	HPF1	CNV	Mismatch	N	D	-0.00722724	0.10409	1.27808	-0.0871758				YOL155C
N718_B514_Q4F12	XV	32554	32849			ND	fermentable	HPF1	CNV	Mismatch	N	D	0.0656458	0.167945	1.26868	-0.0409613				YOL155C
N718_B514_Q4F12	XV	32931	33326			ND	fermentable	HPF1	CNV	Mismatch	N	D	0.0656458	0.167945	1.26868	-0.0409613				YOL155C
N718_B514_Q4F12	XV	34733	35329			ND	fermentable	HPF1	CNV	Mismatch	N	D	0.0656458	0.167945	1.26868	-0.0409613				YOL155C
B702_D504_Q5D8	XV	34816	35312			ND	fermentable	HPF1	CNV	Mismatch	N	D	-0.0716542	0.0231739	1.26457	0.0948186				YOL155C
B702_D504_Q5D8	XV	32534	32829			ND	fermentable	HPF1	CNV	Mismatch	N	D	-0.0716542	0.0231739	1.26457	0.0948186				YOL155C
B702_D504_Q5D8	XV	32911	33307			ND	fermentable	HPF1	CNV	Mismatch	N	D	-0.0716542	0.0231739	1.26457	0.0948186				YOL155C
N718_B515_Q4G12	XV	34799	35295			ND	fermentable	HPF1	CNV	Mismatch	N	D	-0.00954361	0.0951735	1.26067	-0.142374				YOL155C
N718_B512_Q2H12	XV	34792	35288			ND	fermentable	HPF1	CNV	Mismatch	N	D	-0.0557958	0.0982495	1.23054	-0.08656				YOL155C
N718_B506_Q4B12	XV	34731	35327			ND	fermentable	HPF1	CNV	Mismatch	N	D	-0.0329936	0.0997609	1.19776	0.0788619				YOL155C
N718_B506_Q4B12	XV	32552	32847			ND	fermentable	HPF1	CNV	Mismatch	N	D	-0.0329936	0.0997609	1.19776	0.0788619				YOL155C
N718_B506_Q4B12	XV	32929	33324			ND	fermentable	HPF1	CNV	Mismatch	N	D	-0.0329936	0.0997609	1.19776	0.0788619				YOL155C
B718_B502_Q9B8	XV	32898	33294			ND	fermentable	HPF1	CNV	Mismatch	N	D	-0.117997	-0.0115259	1.0213	-0.0396673				YOL155C
B718_B502_Q9B8	XV	32421	32817			ND	fermentable	HPF1	CNV	Mismatch	N	D	-0.117997	-0.0115259	1.0213	-0.0396673				YOL155C
B718_B502_Q9B8	XV	34802	35298			ND	fermentable	HPF1	CNV	Mismatch	N	D	-0.117997	-0.0115259	1.0213	-0.0396673				YOL155C
D706_B501_Q2A6	XV	32963	33258			ND	fermentable	HPF1	CNV	Mismatch	N	D	-0.0735386	0.0552012	0.947627	-0.0930027				YOL155C
D706_B501_Q2A6	XV	34767	35263			ND	fermentable	HPF1	CNV	Mismatch	N	D	-0.0735386	0.0552012	0.947627	-0.0930027				YOL155C
D706_B501_Q2A6	XV	33203	33203	A	C	ND	fermentable	HPF1	SNP	Mismatch	N	D	-0.0735386	0.0552012	0.947627	-0.0930027	0|1	missense_variant	MODERATE	YOL155C
D706_B501_Q2A6	XV	33202	33202	C	G	ND	fermentable	HPF1	SNP	Mismatch	N	D	-0.0735386	0.0552012	0.947627	-0.0930027	0|1	missense_variant	MODERATE	YOL155C
D706_B501_Q2A6	XV	33197	33197	C	T	ND	fermentable	HPF1	SNP	Mismatch	N	D	-0.0735386	0.0552012	0.947627	-0.0930027	0|1	missense_variant	MODERATE	YOL155C
B702_S513_Q5E8	XV	34863	35258			ND	fermentable	HPF1	CNV	Mismatch	N	D	-0.033742	0.11294	0.924394	-0.218432				YOL155C
B702_S513_Q5E8	XV	32478	32873			ND	fermentable	HPF1	CNV	Mismatch	N	D	-0.033742	0.11294	0.924394	-0.218432				YOL155C
B702_S513_Q5E8	XV	32955	33350			ND	fermentable	HPF1	CNV	Mismatch	N	D	-0.033742	0.11294	0.924394	-0.218432				YOL155C
D707_B502_Q3B1	XV	34816	35312			ND	fermentable	HPF1	CNV	Mismatch	N	D	-0.0427607	0.0264758	0.852938	-0.0605531				YOL155C
D707_B502_Q3B1	XV	32434	32829			ND	fermentable	HPF1	CNV	Mismatch	N	D	-0.0427607	0.0264758	0.852938	-0.0605531				YOL155C
D707_B502_Q3B1	XV	32911	33307			ND	fermentable	HPF1	CNV	Mismatch	N	D	-0.0427607	0.0264758	0.852938	-0.0605531				YOL155C
D711_B511_Q2G9	XV	32911	33307			ND	fermentable	HPF1	CNV	Mismatch	N	D	-0.0633844	-0.0719834	0.851188	-0.18302				YOL155C
D711_B511_Q2G9	XV	34816	35312			ND	fermentable	HPF1	CNV	Mismatch	N	D	-0.0633844	-0.0719834	0.851188	-0.18302				YOL155C
D711_B511_Q2G9	XV	32534	32829			ND	fermentable	HPF1	CNV	Mismatch	N	D	-0.0633844	-0.0719834	0.851188	-0.18302				YOL155C
D708_D502_Q12B7	XV	34817	35313			ND	fermentable	HPF1	CNV	Mismatch	N	D	-0.456639	-0.462009	0.842943	-0.19985				YOL155C
D708_D502_Q12B7	XV	32438	32833			ND	fermentable	HPF1	CNV	Mismatch	N	D	-0.456639	-0.462009	0.842943	-0.19985				YOL155C
D708_D502_Q12B7	XV	32915	33310			ND	fermentable	HPF1	CNV	Mismatch	N	D	-0.456639	-0.462009	0.842943	-0.19985				YOL155C
B712_S521_Q10G4	XV	32906	33301			ND	fermentable	HPF1	CNV	Mismatch	N	D	-0.0473935	0.115525	0.822388	-0.221323				YOL155C
B712_S521_Q10G4	XV	32529	32824			ND	fermentable	HPF1	CNV	Mismatch	N	D	-0.0473935	0.115525	0.822388	-0.221323				YOL155C
B712_S521_Q10G4	XV	34809	35304			ND	fermentable	HPF1	CNV	Mismatch	N	D	-0.0473935	0.115525	0.822388	-0.221323				YOL155C
N722_S517_Q5H2	XV	33231	33231	G	T	NN	fermentable	HPF1	SNP	Match	N	N	-0.167795	-0.178882	0.318864	0.114083	0|1	synonymous_variant	LOW	YOL155C
N719_B506_R16B2	XV	34092	34092	G	T	NN	fermentable	HPF1	SNP	Match	N	N	-0.0589223	-0.0803056	0.195616	0.0821177	1\1	missense_variant	MODERATE	YOL155C
D708_B516_R16H7	XV	32454	32849			ND	non-fermentable	HPF1	CNV	Mismatch	N	D								YOL155C
D708_B516_R16H7	XV	34733	35329			ND	non-fermentable	HPF1	CNV	Mismatch	N	D								YOL155C
N728_D502_Q12B3	XV	32929	33324			ND	fermentable	HPF1	CNV	Mismatch	N	D								YOL155C
N728_D502_Q12B3	XV	34831	35327			ND	fermentable	HPF1	CNV	Mismatch	N	D								YOL155C
D709_S518_Q13E7	XV	32647	32647	G	T	NN	non-fermentable	HPF1	SNP	Match	N	N	-0.37374	-0.327632			1\1	missense_variant	MODERATE	YOL155C
D708_D503_Q12C7	XII	559546	559546	C	T	ND	fermentable	COQ9	SNP	Mismatch	N	D	0.00875028	0.0682807	1.72225	0.150038	1\1	missense_variant	MODERATE	YLR201C
B719_B503_Q9C9	XII	514393	514393	C	T	DY	fermentable	COQ9	SNP	Mismatch	D	Y	1.39848	1.4634	0.604897	0.567524	1\1	missense_variant	MODERATE	YLR201C
B708_D507_Q14C10	XII	514393	514393	C	T	DY	non-fermentable	COQ9	SNP	Mismatch	D	Y	1.07443	1.06283	0.554804	0.83576	1\1	missense_variant	MODERATE	YLR201C
D712_D507_Q13C10	XII	514393	514393	C	T	DY	fermentable	COQ9	SNP	Mismatch	D	Y	1.19905	1.32984	0.11227	0.489833	1\1	missense_variant	MODERATE	YLR201C
D703_B513_Q4E3	XII	514144	514144	C	T	DN	fermentable	COQ9	SNP	Mismatch	D	N	1.09459	1.21682	0.078029	0.302607				YLR201C
D708_D503_Q12C7	XIII	813280	813280	G	A	ND	fermentable	ZDS1	SNP	Mismatch	N	D	0.00875028	0.0682807	1.72225	0.150038	1|1	missense_variant	MODERATE	YMR273C
D711_B509_Q2E9	XIII	813295	813295	A	G	ND	fermentable	ZDS1	SNP	Mismatch	N	D	0.0151036	0.0975902	1.54997	0.0518191	1|1	missense_variant	MODERATE	YMR273C
D711_B509_Q2E9	XIII	813280	813280	G	A	ND	fermentable	ZDS1	SNP	Mismatch	N	D	0.0151036	0.0975902	1.54997	0.0518191	1|1	missense_variant	MODERATE	YMR273C
N718_B504_Q2D12	XIII	813295	813295	A	G	ND	fermentable	ZDS1	SNP	Mismatch	N	D	-0.044856	-0.0268592	1.31434	0.107137	1|1	missense_variant	MODERATE	YMR273C
N718_B504_Q2D12	XIII	813280	813280	G	A	ND	fermentable	ZDS1	SNP	Mismatch	N	D	-0.044856	-0.0268592	1.31434	0.107137	1|1	missense_variant	MODERATE	YMR273C
N728_D502_Q12B3	XIII	813280	813280	G	A	ND	fermentable	ZDS1	SNP	Mismatch	N	D					1|1	missense_variant	MODERATE	YMR273C
B713_D506_Q10B5	IV	384949	384949	G	A	YD	non-fermentable	BSC1	SNP	Mismatch	Y	D	0.116458	0.415773	1.69507	0.417947	0|1	missense_variant	MODERATE	YDL037C
N723_B509_Q6E3	IV	396048	396048	C	T	NN	fermentable	BSC1	SNP	Match	N	N	-0.0418649	0.103306	0.738468	-0.193277	0|1	missense_variant	MODERATE	YDL037C
N723_B509_Q6E3	IV	396066	396066	C	T	NN	fermentable	BSC1	SNP	Match	N	N	-0.0418649	0.103306	0.738468	-0.193277	0|1	missense_variant	MODERATE	YDL037C
B721_B508_Q11D11	IV	399175	399175	C	G	NN	fermentable	BSC1	SNP	Match	N	N	-0.0406756	0.0210612	0.708864	0.629872	1\1	upstream_gene_variant	MODIFIER	YDL037C
B710_B506_Q11B2	IV	385129	385129	G	T	YD	non-fermentable	BSC1	SNP	Mismatch	Y	D	0.0576727	0.133673	0.416329	0.295824	1\1	splice_region_variant&intron_variant	LOW	YDL037C
B723_B516_R16H6	IV	385129	385129	G	T	YD	non-fermentable	BSC1	SNP	Mismatch	Y	D	0.0576727	0.133673	0.416329	0.295824	0/1	splice_region_variant&intron_variant	LOW	YDL037C
B720_D504_Q8D10	IV	384949	384949	G	A	YD	fermentable	BSC1	SNP	Mismatch	Y	D	0.284164	0.440486	0.269543	0.474829	0|1	missense_variant	MODERATE	YDL037C
B711_S516_Q8G3	IV	390108	390108	T	A	DN	non-fermentable	BSC1	SNP	Mismatch	D	N								YDL037C
B717_S518_Q10E7	IV	399175	399175	C	G	NN	fermentable	BSC1	SNP	Match	N	N					0/1	upstream_gene_variant	MODIFIER	YDL037C
B713_D506_Q10B5	XIII	454069	454069	G	A	YD	non-fermentable	SPG4	SNP	Mismatch	Y	D	0.116458	0.415773	1.69507	0.417947	1\1	upstream_gene_variant	MODIFIER	YMR107W
B713_D506_Q10B5	XV	161533	161533	G	A	YD	non-fermentable	IRA2	SNP	Mismatch	Y	D	0.116458	0.415773	1.69507	0.417947	1\1	stop_gained	HIGH	YOL081W
B722_B507_Q11C12	XV	155842	155842	C	A	YY	non-fermentable	IRA2	SNP	Match	Y	Y	0.234903	0.163622	1.23756	0.235398	0/1	stop_gained	HIGH	YOL081W
D705_B504_Q2D5	XV	160251	160251	C	A	YY	non-fermentable	IRA2	SNP	Match	Y	Y	0.136403	0.249144	1.13508	0.295139	0/1	missense_variant	MODERATE	YOL081W
B704_S513_Q5E10	XV	158162	158162	G	T	YY	non-fermentable	IRA2	SNP	Match	Y	Y	0.0478084	0.234664	1.11958	0.647261	0/1	stop_gained	HIGH	YOL081W
B711_B515_Q11G3	XV	157971	157971	G	A	YY	non-fermentable	IRA2	SNP	Match	Y	Y	0.216589	0.233775	0.989029	0.178629	0/1	missense_variant	MODERATE	YOL081W
B716_B512_Q3H11	XV	172312	172312	T	C	ND	non-fermentable	IRA2	SNP	Mismatch	N	D	-0.185175	-0.186157	0.803927	-0.0301019	1\1	missense_variant	MODERATE	YOL081W
B713_B514_Q11F5	XV	160354	160354	A	T	YY	non-fermentable	IRA2	SNP	Match	Y	Y	0.133624	0.323735	0.803569	0.692667	1\1	missense_variant	MODERATE	YOL081W
N718_D507_Q13C12	XV	160655	160655	G	A	YY	non-fermentable	IRA2	SNP	Match	Y	Y	0.00477385	0.0372981	0.789391	0.397422	1\1	missense_variant	MODERATE	YOL081W
B716_D507_Q14C11	XV	160251	160251	C	A	YY	non-fermentable	IRA2	SNP	Match	Y	Y	0.186221	0.204804	0.745226	0.609666	0/1	missense_variant	MODERATE	YOL081W
D712_B515_Q4G10	XV	158391	158391	C	A	YD	non-fermentable	IRA2	SNP	Mismatch	Y	D	0.117136	0.207784	0.61804	-0.0706236	1\1	missense_variant	MODERATE	YOL081W
B719_S513_Q8E9	XV	156191	156191	T	A	YD	non-fermentable	IRA2	SNP	Mismatch	Y	D	0.0697689	0.162149	0.541453	0.602119	0/1	missense_variant	MODERATE	YOL081W
B715_S515_Q12F5	XV	160860	160860	G	A	YY	non-fermentable	IRA2	SNP	Match	Y	Y	0.0940065	0.183646	0.478905	0.510904	0/1	missense_variant	MODERATE	YOL081W
B706_S522_Q7H12	XV	158165	158165	G	A	DD	non-fermentable	IRA2	SNP	Match	D	D	1.4306	1.41964	0.348317	1.08483	1\1	missense_variant	MODERATE	YOL081W
B712_B512_Q9H4	XV	177652	177652	C	A	NN	non-fermentable	IRA2	SNP	Match	N	N	-0.112108	-0.0363138	0.332283	-0.458296	1\1	missense_variant	MODERATE	YOL081W
B722_B516_Q11H12	XV	161118	161118	G	T	YY	non-fermentable	IRA2	SNP	Match	Y	Y	0.0882371	0.186916	0.321915	0.486241	1\1	missense_variant	MODERATE	YOL081W
B710_B515_Q11G2	XV	178090	178090	T	A	ND	non-fermentable	IRA2	SNP	Mismatch	N	D	-0.237249	-0.255197	0.305595	-0.507532	1\1	missense_variant	MODERATE	YOL081W
B721_B514_Q11F11	XV	160701	160701	T	G	YD	non-fermentable	IRA2	SNP	Mismatch	Y	D	-0.374073	-0.342425	0.227626	-0.0371771	1\1	missense_variant	MODERATE	YOL081W
N726_S521_Q7G5	XV	173277	173277	G	T	NN	non-fermentable	IRA2	SNP	Match	N	N	-0.580485	-0.520013	0.157785	-0.425827	1\1	stop_gained	HIGH	YOL081W
D710_B503_Q2C8	XV	154040	154040	C	A	DN	non-fermentable	IRA2	SNP	Mismatch	D	N	0.115123	0.155323	0.154207	0.282456				YOL081W
N727_S521_Q7G6	XV	155114	155114	C	T	YD	non-fermentable	IRA2	SNP	Mismatch	Y	D	-0.18228	-0.10471	0.131421	-0.408059	1\1	stop_gained	HIGH	YOL081W
B708_S516_Q12G10	XV	175105	175105	T	G	ND	non-fermentable	IRA2	SNP	Mismatch	N	D	-0.00446035	0.0149042	0.103193	-0.155463	1\1	missense_variant	MODERATE	YOL081W
B711_D507_Q10C3	XV	156528	156528	C	A	DY	non-fermentable	IRA2	SNP	Mismatch	D	Y	0.569879	0.40001	-0.0375701	0.00550244	1\1	stop_gained	HIGH	YOL081W
B706_B508_R15D12	XV	175678	175678	C	A	NN	non-fermentable	IRA2	SNP	Match	N	N	-0.503487	-0.407332	-0.153882	-0.480624	1\1	missense_variant	MODERATE	YOL081W
N728_S513_Q12E3	XV	160886	160886	G	T	YD	non-fermentable	IRA2	SNP	Mismatch	Y	D	-0.734475	-0.686348	-0.509976	-0.706082	1\1	stop_gained	HIGH	YOL081W
N720_S522_Q14H8	XV	149758	149758	C	T	DY	non-fermentable	IRA2	SNP	Mismatch	D	Y					1\1	upstream_gene_variant	MODIFIER	YOL081W
D705_B502_Q2B5	XV	153751	153751	C	G	YY	non-fermentable	IRA2	SNP	Match	Y	Y					0/1	missense_variant	MODERATE	YOL081W
N718_S518_Q13E12	XV	158162	158162	G	T	YY	non-fermentable	IRA2	SNP	Match	Y	Y					1\1	stop_gained	HIGH	YOL081W
D705_B514_Q4F5	XV	153107	153107	C	T	YD	non-fermentable	IRA2	SNP	Mismatch	Y	D					1\1	stop_gained	HIGH	YOL081W
B703_B504_Q6D9	XV	175678	175678	C	A	NN	non-fermentable	IRA2	SNP	Match	N	N					0/1	missense_variant	MODERATE	YOL081W
B710_B510_Q9F2	XV	178163	178163	C	G	NN	non-fermentable	IRA2	SNP	Match	N	N					1\1	stop_gained	HIGH	YOL081W
B713_D506_Q10B5	XIII	771779	771779	C	T	YD	non-fermentable	RSN1	SNP	Mismatch	Y	D	0.116458	0.415773	1.69507	0.417947	1|1	synonymous_variant	LOW	YMR266W
B713_D506_Q10B5	XIII	771771	771771	G	T	YD	non-fermentable	RSN1	SNP	Mismatch	Y	D	0.116458	0.415773	1.69507	0.417947	1|1	missense_variant	MODERATE	YMR266W
B713_D506_Q10B5	XIII	773552	773552	C	T	YD	non-fermentable	RSN1	SNP	Mismatch	Y	D	0.116458	0.415773	1.69507	0.417947	1|1	synonymous_variant	LOW	YMR266W
D710_B507_Q4C8	XIII	771771	771771	G	T	YD	non-fermentable	RSN1	SNP	Mismatch	Y	D	-0.203764	-0.0944139	1.65452	0.0381064	1|1	missense_variant	MODERATE	YMR266W
D710_B507_Q4C8	XIII	771779	771779	C	T	YD	non-fermentable	RSN1	SNP	Mismatch	Y	D	-0.203764	-0.0944139	1.65452	0.0381064	1|1	synonymous_variant	LOW	YMR266W
N726_D502_Q5B5	XIII	773552	773552	C	T	YD	non-fermentable	RSN1	SNP	Mismatch	Y	D	0.36818	0.613929	1.35138	0.346155	0|1	synonymous_variant	LOW	YMR266W
N726_D502_Q5B5	XIII	773528	773528	A	G	YD	non-fermentable	RSN1	SNP	Mismatch	Y	D	0.36818	0.613929	1.35138	0.346155	0|1	synonymous_variant	LOW	YMR266W
N726_D502_Q5B5	XIII	773538	773538	A	G	YD	non-fermentable	RSN1	SNP	Mismatch	Y	D	0.36818	0.613929	1.35138	0.346155	0|1	missense_variant	MODERATE	YMR266W
N726_D502_Q5B5	XIII	773537	773537	T	G	YD	non-fermentable	RSN1	SNP	Mismatch	Y	D	0.36818	0.613929	1.35138	0.346155	0|1	synonymous_variant	LOW	YMR266W
N726_D502_Q5B5	XIII	773529	773529	T	A	YD	non-fermentable	RSN1	SNP	Mismatch	Y	D	0.36818	0.613929	1.35138	0.346155	0|1	missense_variant	MODERATE	YMR266W
N726_D502_Q5B5	XIII	773546	773546	T	G	YD	non-fermentable	RSN1	SNP	Mismatch	Y	D	0.36818	0.613929	1.35138	0.346155	0|1	synonymous_variant	LOW	YMR266W
B723_D503_Q12C6	XIII	802411	802411	C	T	NN	fermentable	RSN1	SNP	Match	N	N	-0.0476141	0.010699	1.08014	-0.444275	1\1	synonymous_variant	LOW	YMR266W
B723_D503_Q12C6	XIII	802414	802414	A	G	NN	fermentable	RSN1	SNP	Match	N	N	-0.0476141	0.010699	1.08014	-0.444275	1\1	synonymous_variant	LOW	YMR266W
B723_D503_Q12C6	XIII	801679	801679	C	T	NN	fermentable	RSN1	SNP	Match	N	N	-0.0476141	0.010699	1.08014	-0.444275	1|1	synonymous_variant	LOW	YMR266W
B723_D503_Q12C6	XIII	801688	801688	C	T	NN	fermentable	RSN1	SNP	Match	N	N	-0.0476141	0.010699	1.08014	-0.444275	1|1	synonymous_variant	LOW	YMR266W
B723_D503_Q12C6	XIII	800917	800917	T	C	NN	fermentable	RSN1	SNP	Match	N	N	-0.0476141	0.010699	1.08014	-0.444275	1|1	synonymous_variant	LOW	YMR266W
B723_D503_Q12C6	XIII	800923	800923	T	A	NN	fermentable	RSN1	SNP	Match	N	N	-0.0476141	0.010699	1.08014	-0.444275	1|1	synonymous_variant	LOW	YMR266W
B723_D503_Q12C6	XIII	800938	800938	C	T	NN	fermentable	RSN1	SNP	Match	N	N	-0.0476141	0.010699	1.08014	-0.444275	1|1	synonymous_variant	LOW	YMR266W
N719_B504_Q3D2	XIII	773663	773663	C	T	YD	non-fermentable	RSN1	SNP	Mismatch	Y	D	-0.133136	0.0257912	0.949295	-0.106256	1|1	synonymous_variant	LOW	YMR266W
N719_B504_Q3D2	XIII	773666	773666	A	G	YD	non-fermentable	RSN1	SNP	Mismatch	Y	D	-0.133136	0.0257912	0.949295	-0.106256	1|1	synonymous_variant	LOW	YMR266W
D707_B515_R16G1	XIII	800623	800623	T	A	NN	fermentable	RSN1	SNP	Match	N	N	0.0175198	0.122698	0.934348	-0.0607289	1|1	synonymous_variant	LOW	YMR266W
B714_D505_Q10A6	XIII	773529	773529	T	A	YD	fermentable	RSN1	SNP	Mismatch	Y	D	0.0212604	0.189865	0.676435	0.552157	1|1	missense_variant	MODERATE	YMR266W
B714_D505_Q10A6	XIII	773528	773528	A	G	YD	fermentable	RSN1	SNP	Mismatch	Y	D	0.0212604	0.189865	0.676435	0.552157	1|1	synonymous_variant	LOW	YMR266W
B714_D505_Q10A6	XIII	773537	773537	T	G	YD	fermentable	RSN1	SNP	Mismatch	Y	D	0.0212604	0.189865	0.676435	0.552157	1|1	synonymous_variant	LOW	YMR266W
B714_D505_Q10A6	XIII	773538	773538	A	G	YD	fermentable	RSN1	SNP	Mismatch	Y	D	0.0212604	0.189865	0.676435	0.552157	1|1	missense_variant	MODERATE	YMR266W
B714_D505_Q10A6	XIII	773543	773543	C	T	YD	fermentable	RSN1	SNP	Mismatch	Y	D	0.0212604	0.189865	0.676435	0.552157	1|1	synonymous_variant	LOW	YMR266W
B714_D505_Q10A6	XIII	773552	773552	C	T	YD	fermentable	RSN1	SNP	Mismatch	Y	D	0.0212604	0.189865	0.676435	0.552157	1|1	synonymous_variant	LOW	YMR266W
B714_D505_Q10A6	XIII	773546	773546	T	G	YD	fermentable	RSN1	SNP	Mismatch	Y	D	0.0212604	0.189865	0.676435	0.552157	1|1	synonymous_variant	LOW	YMR266W
B717_S522_Q10H7	XIII	802306	802306	C	T	NN	fermentable	RSN1	SNP	Match	N	N	-0.0439618	-0.00179409	0.551167	-0.30848	1|1	synonymous_variant	LOW	YMR266W
B717_S522_Q10H7	XIII	802315	802315	A	G	NN	fermentable	RSN1	SNP	Match	N	N	-0.0439618	-0.00179409	0.551167	-0.30848	1|1	synonymous_variant	LOW	YMR266W
B717_S522_Q10H7	XIII	802369	802369	T	G	NN	fermentable	RSN1	SNP	Match	N	N	-0.0439618	-0.00179409	0.551167	-0.30848	1|1	synonymous_variant	LOW	YMR266W
B717_S522_Q10H7	XIII	802309	802309	A	G	NN	fermentable	RSN1	SNP	Match	N	N	-0.0439618	-0.00179409	0.551167	-0.30848	1|1	synonymous_variant	LOW	YMR266W
B717_S522_Q10H7	XIII	801941	801941	A	G	NN	fermentable	RSN1	SNP	Match	N	N	-0.0439618	-0.00179409	0.551167	-0.30848	0|1	missense_variant	MODERATE	YMR266W
B717_S522_Q10H7	XIII	801688	801688	C	T	NN	fermentable	RSN1	SNP	Match	N	N	-0.0439618	-0.00179409	0.551167	-0.30848	1|1	synonymous_variant	LOW	YMR266W
B717_S522_Q10H7	XIII	801679	801679	C	T	NN	fermentable	RSN1	SNP	Match	N	N	-0.0439618	-0.00179409	0.551167	-0.30848	1|1	synonymous_variant	LOW	YMR266W
B717_S522_Q10H7	XIII	802378	802378	A	G	NN	fermentable	RSN1	SNP	Match	N	N	-0.0439618	-0.00179409	0.551167	-0.30848	1|1	synonymous_variant	LOW	YMR266W
B717_S522_Q10H7	XIII	801695	801695	C	T	NN	fermentable	RSN1	SNP	Match	N	N	-0.0439618	-0.00179409	0.551167	-0.30848	1|1	synonymous_variant	LOW	YMR266W
D707_S516_Q12G1	XIII	801695	801695	C	T	NN	fermentable	RSN1	SNP	Match	N	N	-0.178043	-0.117312	0.541053	0.783207	1|1	synonymous_variant	LOW	YMR266W
N723_B502_Q6B3	XIII	801695	801695	C	T	NN	fermentable	RSN1	SNP	Match	N	N	-0.0166	0.0684457	0.507338	-0.12332	0|1	synonymous_variant	LOW	YMR266W
N723_B502_Q6B3	XIII	800341	800341	A	G	NN	fermentable	RSN1	SNP	Match	N	N	-0.0166	0.0684457	0.507338	-0.12332	0|1	synonymous_variant	LOW	YMR266W
N723_B502_Q6B3	XIII	801679	801679	C	T	NN	fermentable	RSN1	SNP	Match	N	N	-0.0166	0.0684457	0.507338	-0.12332	0|1	synonymous_variant	LOW	YMR266W
N723_B502_Q6B3	XIII	801688	801688	C	T	NN	fermentable	RSN1	SNP	Match	N	N	-0.0166	0.0684457	0.507338	-0.12332	0|1	synonymous_variant	LOW	YMR266W
D707_S517_Q12H1	XIII	803068	803068	T	C	NN	fermentable	RSN1	SNP	Match	N	N	-0.0797063	-0.0632719	0.505658	0.543263	1\1	upstream_gene_variant	MODIFIER	YMR266W
D707_S517_Q12H1	XIII	800938	800938	C	T	NN	fermentable	RSN1	SNP	Match	N	N	-0.0797063	-0.0632719	0.505658	0.543263	1|1	synonymous_variant	LOW	YMR266W
D707_S517_Q12H1	XIII	800923	800923	T	A	NN	fermentable	RSN1	SNP	Match	N	N	-0.0797063	-0.0632719	0.505658	0.543263	1|1	synonymous_variant	LOW	YMR266W
D707_S517_Q12H1	XIII	801145	801145	C	T	NN	fermentable	RSN1	SNP	Match	N	N	-0.0797063	-0.0632719	0.505658	0.543263	1|1	synonymous_variant	LOW	YMR266W
D707_S517_Q12H1	XIII	801137	801137	G	T	NN	fermentable	RSN1	SNP	Match	N	N	-0.0797063	-0.0632719	0.505658	0.543263	1|1	missense_variant	MODERATE	YMR266W
D707_S517_Q12H1	XIII	802306	802306	C	T	NN	fermentable	RSN1	SNP	Match	N	N	-0.0797063	-0.0632719	0.505658	0.543263	1|1	synonymous_variant	LOW	YMR266W
D707_S517_Q12H1	XIII	801497	801497	C	G	NN	fermentable	RSN1	SNP	Match	N	N	-0.0797063	-0.0632719	0.505658	0.543263	1|1	missense_variant	MODERATE	YMR266W
D707_S517_Q12H1	XIII	802657	802657	T	C	NN	fermentable	RSN1	SNP	Match	N	N	-0.0797063	-0.0632719	0.505658	0.543263	1|1	synonymous_variant	LOW	YMR266W
D707_S517_Q12H1	XIII	802378	802378	A	G	NN	fermentable	RSN1	SNP	Match	N	N	-0.0797063	-0.0632719	0.505658	0.543263	1|1	synonymous_variant	LOW	YMR266W
D707_S517_Q12H1	XIII	800917	800917	T	C	NN	fermentable	RSN1	SNP	Match	N	N	-0.0797063	-0.0632719	0.505658	0.543263	1|1	synonymous_variant	LOW	YMR266W
D707_S517_Q12H1	XIII	801529	801529	A	G	NN	fermentable	RSN1	SNP	Match	N	N	-0.0797063	-0.0632719	0.505658	0.543263	1\1	synonymous_variant	LOW	YMR266W
D707_S517_Q12H1	XIII	801504	801504	A	G	NN	fermentable	RSN1	SNP	Match	N	N	-0.0797063	-0.0632719	0.505658	0.543263	1|1	missense_variant	MODERATE	YMR266W
D707_S517_Q12H1	XIII	802339	802339	G	A	NN	fermentable	RSN1	SNP	Match	N	N	-0.0797063	-0.0632719	0.505658	0.543263	1|1	synonymous_variant	LOW	YMR266W
D707_S517_Q12H1	XIII	802195	802195	C	T	NN	fermentable	RSN1	SNP	Match	N	N	-0.0797063	-0.0632719	0.505658	0.543263	1|1	synonymous_variant	LOW	YMR266W
D707_S517_Q12H1	XIII	802369	802369	T	G	NN	fermentable	RSN1	SNP	Match	N	N	-0.0797063	-0.0632719	0.505658	0.543263	1|1	synonymous_variant	LOW	YMR266W
D707_S517_Q12H1	XIII	802315	802315	A	G	NN	fermentable	RSN1	SNP	Match	N	N	-0.0797063	-0.0632719	0.505658	0.543263	1|1	synonymous_variant	LOW	YMR266W
D707_S517_Q12H1	XIII	801148	801148	C	T	NN	fermentable	RSN1	SNP	Match	N	N	-0.0797063	-0.0632719	0.505658	0.543263	1|1	synonymous_variant	LOW	YMR266W
D707_S517_Q12H1	XIII	802333	802333	A	T	NN	fermentable	RSN1	SNP	Match	N	N	-0.0797063	-0.0632719	0.505658	0.543263	1|1	synonymous_variant	LOW	YMR266W
D707_S517_Q12H1	XIII	801961	801961	G	A	NN	fermentable	RSN1	SNP	Match	N	N	-0.0797063	-0.0632719	0.505658	0.543263	0|1	synonymous_variant	LOW	YMR266W
D707_S517_Q12H1	XIII	801508	801508	A	G	NN	fermentable	RSN1	SNP	Match	N	N	-0.0797063	-0.0632719	0.505658	0.543263	1|1	synonymous_variant	LOW	YMR266W
D707_S517_Q12H1	XIII	801505	801505	G	T	NN	fermentable	RSN1	SNP	Match	N	N	-0.0797063	-0.0632719	0.505658	0.543263	1|1	missense_variant	MODERATE	YMR266W
D707_S517_Q12H1	XIII	802334	802334	A	G	NN	fermentable	RSN1	SNP	Match	N	N	-0.0797063	-0.0632719	0.505658	0.543263	1|1	missense_variant	MODERATE	YMR266W
D707_S517_Q12H1	XIII	801499	801499	A	C	NN	fermentable	RSN1	SNP	Match	N	N	-0.0797063	-0.0632719	0.505658	0.543263	1|1	synonymous_variant	LOW	YMR266W
D707_S517_Q12H1	XIII	802309	802309	A	G	NN	fermentable	RSN1	SNP	Match	N	N	-0.0797063	-0.0632719	0.505658	0.543263	1|1	synonymous_variant	LOW	YMR266W
D707_S517_Q12H1	XIII	801941	801941	A	G	NN	fermentable	RSN1	SNP	Match	N	N	-0.0797063	-0.0632719	0.505658	0.543263	0|1	missense_variant	MODERATE	YMR266W
D707_S517_Q12H1	XIII	801517	801517	A	G	NN	fermentable	RSN1	SNP	Match	N	N	-0.0797063	-0.0632719	0.505658	0.543263	1|1	synonymous_variant	LOW	YMR266W
D707_S517_Q12H1	XIII	801518	801518	T	C	NN	fermentable	RSN1	SNP	Match	N	N	-0.0797063	-0.0632719	0.505658	0.543263	1|1	missense_variant	MODERATE	YMR266W
D708_B511_Q3G7	XIII	773876	773876	A	G	YD	fermentable	RSN1	SNP	Mismatch	Y	D	0.173199	0.26833	0.474024	0.75885	1|1	synonymous_variant	LOW	YMR266W
D708_B511_Q3G7	XIII	773879	773879	T	A	YD	fermentable	RSN1	SNP	Mismatch	Y	D	0.173199	0.26833	0.474024	0.75885	1|1	synonymous_variant	LOW	YMR266W
D708_B511_Q3G7	XIII	773885	773885	G	A	YD	fermentable	RSN1	SNP	Mismatch	Y	D	0.173199	0.26833	0.474024	0.75885	1|1	synonymous_variant	LOW	YMR266W
D708_B511_Q3G7	XIII	773888	773888	T	G	YD	fermentable	RSN1	SNP	Mismatch	Y	D	0.173199	0.26833	0.474024	0.75885	1|1	synonymous_variant	LOW	YMR266W
N723_B511_Q6G3	XIII	801529	801529	A	G	NN	fermentable	RSN1	SNP	Match	N	N	-0.0666283	-0.0188477	0.463154	0.351858	1\1	synonymous_variant	LOW	YMR266W
N723_B511_Q6G3	XIII	801541	801541	C	T	NN	fermentable	RSN1	SNP	Match	N	N	-0.0666283	-0.0188477	0.463154	0.351858	1|1	synonymous_variant	LOW	YMR266W
D707_S521_Q14G1	XIII	771771	771771	G	T	YD	fermentable	RSN1	SNP	Mismatch	Y	D	0.233473	0.401365	0.442362	-0.324886	1|1	missense_variant	MODERATE	YMR266W
D707_S521_Q14G1	XIII	771779	771779	C	T	YD	fermentable	RSN1	SNP	Mismatch	Y	D	0.233473	0.401365	0.442362	-0.324886	1|1	synonymous_variant	LOW	YMR266W
D707_B513_R16E1	XIII	800422	800422	C	T	NN	fermentable	RSN1	SNP	Match	N	N	0.0074609	0.0233452	0.400466	0.455785	1|1	synonymous_variant	LOW	YMR266W
N727_D507_Q7C6	XIII	801137	801137	G	T	NN	fermentable	RSN1	SNP	Match	N	N	0.0074609	0.0233452	0.400466	0.455785	1|1	missense_variant	MODERATE	YMR266W
D707_B513_R16E1	XIII	800414	800414	G	T	NN	fermentable	RSN1	SNP	Match	N	N	0.0074609	0.0233452	0.400466	0.455785	1|1	missense_variant	MODERATE	YMR266W
N727_D507_Q7C6	XIII	800422	800422	C	T	NN	fermentable	RSN1	SNP	Match	N	N	0.0074609	0.0233452	0.400466	0.455785	0|1	synonymous_variant	LOW	YMR266W
N727_D507_Q7C6	XIII	800414	800414	G	T	NN	fermentable	RSN1	SNP	Match	N	N	0.0074609	0.0233452	0.400466	0.455785	0|1	missense_variant	MODERATE	YMR266W
N727_D507_Q7C6	XIII	800329	800329	G	A	NN	fermentable	RSN1	SNP	Match	N	N	0.0074609	0.0233452	0.400466	0.455785	0|1	synonymous_variant	LOW	YMR266W
N727_D507_Q7C6	XIII	800324	800324	C	T	NN	fermentable	RSN1	SNP	Match	N	N	0.0074609	0.0233452	0.400466	0.455785	0|1	synonymous_variant	LOW	YMR266W
N727_D507_Q7C6	XIII	800341	800341	A	G	NN	fermentable	RSN1	SNP	Match	N	N	0.0074609	0.0233452	0.400466	0.455785	0|1	synonymous_variant	LOW	YMR266W
D702_B510_Q2F2	XIII	801541	801541	C	T	NN	fermentable	RSN1	SNP	Match	N	N	0.0339326	0.0943189	0.384855	0.250646	1|1	synonymous_variant	LOW	YMR266W
D702_B510_Q2F2	XIII	801529	801529	A	G	NN	fermentable	RSN1	SNP	Match	N	N	0.0339326	0.0943189	0.384855	0.250646	1\1	synonymous_variant	LOW	YMR266W
B714_D502_Q8B6	XIII	800422	800422	C	T	NN	fermentable	RSN1	SNP	Match	N	N	0.00930675	0.00897902	0.381427	0.0968141	0|1	synonymous_variant	LOW	YMR266W
B714_D502_Q8B6	XIII	800414	800414	G	T	NN	fermentable	RSN1	SNP	Match	N	N	0.00930675	0.00897902	0.381427	0.0968141	0|1	missense_variant	MODERATE	YMR266W
N728_D504_Q12D3	XIII	801145	801145	C	T	NN	fermentable	RSN1	SNP	Match	N	N	0.0442308	0.135798	0.360728	-0.334602	1|1	synonymous_variant	LOW	YMR266W
B707_D506_Q14B4	XIII	773529	773529	T	A	YD	fermentable	RSN1	SNP	Mismatch	Y	D	0.224993	0.450228	0.335682	-0.349129	1|1	missense_variant	MODERATE	YMR266W
B707_D506_Q14B4	XIII	773528	773528	A	G	YD	fermentable	RSN1	SNP	Mismatch	Y	D	0.224993	0.450228	0.335682	-0.349129	1|1	synonymous_variant	LOW	YMR266W
B707_D506_Q14B4	XIII	773552	773552	C	T	YD	fermentable	RSN1	SNP	Mismatch	Y	D	0.224993	0.450228	0.335682	-0.349129	1|1	synonymous_variant	LOW	YMR266W
B707_D506_Q14B4	XIII	773537	773537	T	G	YD	fermentable	RSN1	SNP	Mismatch	Y	D	0.224993	0.450228	0.335682	-0.349129	1|1	synonymous_variant	LOW	YMR266W
B707_D506_Q14B4	XIII	773538	773538	A	G	YD	fermentable	RSN1	SNP	Mismatch	Y	D	0.224993	0.450228	0.335682	-0.349129	1|1	missense_variant	MODERATE	YMR266W
B707_D506_Q14B4	XIII	773546	773546	T	G	YD	fermentable	RSN1	SNP	Mismatch	Y	D	0.224993	0.450228	0.335682	-0.349129	1|1	synonymous_variant	LOW	YMR266W
B722_D504_Q8D12	XIII	800629	800629	G	A	NN	fermentable	RSN1	SNP	Match	N	N	0.0959794	0.111903	0.208494	-0.435349	1|1	synonymous_variant	LOW	YMR266W
B722_D504_Q8D12	XIII	802651	802651	C	T	NN	fermentable	RSN1	SNP	Match	N	N	0.0959794	0.111903	0.208494	-0.435349	1|1	synonymous_variant	LOW	YMR266W
B722_D504_Q8D12	XIII	800647	800647	C	T	NN	fermentable	RSN1	SNP	Match	N	N	0.0959794	0.111903	0.208494	-0.435349	1|1	synonymous_variant	LOW	YMR266W
B722_D504_Q8D12	XIII	802649	802649	A	G	NN	fermentable	RSN1	SNP	Match	N	N	0.0959794	0.111903	0.208494	-0.435349	1|1	missense_variant	MODERATE	YMR266W
B722_D504_Q8D12	XIII	802645	802645	C	T	NN	fermentable	RSN1	SNP	Match	N	N	0.0959794	0.111903	0.208494	-0.435349	1|1	synonymous_variant	LOW	YMR266W
B722_D504_Q8D12	XIII	800639	800639	C	T	NN	fermentable	RSN1	SNP	Match	N	N	0.0959794	0.111903	0.208494	-0.435349	1|1	synonymous_variant	LOW	YMR266W
B722_D504_Q8D12	XIII	800641	800641	A	G	NN	fermentable	RSN1	SNP	Match	N	N	0.0959794	0.111903	0.208494	-0.435349	1|1	synonymous_variant	LOW	YMR266W
B722_D504_Q8D12	XIII	802648	802648	T	C	NN	fermentable	RSN1	SNP	Match	N	N	0.0959794	0.111903	0.208494	-0.435349	1|1	synonymous_variant	LOW	YMR266W
B722_D504_Q8D12	XIII	800644	800644	G	T	NN	fermentable	RSN1	SNP	Match	N	N	0.0959794	0.111903	0.208494	-0.435349	1|1	synonymous_variant	LOW	YMR266W
B722_D504_Q8D12	XIII	800650	800650	T	A	NN	fermentable	RSN1	SNP	Match	N	N	0.0959794	0.111903	0.208494	-0.435349	1|1	synonymous_variant	LOW	YMR266W
B722_D504_Q8D12	XIII	800638	800638	A	G	NN	fermentable	RSN1	SNP	Match	N	N	0.0959794	0.111903	0.208494	-0.435349	1|1	synonymous_variant	LOW	YMR266W
B722_D504_Q8D12	XIII	800632	800632	A	T	NN	fermentable	RSN1	SNP	Match	N	N	0.0959794	0.111903	0.208494	-0.435349	1|1	missense_variant	MODERATE	YMR266W
B722_D504_Q8D12	XIII	802378	802378	A	G	NN	fermentable	RSN1	SNP	Match	N	N	0.0959794	0.111903	0.208494	-0.435349	1\1	synonymous_variant	LOW	YMR266W
B722_D504_Q8D12	XIII	802657	802657	T	C	NN	fermentable	RSN1	SNP	Match	N	N	0.0959794	0.111903	0.208494	-0.435349	1|1	synonymous_variant	LOW	YMR266W
B722_D504_Q8D12	XIII	801497	801497	C	G	NN	fermentable	RSN1	SNP	Match	N	N	0.0959794	0.111903	0.208494	-0.435349	0|1	missense_variant	MODERATE	YMR266W
N722_D504_Q5D2	XIII	801679	801679	C	T	NN	fermentable	RSN1	SNP	Match	N	N	0.0271034	0.136702	-0.408856	-0.598783	0|1	synonymous_variant	LOW	YMR266W
N722_D504_Q5D2	XIII	803068	803068	T	C	NN	fermentable	RSN1	SNP	Match	N	N	0.0271034	0.136702	-0.408856	-0.598783	0/1	upstream_gene_variant	MODIFIER	YMR266W
N722_D504_Q5D2	XIII	800938	800938	C	T	NN	fermentable	RSN1	SNP	Match	N	N	0.0271034	0.136702	-0.408856	-0.598783	0|1	synonymous_variant	LOW	YMR266W
N722_D504_Q5D2	XIII	800923	800923	T	A	NN	fermentable	RSN1	SNP	Match	N	N	0.0271034	0.136702	-0.408856	-0.598783	0|1	synonymous_variant	LOW	YMR266W
N722_D504_Q5D2	XIII	800917	800917	T	C	NN	fermentable	RSN1	SNP	Match	N	N	0.0271034	0.136702	-0.408856	-0.598783	0|1	synonymous_variant	LOW	YMR266W
N722_D504_Q5D2	XIII	801688	801688	C	T	NN	fermentable	RSN1	SNP	Match	N	N	0.0271034	0.136702	-0.408856	-0.598783	0|1	synonymous_variant	LOW	YMR266W
N722_D504_Q5D2	XIII	800329	800329	G	A	NN	fermentable	RSN1	SNP	Match	N	N	0.0271034	0.136702	-0.408856	-0.598783	0|1	synonymous_variant	LOW	YMR266W
N722_D504_Q5D2	XIII	800324	800324	C	T	NN	fermentable	RSN1	SNP	Match	N	N	0.0271034	0.136702	-0.408856	-0.598783	0|1	synonymous_variant	LOW	YMR266W
N722_D504_Q5D2	XIII	801695	801695	C	T	NN	fermentable	RSN1	SNP	Match	N	N	0.0271034	0.136702	-0.408856	-0.598783	0|1	synonymous_variant	LOW	YMR266W
N722_D504_Q5D2	XIII	801748	801748	A	C	NN	fermentable	RSN1	SNP	Match	N	N	0.0271034	0.136702	-0.408856	-0.598783	0|1	synonymous_variant	LOW	YMR266W
N722_D504_Q5D2	XIII	802195	802195	C	T	NN	fermentable	RSN1	SNP	Match	N	N	0.0271034	0.136702	-0.408856	-0.598783	0|1	synonymous_variant	LOW	YMR266W
N722_D504_Q5D2	XIII	801148	801148	C	T	NN	fermentable	RSN1	SNP	Match	N	N	0.0271034	0.136702	-0.408856	-0.598783	0|1	synonymous_variant	LOW	YMR266W
N722_D504_Q5D2	XIII	801145	801145	C	T	NN	fermentable	RSN1	SNP	Match	N	N	0.0271034	0.136702	-0.408856	-0.598783	0|1	synonymous_variant	LOW	YMR266W
N722_D504_Q5D2	XIII	801137	801137	G	T	NN	fermentable	RSN1	SNP	Match	N	N	0.0271034	0.136702	-0.408856	-0.598783	0|1	missense_variant	MODERATE	YMR266W
N722_D504_Q5D2	XIII	800341	800341	A	G	NN	fermentable	RSN1	SNP	Match	N	N	0.0271034	0.136702	-0.408856	-0.598783	0|1	synonymous_variant	LOW	YMR266W
N728_D501_Q12A3	XIII	773529	773529	T	A	YD	non-fermentable	RSN1	SNP	Mismatch	Y	D					0|1	missense_variant	MODERATE	YMR266W
N728_D501_Q12A3	XIII	773537	773537	T	G	YD	non-fermentable	RSN1	SNP	Mismatch	Y	D					0|1	synonymous_variant	LOW	YMR266W
N728_D501_Q12A3	XIII	773546	773546	T	G	YD	non-fermentable	RSN1	SNP	Mismatch	Y	D					0|1	synonymous_variant	LOW	YMR266W
B701_B506_R15B7	XIII	802378	802378	A	G	NN	fermentable	RSN1	SNP	Match	N	N					1\1	synonymous_variant	LOW	YMR266W
B701_B506_R15B7	XIII	801541	801541	C	T	NN	fermentable	RSN1	SNP	Match	N	N					0|1	synonymous_variant	LOW	YMR266W
B701_B506_R15B7	XIII	801529	801529	A	G	NN	fermentable	RSN1	SNP	Match	N	N					0/1	synonymous_variant	LOW	YMR266W
B701_B506_R15B7	XIII	801137	801137	G	T	NN	fermentable	RSN1	SNP	Match	N	N					1|1	missense_variant	MODERATE	YMR266W
B701_B506_R15B7	XIII	801145	801145	C	T	NN	fermentable	RSN1	SNP	Match	N	N					1|1	synonymous_variant	LOW	YMR266W
B701_B506_R15B7	XIII	801148	801148	C	T	NN	fermentable	RSN1	SNP	Match	N	N					1|1	synonymous_variant	LOW	YMR266W
B701_B506_R15B7	XIII	801517	801517	A	G	NN	fermentable	RSN1	SNP	Match	N	N					0|1	synonymous_variant	LOW	YMR266W
B701_B506_R15B7	XIII	801518	801518	T	C	NN	fermentable	RSN1	SNP	Match	N	N					0|1	missense_variant	MODERATE	YMR266W
B701_B506_R15B7	XIII	800324	800324	C	T	NN	fermentable	RSN1	SNP	Match	N	N					1|1	synonymous_variant	LOW	YMR266W
B724_B502_Q3B12	XIII	801541	801541	C	T	NN	fermentable	RSN1	SNP	Match	N	N					1|1	synonymous_variant	LOW	YMR266W
B724_B502_Q3B12	XIII	803068	803068	T	C	NN	fermentable	RSN1	SNP	Match	N	N					1\1	upstream_gene_variant	MODIFIER	YMR266W
N718_B508_Q4D12	Mito	26590	26590	T	A	ND	fermentable	21S_RRNA	SNP	Mismatch	N	D	-0.033125	0.0556084	1.69482	0.246704	0|1	intergenic_region	MODIFIER	YNCQ0006W
N718_B508_Q4D12	Mito	26586	26586	T	C	ND	fermentable	21S_RRNA	SNP	Mismatch	N	D	-0.033125	0.0556084	1.69482	0.246704	0|1	intergenic_region	MODIFIER	YNCQ0006W
N727_D505_Q7A6	Mito	27143	27143	A	T	YD	non-fermentable	21S_RRNA	SNP	Mismatch	Y	D	0.0861357	0.247918	1.16879	0.788436	1|1	intergenic_region	MODIFIER	YNCQ0006W
N724_S521_Q7G4	Mito	26050	26050	T	C	DY	non-fermentable	21S_RRNA	SNP	Mismatch	D	Y	0.26512	0.0109224	1.13723	0.708729	1\1	intergenic_region	MODIFIER	YNCQ0006W
N718_B510_Q2F12	Mito	31564	31564	C	T	ND	fermentable	21S_RRNA	SNP	Mismatch	N	D	0.117415	0.00370118	1.00156	-0.00563921	0|1	intergenic_region	MODIFIER	YNCQ0006W
N718_B510_Q2F12	Mito	31558	31558	T	C	ND	fermentable	21S_RRNA	SNP	Mismatch	N	D	0.117415	0.00370118	1.00156	-0.00563921	0|1	intergenic_region	MODIFIER	YNCQ0006W
D708_D502_Q12B7	Mito	26192	26192	G	T	ND	fermentable	21S_RRNA	SNP	Mismatch	N	D	-0.456639	-0.462009	0.842943	-0.19985	0|1	intergenic_region	MODIFIER	YNCQ0006W
N719_S521_Q14G2	Mito	26816	26816	G	T	YD	fermentable	21S_RRNA	SNP	Mismatch	Y	D	0.115494	0.233756	0.435114	0.677575	1\1	intergenic_region	MODIFIER	YNCQ0006W
N723_B510_Q6F3	Mito	92029	92029	T	A	NN	fermentable	21S_RRNA	SNP	Match	N	N	0.0442308	0.135798	0.360728	-0.334602	0/1	intergenic_region	MODIFIER	YNCQ0006W
N723_B510_Q6F3	Mito	91526	91526	G	T	NN	fermentable	21S_RRNA	SNP	Match	N	N	0.0442308	0.135798	0.360728	-0.334602	1\1	intergenic_region	MODIFIER	YNCQ0006W
B706_S513_Q5E12	Mito	95485	95485	T	A	DN	fermentable	21S_RRNA	SNP	Mismatch	D	N	1.05513	1.2328	0.176447	0.467015				YNCQ0006W
B705_B508_R15D11	Mito	95485	95485	T	A	DN	fermentable	21S_RRNA	SNP	Mismatch	D	N	1.12154	1.20305	0.174038	0.44606				YNCQ0006W
N720_S515_Q12F8	Mito	26050	26050	T	C	DY	non-fermentable	21S_RRNA	SNP	Mismatch	D	Y	0.639334	0.403056	0.1336	-0.0988592	1\1	intergenic_region	MODIFIER	YNCQ0006W
B718_S515_Q8F8	Mito	29254	29254	A	T	DY	fermentable	21S_RRNA	SNP	Mismatch	D	Y	2.18098	1.95929	-0.0378429	0.44634	1\1	intergenic_region	MODIFIER	YNCQ0006W
B709_S513_Q8E1	Mito	29254	29254	A	T	DY	fermentable	21S_RRNA	SNP	Mismatch	D	Y	2.1164	1.83494	-0.126015	0.334262	1\1	intergenic_region	MODIFIER	YNCQ0006W
N721_S521_Q7G1	Mito	26050	26050	T	C	DY	fermentable	21S_RRNA	SNP	Mismatch	D	Y	0.108407	0.0274638	-0.131852	-0.0239064	1\1	intergenic_region	MODIFIER	YNCQ0006W
B707_B516_R16H4	Mito	29254	29254	A	T	DY	non-fermentable	21S_RRNA	SNP	Mismatch	D	Y	0.95218	0.884441	-0.285396	0.110364	1\1	intergenic_region	MODIFIER	YNCQ0006W
B707_B516_R16H4	Mito	26050	26050	T	C	DY	non-fermentable	21S_RRNA	SNP	Mismatch	D	Y	0.95218	0.884441	-0.285396	0.110364	1\1	intergenic_region	MODIFIER	YNCQ0006W
N722_D504_Q5D2	Mito	91526	91526	G	T	NN	fermentable	21S_RRNA	SNP	Match	N	N	0.0271034	0.136702	-0.408856	-0.598783	0/1	intergenic_region	MODIFIER	YNCQ0006W
D708_B516_R16H7	Mito	31558	31558	T	C	ND	non-fermentable	21S_RRNA	SNP	Mismatch	N	D					1|1	intergenic_region	MODIFIER	YNCQ0006W
D708_B516_R16H7	Mito	31564	31564	C	T	ND	non-fermentable	21S_RRNA	SNP	Mismatch	N	D					1|1	intergenic_region	MODIFIER	YNCQ0006W
N718_B508_Q4D12	I	227522	227522	G	T	ND	fermentable	FLO1	SNP	Mismatch	N	D	-0.033125	0.0556084	1.69482	0.246704	0/1	intron_variant	MODIFIER	YAR050W
B718_B512_Q9H8	I	220423	220423	A	T	ND	fermentable	FLO1	SNP	Mismatch	N	D	-0.0184473	-0.070044	1.4881	-0.00513177	0/1	upstream_gene_variant	MODIFIER	YAR050W
B718_B512_Q9H8	I	220338	220338	G	A	ND	fermentable	FLO1	SNP	Mismatch	N	D	-0.0184473	-0.070044	1.4881	-0.00513177	0/1	upstream_gene_variant	MODIFIER	YAR050W
B718_B510_Q9F8	I	227522	227522	G	T	ND	fermentable	FLO1	SNP	Mismatch	N	D	-2.82367e-05	0.142827	1.3876	0.0536988	0/1	intron_variant	MODIFIER	YAR050W
D711_B511_Q2G9	I	227522	227522	G	T	ND	fermentable	FLO1	SNP	Mismatch	N	D	-0.0633844	-0.0719834	0.851188	-0.18302	0/1	intron_variant	MODIFIER	YAR050W
N723_D502_Q5B3	I	227500	227500	C	T	NN	fermentable	FLO1	SNP	Match	N	N	-0.0509777	-0.0801831	-0.110061	0.0470538	0/1	intron_variant	MODIFIER	YAR050W
D708_B516_R16H7	I	227522	227522	G	T	ND	non-fermentable	FLO1	SNP	Mismatch	N	D					0|1	intron_variant	MODIFIER	YAR050W
N718_B508_Q4D12	XII	932967	932967	A	G	ND	fermentable	AFG2	SNP	Mismatch	N	D	-0.033125	0.0556084	1.69482	0.246704	0/1	synonymous_variant	LOW	YLR397C
B710_B515_Q11G2	XII	931469	931469	C	T	ND	non-fermentable	AFG2	SNP	Mismatch	N	D	-0.237249	-0.255197	0.305595	-0.507532	1\1	missense_variant	MODERATE	YLR397C
N718_B508_Q4D12	III	213186	213186	C	G	ND	fermentable	TAF2	SNP	Mismatch	N	D	-0.033125	0.0556084	1.69482	0.246704	0/1	synonymous_variant	LOW	YCR042C
N727_D507_Q7C6	III	216340	216340	T	C	NN	fermentable	TAF2	SNP	Match	N	N	0.0074609	0.0233452	0.400466	0.455785	1|1	upstream_gene_variant	MODIFIER	YCR042C
B714_D502_Q8B6	III	216340	216340	T	C	NN	fermentable	TAF2	SNP	Match	N	N	0.00930675	0.00897902	0.381427	0.0968141	0|1	upstream_gene_variant	MODIFIER	YCR042C
B713_B503_Q9C5	III	203558	203558	T	G	DN	fermentable	TAF2	SNP	Mismatch	D	N	1.16232	1.29558	0.149416	0.468851				YCR042C
B707_B505_R16A4	III	203558	203558	T	G	DN	fermentable	TAF2	SNP	Mismatch	D	N	1.16232	1.29558	0.149416	0.468851				YCR042C
D705_S513_P1E5	III	199737	199737	C	T	DD	fermentable	TAF2	SNP	Match	D	D	1.40362	1.3362	0.0845902	0.377422	0/1	missense_variant	MODERATE	YCR042C
B708_B510_Q3F10	III	200601	200601	C	A	DD	non-fermentable	TAF2	SNP	Match	D	D	1.40737	1.48678	0.0703003	0.391965	0/1	missense_variant	MODERATE	YCR042C
B702_B502_Q6B8	III	203558	203558	T	G	DN	fermentable	TAF2	SNP	Mismatch	D	N	1.11121	1.36384	-0.149013	0.24206				YCR042C
D703_D506_Q13B3	III	203558	203558	T	G	DN	fermentable	TAF2	SNP	Mismatch	D	N	1.22612	1.46119	-0.162866	0.294287				YCR042C
B724_B502_Q3B12	III	216340	216340	T	C	NN	fermentable	TAF2	SNP	Match	N	N					1|1	upstream_gene_variant	MODIFIER	YCR042C
N718_B508_Q4D12	IV	145157	145157	C	T	ND	fermentable	PCL9	SNP	Mismatch	N	D	-0.033125	0.0556084	1.69482	0.246704	0/1	synonymous_variant	LOW	YDL179W
N718_B508_Q4D12	XII	805250	805250	T	C	ND	fermentable	CHS5	SNP	Mismatch	N	D	-0.033125	0.0556084	1.69482	0.246704	0|1	synonymous_variant	LOW	YLR330W
B718_B512_Q9H8	XII	805250	805250	T	C	ND	fermentable	CHS5	SNP	Mismatch	N	D	-0.0184473	-0.070044	1.4881	-0.00513177	0|1	synonymous_variant	LOW	YLR330W
B718_B502_Q9B8	XII	805250	805250	T	C	ND	fermentable	CHS5	SNP	Mismatch	N	D	-0.117997	-0.0115259	1.0213	-0.0396673	0|1	synonymous_variant	LOW	YLR330W
N721_S517_Q5H1	XII	805245	805245	G	T	NN	fermentable	CHS5	SNP	Match	N	N	-0.00615592	-0.0504593	0.690882	0.305332	1|1	missense_variant	MODERATE	YLR330W
B723_S516_Q12G6	XII	805245	805245	G	T	NN	fermentable	CHS5	SNP	Match	N	N	-0.201682	-0.215519	0.566789	-0.718716	1|1	missense_variant	MODERATE	YLR330W
N723_S515_Q5F3	XII	805245	805245	G	T	NN	fermentable	CHS5	SNP	Match	N	N	-0.229611	-0.222993	0.306433	0.0376224	1|1	missense_variant	MODERATE	YLR330W
B702_B508_R15D8	XII	746759	746759	G	A	DN	fermentable	CHS5	SNP	Mismatch	D	N	1.02241	1.15789	0.00858322	0.389352				YLR330W
B702_B508_R15D8	XII	746763	746763	T	A	DN	fermentable	CHS5	SNP	Mismatch	D	N	1.02241	1.15789	0.00858322	0.389352				YLR330W
B702_B508_R15D8	XII	746767	746767	A	G	DN	fermentable	CHS5	SNP	Mismatch	D	N	1.02241	1.15789	0.00858322	0.389352				YLR330W
B707_B516_R16H4	XII	747276	747276	G	C	DY	non-fermentable	CHS5	SNP	Mismatch	D	Y	0.95218	0.884441	-0.285396	0.110364	1\1	missense_variant	MODERATE	YLR330W
B703_B513_R15E9	XII	746727	746727	G	A	DD	non-fermentable	CHS5	SNP	Match	D	D	1.1004	0.833106	-0.401149	0.88849	1|1	missense_variant	MODERATE	YLR330W
B703_B513_R15E9	XII	746726	746726	T	C	DD	non-fermentable	CHS5	SNP	Match	D	D	1.1004	0.833106	-0.401149	0.88849	1|1	synonymous_variant	LOW	YLR330W
B703_B513_R15E9	XII	746683	746683	G	A	DD	non-fermentable	CHS5	SNP	Match	D	D	1.1004	0.833106	-0.401149	0.88849	1|1	missense_variant	MODERATE	YLR330W
B703_B513_R15E9	XII	746679	746679	A	T	DD	non-fermentable	CHS5	SNP	Match	D	D	1.1004	0.833106	-0.401149	0.88849	1|1	missense_variant	MODERATE	YLR330W
B721_B506_Q11B11	X	321451	321451	A	C	YD	non-fermentable	BIT61	SNP	Mismatch	Y	D	0.191888	0.337682	1.67288	-0.0523205	0|1	missense_variant	MODERATE	YJL058C
D710_B507_Q4C8	Mito	79071	79071	C	A	YD	non-fermentable	COX1	SNP	Mismatch	Y	D	-0.203764	-0.0944139	1.65452	0.0381064	1|1	intergenic_region	MODIFIER	Q0045
D710_B507_Q4C8	Mito	79070	79070	G	A	YD	non-fermentable	COX1	SNP	Mismatch	Y	D	-0.203764	-0.0944139	1.65452	0.0381064	1|1	intergenic_region	MODIFIER	Q0045
D710_B507_Q4C8	Mito	79081	79081	C	T	YD	non-fermentable	COX1	SNP	Mismatch	Y	D	-0.203764	-0.0944139	1.65452	0.0381064	1|1	intergenic_region	MODIFIER	Q0045
D711_B511_Q2G9	Mito	79039	79039	T	C	ND	fermentable	COX1	SNP	Mismatch	N	D	-0.0633844	-0.0719834	0.851188	-0.18302	0/1	intergenic_region	MODIFIER	Q0045
N729_B505_R16A9	Mito	79032	79032	T	A	DY	non-fermentable	COX1	SNP	Mismatch	D	Y	0.836946	0.734766	0.55399	0.607182	1\1	intergenic_region	MODIFIER	Q0045
N724_S522_Q7H4	Mito	79081	79081	A	T	DY	non-fermentable	COX1	SNP	Mismatch	D	Y	0.676717	0.513987	0.468126	0.481054	1\1	intergenic_region	MODIFIER	Q0045
N724_S522_Q7H4	Mito	81073	81073	T	A	DY	non-fermentable	COX1	SNP	Mismatch	D	Y	0.676717	0.513987	0.468126	0.481054	1\1	intergenic_region	MODIFIER	Q0045
B714_D501_Q8A6	Mito	37681	37681	T	A	NN	fermentable	COX1	SNP	Match	N	N	0.0074609	0.0233452	0.400466	0.455785	1|1	intergenic_region	MODIFIER	Q0045
B701_S517_Q5H7	Mito	76639	76639	T	A	DY	non-fermentable	COX1	SNP	Mismatch	D	Y	-0.0352899	-0.167786	0.387747	0.486258	1|1	downstream_gene_variant	MODIFIER	Q0045
B701_S517_Q5H7	Mito	76631	76631	C	T	DY	non-fermentable	COX1	SNP	Mismatch	D	Y	-0.0352899	-0.167786	0.387747	0.486258	1|1	downstream_gene_variant	MODIFIER	Q0045
B701_S517_Q5H7	Mito	76642	76642	A	C	DY	non-fermentable	COX1	SNP	Mismatch	D	Y	-0.0352899	-0.167786	0.387747	0.486258	1|1	downstream_gene_variant	MODIFIER	Q0045
B701_S517_Q5H7	Mito	76630	76630	A	G	DY	non-fermentable	COX1	SNP	Mismatch	D	Y	-0.0352899	-0.167786	0.387747	0.486258	1|1	downstream_gene_variant	MODIFIER	Q0045
B701_S517_Q5H7	Mito	75944	75944	T	C	DY	non-fermentable	COX1	SNP	Mismatch	D	Y	-0.0352899	-0.167786	0.387747	0.486258	1|1	downstream_gene_variant	MODIFIER	Q0045
D702_B510_Q2F2	Mito	39432	39432	G	A	NN	fermentable	COX1	SNP	Match	N	N	0.0339326	0.0943189	0.384855	0.250646	1|1	intergenic_region	MODIFIER	Q0045
D702_B510_Q2F2	Mito	39433	39433	C	A	NN	fermentable	COX1	SNP	Match	N	N	0.0339326	0.0943189	0.384855	0.250646	1|1	intergenic_region	MODIFIER	Q0045
D702_B510_Q2F2	Mito	39443	39443	C	T	NN	fermentable	COX1	SNP	Match	N	N	0.0339326	0.0943189	0.384855	0.250646	1|1	intergenic_region	MODIFIER	Q0045
B703_D503_Q5C9	Mito	79070	79070	G	A	YD	fermentable	COX1	SNP	Mismatch	Y	D	0.255287	0.388026	0.369598	0.673928	1|1	intergenic_region	MODIFIER	Q0045
B703_D503_Q5C9	Mito	79071	79071	C	A	YD	fermentable	COX1	SNP	Mismatch	Y	D	0.255287	0.388026	0.369598	0.673928	1|1	intergenic_region	MODIFIER	Q0045
N723_B510_Q6F3	Mito	37681	37681	T	A	NN	fermentable	COX1	SNP	Match	N	N	0.0442308	0.135798	0.360728	-0.334602	1|1	intergenic_region	MODIFIER	Q0045
B710_B507_Q11C2	Mito	79081	79081	A	T	DY	non-fermentable	COX1	SNP	Mismatch	D	Y	2.11523	1.79948	0.327993	0.626352	1\1	intergenic_region	MODIFIER	Q0045
N720_S520_Q14F8	Mito	80042	80042	G	A	DY	non-fermentable	COX1	SNP	Mismatch	D	Y	1.94316	1.59248	0.307685	0.532301	1\1	intergenic_region	MODIFIER	Q0045
N720_S520_Q14F8	Mito	79081	79081	A	T	DY	non-fermentable	COX1	SNP	Mismatch	D	Y	1.94316	1.59248	0.307685	0.532301	1\1	intergenic_region	MODIFIER	Q0045
B720_D504_Q8D10	Mito	79081	79081	C	T	YD	fermentable	COX1	SNP	Mismatch	Y	D	0.284164	0.440486	0.269543	0.474829	0|1	intergenic_region	MODIFIER	Q0045
B720_D504_Q8D10	Mito	79070	79070	G	A	YD	fermentable	COX1	SNP	Mismatch	Y	D	0.284164	0.440486	0.269543	0.474829	0|1	intergenic_region	MODIFIER	Q0045
B720_D504_Q8D10	Mito	79071	79071	C	A	YD	fermentable	COX1	SNP	Mismatch	Y	D	0.284164	0.440486	0.269543	0.474829	0|1	intergenic_region	MODIFIER	Q0045
B722_D504_Q8D12	Mito	37504	37504	T	C	NN	fermentable	COX1	SNP	Match	N	N	0.0959794	0.111903	0.208494	-0.435349	1|1	intergenic_region	MODIFIER	Q0045
B722_D504_Q8D12	Mito	37503	37503	T	A	NN	fermentable	COX1	SNP	Match	N	N	0.0959794	0.111903	0.208494	-0.435349	1|1	intergenic_region	MODIFIER	Q0045
N716_B508_Q4D11	Mito	76639	76639	T	A	DY	non-fermentable	COX1	SNP	Mismatch	D	Y	0.758046	0.77633	0.0483618	0.00144182	1|1	downstream_gene_variant	MODIFIER	Q0045
N716_B508_Q4D11	Mito	76608	76608	T	G	DY	non-fermentable	COX1	SNP	Mismatch	D	Y	0.758046	0.77633	0.0483618	0.00144182	1|1	downstream_gene_variant	MODIFIER	Q0045
N716_B508_Q4D11	Mito	76642	76642	A	C	DY	non-fermentable	COX1	SNP	Mismatch	D	Y	0.758046	0.77633	0.0483618	0.00144182	1|1	downstream_gene_variant	MODIFIER	Q0045
N716_B508_Q4D11	Mito	79080	79080	T	C	DY	non-fermentable	COX1	SNP	Mismatch	D	Y	0.758046	0.77633	0.0483618	0.00144182	1|1	intergenic_region	MODIFIER	Q0045
N716_B508_Q4D11	Mito	76631	76631	C	T	DY	non-fermentable	COX1	SNP	Mismatch	D	Y	0.758046	0.77633	0.0483618	0.00144182	1|1	downstream_gene_variant	MODIFIER	Q0045
N716_B508_Q4D11	Mito	76630	76630	A	G	DY	non-fermentable	COX1	SNP	Mismatch	D	Y	0.758046	0.77633	0.0483618	0.00144182	1|1	downstream_gene_variant	MODIFIER	Q0045
N716_B508_Q4D11	Mito	76602	76602	T	A	DY	non-fermentable	COX1	SNP	Mismatch	D	Y	0.758046	0.77633	0.0483618	0.00144182	1|1	downstream_gene_variant	MODIFIER	Q0045
N716_B508_Q4D11	Mito	79135	79135	G	A	DY	non-fermentable	COX1	SNP	Mismatch	D	Y	0.758046	0.77633	0.0483618	0.00144182	1|1	intergenic_region	MODIFIER	Q0045
N716_B508_Q4D11	Mito	75944	75944	T	C	DY	non-fermentable	COX1	SNP	Mismatch	D	Y	0.758046	0.77633	0.0483618	0.00144182	1|1	downstream_gene_variant	MODIFIER	Q0045
N716_B508_Q4D11	Mito	79079	79079	T	A	DY	non-fermentable	COX1	SNP	Mismatch	D	Y	0.758046	0.77633	0.0483618	0.00144182	1|1	intergenic_region	MODIFIER	Q0045
N721_S521_Q7G1	Mito	76639	76639	T	A	DY	fermentable	COX1	SNP	Mismatch	D	Y	0.108407	0.0274638	-0.131852	-0.0239064	1|1	downstream_gene_variant	MODIFIER	Q0045
N721_S521_Q7G1	Mito	76602	76602	T	A	DY	fermentable	COX1	SNP	Mismatch	D	Y	0.108407	0.0274638	-0.131852	-0.0239064	1|1	downstream_gene_variant	MODIFIER	Q0045
N721_S521_Q7G1	Mito	81069	81069	A	T	DY	fermentable	COX1	SNP	Mismatch	D	Y	0.108407	0.0274638	-0.131852	-0.0239064	1|1	intergenic_region	MODIFIER	Q0045
N721_S521_Q7G1	Mito	76642	76642	A	C	DY	fermentable	COX1	SNP	Mismatch	D	Y	0.108407	0.0274638	-0.131852	-0.0239064	1|1	downstream_gene_variant	MODIFIER	Q0045
N721_S521_Q7G1	Mito	76631	76631	C	T	DY	fermentable	COX1	SNP	Mismatch	D	Y	0.108407	0.0274638	-0.131852	-0.0239064	1|1	downstream_gene_variant	MODIFIER	Q0045
N721_S521_Q7G1	Mito	76630	76630	A	G	DY	fermentable	COX1	SNP	Mismatch	D	Y	0.108407	0.0274638	-0.131852	-0.0239064	1|1	downstream_gene_variant	MODIFIER	Q0045
N721_S521_Q7G1	Mito	76608	76608	T	G	DY	fermentable	COX1	SNP	Mismatch	D	Y	0.108407	0.0274638	-0.131852	-0.0239064	1|1	downstream_gene_variant	MODIFIER	Q0045
N721_S521_Q7G1	Mito	75944	75944	T	C	DY	fermentable	COX1	SNP	Mismatch	D	Y	0.108407	0.0274638	-0.131852	-0.0239064	1|1	downstream_gene_variant	MODIFIER	Q0045
N722_D504_Q5D2	Mito	37681	37681	T	A	NN	fermentable	COX1	SNP	Match	N	N	0.0271034	0.136702	-0.408856	-0.598783	0|1	intergenic_region	MODIFIER	Q0045
B714_B509_Q9E6	Mito	76602	76602	T	A	DY	non-fermentable	COX1	SNP	Mismatch	D	Y					1|1	downstream_gene_variant	MODIFIER	Q0045
B714_B509_Q9E6	Mito	76608	76608	T	G	DY	non-fermentable	COX1	SNP	Mismatch	D	Y					1|1	downstream_gene_variant	MODIFIER	Q0045
B714_B509_Q9E6	Mito	76630	76630	A	G	DY	non-fermentable	COX1	SNP	Mismatch	D	Y					1|1	downstream_gene_variant	MODIFIER	Q0045
B714_B509_Q9E6	Mito	76631	76631	C	T	DY	non-fermentable	COX1	SNP	Mismatch	D	Y					1|1	downstream_gene_variant	MODIFIER	Q0045
B714_B509_Q9E6	Mito	76639	76639	T	A	DY	non-fermentable	COX1	SNP	Mismatch	D	Y					1|1	downstream_gene_variant	MODIFIER	Q0045
B714_B509_Q9E6	Mito	76642	76642	A	C	DY	non-fermentable	COX1	SNP	Mismatch	D	Y					1|1	downstream_gene_variant	MODIFIER	Q0045
B708_B513_R16E10	Mito	37681	37681	T	A	NN	non-fermentable	COX1	SNP	Match	N	N					1|1	intergenic_region	MODIFIER	Q0045
D710_B507_Q4C8	X	366354	366354	C	T	YD	non-fermentable	NSP1	SNP	Mismatch	Y	D	-0.203764	-0.0944139	1.65452	0.0381064	0|1	synonymous_variant	LOW	YJL041W
N723_S517_Q5H3	X	390332	390332	A	G	NN	fermentable	NSP1	SNP	Match	N	N	-0.21314	-0.211783	0.4562	0.1601	0|1	synonymous_variant	LOW	YJL041W
B724_D502_Q12B12	X	390714	390714	G	T	ND	fermentable	NSP1	SNP	Mismatch	N	D	-0.0354606	-0.0774289	0.0536845	0.111081	0|1	missense_variant	MODERATE	YJL041W
B724_D502_Q12B12	X	390715	390715	G	C	ND	fermentable	NSP1	SNP	Mismatch	N	D	-0.0354606	-0.0774289	0.0536845	0.111081	0|1	missense_variant	MODERATE	YJL041W
D709_B501_Q2A7	X	362962	362962	T	C	DD	non-fermentable	NSP1	SNP	Match	D	D	1.63178	1.20437	-0.10764	1.12737	0|1	synonymous_variant	LOW	YJL041W
B711_S516_Q8G3	X	363067	363067	C	T	DN	non-fermentable	NSP1	SNP	Mismatch	D	N								YJL041W
N727_S522_Q7H6	XII	399330	399330	C	T	YD	non-fermentable	DIP2	SNP	Mismatch	Y	D	0.0959444	0.206821	1.65026	0.107133	0/1	missense_variant	MODERATE	YLR129W
N727_S522_Q7H6	V	458668	458668	G	T	YD	non-fermentable	SPT15	SNP	Mismatch	Y	D	0.0959444	0.206821	1.65026	0.107133	0/1	stop_lost&splice_region_variant	HIGH	YER148W
N727_S522_Q7H6	VI	108708	108708	C	A	YD	non-fermentable	PAU5	SNP	Mismatch	Y	D	0.0959444	0.206821	1.65026	0.107133	1\1	upstream_gene_variant	MODIFIER	YFL020C
D706_B507_Q4C6	XII	0	1102450			NN	non-fermentable	XII	Aneuploidy	Match	N	N	-0.0395365	-0.0312079	1.64863	-0.203768
D711_D507_Q13C1	XII	0	1102450			NN	non-fermentable	XII	Aneuploidy	Match	N	N	-0.0382931	-0.0353337	1.49587	-0.217416
D701_D508_Q13D1	XII	0	1102450			NN	non-fermentable	XII	Aneuploidy	Match	N	N	-0.142875	-0.159032	1.37548	-0.333947
B717_B509_Q9E7	XII	0	1102450			NN	non-fermentable	XII	Aneuploidy	Match	N	N	-0.064528	-0.0144973	1.28578	0.0654163
D707_B505_R16A1	XII	0	1102450			ND	non-fermentable	XII	Aneuploidy	Mismatch	N	D	-0.0854632	-0.120292	1.04363	-0.0978671
B708_D504_Q12D10	XII	0	1102450			ND	non-fermentable	XII	Aneuploidy	Mismatch	N	D	-0.0200094	-0.121413	0.973535	0.313278
B702_S521_Q7G8	XII	0	1102450			NN	non-fermentable	XII	Aneuploidy	Match	N	N	-0.171283	-0.179239	0.83011	0.220896
B712_B503_Q9C4	XII	0	1102450			NN	non-fermentable	XII	Aneuploidy	Match	N	N	-0.0206353	-0.0494586	0.784796	-0.135793
B702_D506_Q7B8	XII	0	1102450			NN	non-fermentable	XII	Aneuploidy	Match	N	N	-0.277366	-0.31688	0.777279	0.103236
B710_B511_Q9G2	XII	0	1102450			NN	non-fermentable	XII	Aneuploidy	Match	N	N	-0.244941	-0.22765	0.774637	0.125451
D709_S521_Q13G7	XII	0	1102450			NN	non-fermentable	XII	Aneuploidy	Match	N	N	-0.32785	-0.301612	0.762334	-0.275251
D710_D506_Q13B8	XII	0	1102450			ND	non-fermentable	XII	Aneuploidy	Mismatch	N	D	-0.111699	-0.182557	0.754562	0.170224
N729_D503_Q12C9	XII	0	1102450			NN	non-fermentable	XII	Aneuploidy	Match	N	N	-0.109675	-0.116653	0.676016	-0.070513
N727_B504_Q6D6	XII	0	1102450			NN	non-fermentable	XII	Aneuploidy	Match	N	N	-0.140709	-0.146277	0.674367	0.00811362
D701_S521_Q13G1	XII	0	1102450			NN	non-fermentable	XII	Aneuploidy	Match	N	N	-0.115576	-0.0853758	0.634647	0.0627904
B708_D501_Q12A10	XII	0	1102450			ND	non-fermentable	XII	Aneuploidy	Mismatch	N	D	-0.237934	-0.350732	0.632315	-0.0514897
B717_B510_Q9F7	XII	0	1102450			NN	non-fermentable	XII	Aneuploidy	Match	N	N	-0.133468	-0.133142	0.604757	-0.0407174
N729_D504_Q12D9	XII	0	1102450			NN	non-fermentable	XII	Aneuploidy	Match	N	N	-0.101161	-0.125545	0.598304	-0.134036
D701_D505_Q13A1	XII	0	1102450			NN	non-fermentable	XII	Aneuploidy	Match	N	N	-0.126633	-0.138466	0.586352	0.0465067
B703_B511_Q6G9	XII	0	1102450			NN	non-fermentable	XII	Aneuploidy	Match	N	N	-0.150553	-0.173234	0.576042	0.0591362
D701_S518_Q13E1	XII	0	1102450			NN	non-fermentable	XII	Aneuploidy	Match	N	N	-0.147416	-0.128764	0.568633	0.0597692
N726_B511_Q6G5	XII	0	1102450			NN	non-fermentable	XII	Aneuploidy	Match	N	N	-0.121285	-0.168481	0.560906	0.0453687
B710_B501_Q9A2	XII	0	1102450			NN	non-fermentable	XII	Aneuploidy	Match	N	N	-0.111791	-0.13856	0.536613	-0.00278037
D706_B515_Q4G6	XII	0	1102450			NN	non-fermentable	XII	Aneuploidy	Match	N	N	-0.126543	-0.176507	0.534962	0.0253949
B721_B505_Q11A11	XII	0	1043178			YD	non-fermentable	XII	Aneuploidy	Mismatch	Y	D	0.109315	0.31783	0.469303	0.0923867
D706_B506_Q4B6	XII	0	1102450			NN	non-fermentable	XII	Aneuploidy	Match	N	N	-0.13285	-0.132105	0.466728	0.0726025
B717_B511_Q9G7	XII	0	1102450			NN	non-fermentable	XII	Aneuploidy	Match	N	N	-0.13731	-0.159339	0.465252	0.0131474
D706_S521_Q13G6	XII	0	1102450			ND	non-fermentable	XII	Aneuploidy	Mismatch	N	D	-0.120385	-0.186819	0.416557	-0.0190619
B719_S521_Q10G9	XII	0	1102450			ND	non-fermentable	XII	Aneuploidy	Mismatch	N	D	-0.121974	-0.184106	0.416425	-0.116224
D705_B501_Q2A5	XII	0	1102450			ND	non-fermentable	XII	Aneuploidy	Mismatch	N	D	-0.0807264	-0.164368	0.400436	0.120186
D701_S520_Q13F1	XII	0	1102450			NN	non-fermentable	XII	Aneuploidy	Match	N	N	-0.125242	-0.158754	0.398911	-0.0373589
N727_B510_Q6F6	XII	0	1102450			NN	non-fermentable	XII	Aneuploidy	Match	N	N	-0.141412	-0.132676	0.384035	-0.0216313
D709_D506_Q13B7	XII	0	1102450			NN	non-fermentable	XII	Aneuploidy	Match	N	N	-0.155022	-0.0951708	0.353799	0.084308
B712_B510_Q9F4	XII	0	1102450			NN	non-fermentable	XII	Aneuploidy	Match	N	N	-0.274328	-0.244271	0.349574	0.0938412
B712_S517_Q8H4	XII	0	1043178			YD	non-fermentable	XII	Aneuploidy	Mismatch	Y	D	0.131814	0.320135	0.280637	0.078951
B702_S518_Q7E8	XII	0	1102450			NN	non-fermentable	XII	Aneuploidy	Match	N	N	-0.0755552	-0.0377752	0.167411	-0.278
N719_S516_Q12G2	XII	0	1043178			YD	fermentable	XII	Aneuploidy	Mismatch	Y	D	0.0551769	0.0923477	0.100444	0.658645
B717_B504_Q9D7	XII	0	1102450			NN	non-fermentable	XII	Aneuploidy	Match	N	N	-0.247326	-0.280456	0.0612437	-0.307209
N727_B511_Q6G6	XII	0	1102450			NN	non-fermentable	XII	Aneuploidy	Match	N	N			-0.785493	-0.837139
B723_S520_Q14F6	XII	0	1043178			YY	fermentable	XII	Aneuploidy	Match	Y	Y
B706_B514_R15F12	XII	0	1102450			NN	non-fermentable	XII	Aneuploidy	Match	N	N
B712_B511_Q9G4	XII	0	1102450			NN	non-fermentable	XII	Aneuploidy	Match	N	N
D706_B516_Q4H6	XII	0	1102450			NN	non-fermentable	XII	Aneuploidy	Match	N	N
D709_S518_Q13E7	XII	0	1102450			NN	non-fermentable	XII	Aneuploidy	Match	N	N	-0.37374	-0.327632
N726_B510_Q6F5	XII	0	1102450			NN	non-fermentable	XII	Aneuploidy	Match	N	N
N726_B512_Q6H5	XII	0	1102450			NN	non-fermentable	XII	Aneuploidy	Match	N	N
N729_S515_Q12F9	XII	0	1102450			NN	non-fermentable	XII	Aneuploidy	Match	N	N
B703_B512_Q6H9	XII	0	1102450			NN	non-fermentable	XII	Aneuploidy	Match	N	N
B715_B506_R16B5	XII	0	1102450			NN	non-fermentable	XII	Aneuploidy	Match	N	N
N718_D505_Q13A12	XII	0	1102450			ND	non-fermentable	XII	Aneuploidy	Mismatch	N	D	-0.419079	-0.389752
D706_B507_Q4C6	V	199331	199331	C	T	NN	non-fermentable	GPA2	SNP	Match	N	N	-0.0395365	-0.0312079	1.64863	-0.203768	1\1	missense_variant	MODERATE	YER020W
D707_B505_R16A1	V	198910	198910	G	A	ND	non-fermentable	GPA2	SNP	Mismatch	N	D	-0.0854632	-0.120292	1.04363	-0.0978671	0/1	missense_variant	MODERATE	YER020W
B716_S518_Q14E11	V	189621	189621	G	A	YY	non-fermentable	GPA2	SNP	Match	Y	Y	0.114621	0.217867	0.770005	0.550213	0/1	missense_variant	MODERATE	YER020W
B724_S521_Q14G12	V	172062	172062	C	A	ND	fermentable	SEC3	SNP	Mismatch	N	D	0.0228039	0.0202145	1.60121	0.0567394	1\1	missense_variant	MODERATE	YER008C
B709_S520_Q10F1	V	174066	174066	C	T	DD	non-fermentable	SEC3	SNP	Match	D	D	-0.179341	-0.077977	0.166817	0.395251	0/1	upstream_gene_variant	MODIFIER	YER008C
B720_D507_Q10C10	V	173778	173778	T	C	DY	fermentable	SEC3	SNP	Mismatch	D	Y	1.37918	1.61451	0.148803	0.539481	0/1	missense_variant	MODERATE	YER008C
B724_S521_Q14G12	V	170347	170347	C	A	ND	fermentable	TMA20	SNP	Mismatch	N	D	0.0228039	0.0202145	1.60121	0.0567394	1\1	upstream_gene_variant	MODIFIER	YER007C-A
B724_S521_Q14G12	XVI	190846	190846	G	T	ND	fermentable	S000006112	SNP	Mismatch	N	D	0.0228039	0.0202145	1.60121	0.0567394	1\1	missense_variant	MODERATE	YPL191C
B707_B511_Q3G4	XVI	190846	190846	G	T	ND	non-fermentable	S000006112	SNP	Mismatch	N	D	-0.0291358	-0.0130128	-0.00278218	-0.246201	1\1	missense_variant	MODERATE	YPL191C
B721_B515_Q11G11	XIII	531310	531310	T	C	YD	non-fermentable	LDO45	SNP	Mismatch	Y	D	0.0831141	0.409749	1.56984	0.471539	0/1	missense_variant	MODERATE	YMR147W
D703_D506_Q13B3	XIII	532926	532926	G	T	DN	fermentable	LDO45	SNP	Mismatch	D	N	1.22612	1.46119	-0.162866	0.294287				YMR147W
B721_B515_Q11G11	IX	387453	387453	A	G	YD	non-fermentable	FLO11	SNP	Mismatch	Y	D	0.0831141	0.409749	1.56984	0.471539	1|1	synonymous_variant	LOW	YIR019C
B709_B514_Q11F1	IX	387428	387428	A	T	YD	non-fermentable	FLO11	SNP	Mismatch	Y	D	-0.47817	-0.416886	1.26818	0.0705276	1|1	missense_variant	MODERATE	YIR019C
D707_S521_Q14G1	IX	387453	387453	A	G	YD	fermentable	FLO11	SNP	Mismatch	Y	D	0.233473	0.401365	0.442362	-0.324886	1|1	synonymous_variant	LOW	YIR019C
B718_B506_Q11B8	IX	384827	384827	C	T	DN	non-fermentable	FLO11	SNP	Mismatch	D	N	0.743804	1.01165	-0.255911	0.654785				YIR019C
D712_B506_Q4B10	IX	387428	387428	A	T	YD	non-fermentable	FLO11	SNP	Mismatch	Y	D					1\1	missense_variant	MODERATE	YIR019C
B721_B515_Q11G11	II	400267	400267	A	T	YD	non-fermentable	RFC5	SNP	Mismatch	Y	D	0.0831141	0.409749	1.56984	0.471539	1\1	missense_variant	MODERATE	YBR087W
B708_B504_Q3D10	II	419608	419608	G	T	DD	non-fermentable	RFC5	SNP	Match	D	D	1.72941	1.712	0.906656	0.74304	1\1	missense_variant	MODERATE	YBR087W
B721_B515_Q11G11	II	40339	40339	G	A	YD	non-fermentable	TEL1	SNP	Mismatch	Y	D	0.0831141	0.409749	1.56984	0.471539	1\1	missense_variant	MODERATE	YBL088C
N719_B502_Q3B2	II	39239	39239	C	T	YD	non-fermentable	TEL1	SNP	Mismatch	Y	D	0.0899486	0.25339	0.263432	-0.229964	0/1	synonymous_variant	LOW	YBL088C
D704_B514_Q4F4	II	61960	61960	G	A	DY	fermentable	TEL1	SNP	Mismatch	D	Y	2.27441	2.15596	0.123578	0.474508	1\1	synonymous_variant	LOW	YBL088C
D711_B509_Q2E9	XVI	734465	734465	C	T	ND	fermentable	RPL11A	SNP	Mismatch	N	D	0.0151036	0.0975902	1.54997	0.0518191	0/1	synonymous_variant	LOW	YPR102C
D711_B509_Q2E9	XV	303178	303178	T	G	ND	fermentable	HRD1	SNP	Mismatch	N	D	0.0151036	0.0975902	1.54997	0.0518191	0/1	missense_variant	MODERATE	YOL013C
D711_B509_Q2E9	II	606294	606294	G	T	ND	fermentable	TAF5	SNP	Mismatch	N	D	0.0151036	0.0975902	1.54997	0.0518191	1\1	missense_variant	MODERATE	YBR198C
D711_B509_Q2E9	Mito	34978	34978	G	A	ND	fermentable	S000007280	SNP	Mismatch	N	D	0.0151036	0.0975902	1.54997	0.0518191	1\1	intergenic_region	MODIFIER	Q0182
B724_D504_Q12D12	Mito	34978	34978	G	A	ND	fermentable	S000007280	SNP	Mismatch	N	D	-0.0841507	0.0112904	1.53348	0.17705	1|1	intergenic_region	MODIFIER	Q0182
D706_B501_Q2A6	Mito	34978	34978	G	A	ND	fermentable	S000007280	SNP	Mismatch	N	D	-0.0735386	0.0552012	0.947627	-0.0930027	1|1	intergenic_region	MODIFIER	Q0182
N729_B505_R16A9	Mito	32939	32939	G	A	DY	non-fermentable	S000007280	SNP	Mismatch	D	Y	0.836946	0.734766	0.55399	0.607182	1|1	intergenic_region	MODIFIER	Q0182
D712_B514_Q4F10	II	129325	129325	C	A	YD	non-fermentable	PRE7	SNP	Mismatch	Y	D	-0.121916	-0.0610385	1.5494	0.671905	1\1	missense_variant	MODERATE	YBL041W
D712_B514_Q4F10	X	177759	177759	G	A	YD	non-fermentable	PBS2	SNP	Mismatch	Y	D	-0.121916	-0.0610385	1.5494	0.671905	1\1	stop_gained	HIGH	YJL128C
B724_D504_Q12D12	II	184200	184200	C	G	ND	fermentable	PEP1	SNP	Mismatch	N	D	-0.0841507	0.0112904	1.53348	0.17705	0/1	missense_variant	MODERATE	YBL017C
B724_D504_Q12D12	II	184125	184125	C	T	ND	fermentable	PEP1	SNP	Mismatch	N	D	-0.0841507	0.0112904	1.53348	0.17705	0|1	synonymous_variant	LOW	YBL017C
B718_B510_Q9F8	II	184200	184200	C	G	ND	fermentable	PEP1	SNP	Mismatch	N	D	-2.82367e-05	0.142827	1.3876	0.0536988	0/1	missense_variant	MODERATE	YBL017C
D711_B511_Q2G9	II	184200	184200	C	G	ND	fermentable	PEP1	SNP	Mismatch	N	D	-0.0633844	-0.0719834	0.851188	-0.18302	0/1	missense_variant	MODERATE	YBL017C
B716_B511_Q3G11	II	184125	184125	C	T	ND	non-fermentable	PEP1	SNP	Mismatch	N	D	-0.231104	-0.227417	0.67896	-0.141451	0|1	synonymous_variant	LOW	YBL017C
D711_B512_Q2H9	II	184125	184125	C	T	ND	fermentable	PEP1	SNP	Mismatch	N	D					0|1	synonymous_variant	LOW	YBL017C
B708_S517_Q12H10	XIV	487422	487422	T	C	ND	non-fermentable	TOP2	SNP	Mismatch	N	D	0.0736829	-0.0197548	1.52548	0.104891	1\1	missense_variant	MODERATE	YNL088W
B708_S522_Q14H10	XIV	457006	457006	C	A	DY	non-fermentable	TOP2	SNP	Mismatch	D	Y					1|1	upstream_gene_variant	MODIFIER	YNL088W
B715_D508_Q14D5	IX	0	443501			DY	non-fermentable	IX	Aneuploidy	Mismatch	D	Y	0.885747	0.654465	1.51865	1.3682
N727_D505_Q7A6	IX	0	431184			YD	non-fermentable	IX	Aneuploidy	Mismatch	Y	D	0.0861357	0.247918	1.16879	0.788436
D701_B508_Q4D1	IX	0	431184			YY	non-fermentable	IX	Aneuploidy	Match	Y	Y	0.0988373	0.181247	1.01513	0.149996
D710_B513_Q4E8	IX	0	431184			YD	non-fermentable	IX	Aneuploidy	Mismatch	Y	D	-0.36038	-0.336189	0.768934	0.756724
N716_B505_Q4A11	IX	0	431184			YD	non-fermentable	IX	Aneuploidy	Mismatch	Y	D	-0.154867	-0.116057	0.655148	-0.291157
B701_S517_Q5H7	IX	0	443501			DY	non-fermentable	IX	Aneuploidy	Mismatch	D	Y	-0.0352899	-0.167786	0.387747	0.486258
N716_B513_Q4E11	IX	0	443501			DY	non-fermentable	IX	Aneuploidy	Mismatch	D	Y	1.13042	1.14422	0.33682	0.619854
B713_D508_Q10D5	IX	0	443501			DY	non-fermentable	IX	Aneuploidy	Mismatch	D	Y	1.0392	1.03446	0.32448	0.66415
B719_D508_Q10D9	IX	0	443501			DY	non-fermentable	IX	Aneuploidy	Mismatch	D	Y	0.935103	0.88915	0.25748	0.341806
D708_S521_Q14G7	IX	0	443501			DY	non-fermentable	IX	Aneuploidy	Mismatch	D	Y	0.14766	-0.0975552	0.206773	0.465312
B704_D501_Q5A10	IX	0	431184			YY	non-fermentable	IX	Aneuploidy	Match	Y	Y	-0.0136941	0.0390154	0.196132	0.641319
B707_S517_Q12H4	IX	0	443501			DN	non-fermentable	IX	Aneuploidy	Mismatch	D	N	0.451203	0.391369	0.187315	0.390446
B709_S520_Q10F1	IX	0	443501			DD	non-fermentable	IX	Aneuploidy	Match	D	D	-0.179341	-0.077977	0.166817	0.395251
B711_B511_Q9G3	IX	0	443501			DN	non-fermentable	IX	Aneuploidy	Mismatch	D	N	-0.453004	-0.382787	0.158686	0.38911
B717_B507_Q11C7	IX	0	443501			DN	non-fermentable	IX	Aneuploidy	Mismatch	D	N	0.957015	0.994505	0.110604	1.28484
B711_B509_Q9E3	IX	0	443501			DN	non-fermentable	IX	Aneuploidy	Mismatch	D	N	-0.727799	-0.717681	0.0932149	0.219042
D704_B502_Q2B4	IX	0	443501			DD	non-fermentable	IX	Aneuploidy	Match	D	D	-0.707894	-0.71258	0.0510476	0.171939
D710_D508_Q13D8	IX	0	443501			DY	non-fermentable	IX	Aneuploidy	Mismatch	D	Y	1.16924	1.20915	0.0279982	0.423505
B714_B503_Q9C6	IX	0	443501			DY	non-fermentable	IX	Aneuploidy	Mismatch	D	Y	0.607434	0.572092	0.0257799	0.281404
B707_B514_R16F4	IX	0	443501			DY	non-fermentable	IX	Aneuploidy	Mismatch	D	Y	0.607434	0.572092	0.0257799	0.281404
B711_B512_Q9H3	IX	0	443501			DN	non-fermentable	IX	Aneuploidy	Mismatch	D	N	0.379704	0.340478	0.0233551	0.173221
D703_D507_Q13C4	IX	0	443501			DN	non-fermentable	IX	Aneuploidy	Mismatch	D	N	-0.664816	-0.517227	0.0120161	0.237944
D710_B511_Q2G8	IX	0	443501			DN	non-fermentable	IX	Aneuploidy	Mismatch	D	N	-0.149186	-0.177174	-0.0681505	0.106109
B720_B507_Q11C10	IX	0	443501			DY	non-fermentable	IX	Aneuploidy	Mismatch	D	Y	-0.931591	-0.909063	-0.150252	0.0797264
D710_B516_Q4H8	IX	0	443501			DY	non-fermentable	IX	Aneuploidy	Mismatch	D	Y	0.825684	0.900035	-0.154198	0.20347
B710_B513_Q11E2	IX	0	443501			DN	non-fermentable	IX	Aneuploidy	Mismatch	D	N	0.788626	0.836144	-0.154941	0.14534
D710_B502_Q2B8	IX	0	443501			DN	non-fermentable	IX	Aneuploidy	Mismatch	D	N	0.54194	0.526892	-0.208285	0.207284
D704_D506_Q13B4	IX	0	443501			DN	non-fermentable	IX	Aneuploidy	Mismatch	D	N	-0.871248	-0.915999	-0.532155	-0.370065
D708_B516_R16H7	IX	0	482241			ND	non-fermentable	IX	Aneuploidy	Mismatch	N	D
D708_S520_Q14F7	IX	0	443501			DY	non-fermentable	IX	Aneuploidy	Mismatch	D	Y
D704_D505_Q13A4	IX	0	443501			DN	non-fermentable	IX	Aneuploidy	Mismatch	D	N
B715_D508_Q14D5	VII	907918	907918	A	G	DY	non-fermentable	RPS0A	SNP	Mismatch	D	Y	0.885747	0.654465	1.51865	1.3682	0/1	missense_variant	MODERATE	YGR214W
N729_S517_Q12H9	XII	615825	615825	G	A	NN	non-fermentable	S000006614	SNP	Match	N	N	-0.0320572	0.028722	1.49516	-0.157155	1\1	upstream_gene_variant	MODIFIER	YNCL0033C
B715_B507_R16C5	XIII	77387	77387	G	A	ND	fermentable	CAC2	SNP	Mismatch	N	D	-0.0184473	-0.070044	1.4881	-0.00513177	0/1	missense_variant	MODERATE	YML102W
B718_B512_Q9H8	XIII	77387	77387	G	A	ND	fermentable	CAC2	SNP	Mismatch	N	D	-0.0184473	-0.070044	1.4881	-0.00513177	0/1	missense_variant	MODERATE	YML102W
B718_B512_Q9H8	XV	865385	865385	C	T	ND	fermentable	SNF2	SNP	Mismatch	N	D	-0.0184473	-0.070044	1.4881	-0.00513177	0/1	synonymous_variant	LOW	YOR290C
B715_B507_R16C5	XV	865385	865385	C	T	ND	fermentable	SNF2	SNP	Mismatch	N	D	-0.0184473	-0.070044	1.4881	-0.00513177	0/1	synonymous_variant	LOW	YOR290C
B709_D505_Q10A1	XV	828352	828352	G	T	DD	non-fermentable	SNF2	SNP	Match	D	D	1.75504	1.27734	0.647334	1.41255	0/1	synonymous_variant	LOW	YOR290C
B706_B509_Q6E12	XV	826994	826994	G	T	DY	non-fermentable	SNF2	SNP	Mismatch	D	Y					0/1	stop_gained	HIGH	YOR290C
B718_B512_Q9H8	XIV	25560	25560	C	T	ND	fermentable	SNZ3	SNP	Mismatch	N	D	-0.0184473	-0.070044	1.4881	-0.00513177	0/1	synonymous_variant	LOW	YFL059W
B718_B512_Q9H8	XIV	25542	25542	C	T	ND	fermentable	SNZ3	SNP	Mismatch	N	D	-0.0184473	-0.070044	1.4881	-0.00513177	0/1	synonymous_variant	LOW	YFL059W
B718_B512_Q9H8	XIV	25085	25085	C	A	ND	fermentable	SNZ3	SNP	Mismatch	N	D	-0.0184473	-0.070044	1.4881	-0.00513177	0/1	upstream_gene_variant	MODIFIER	YFL059W
B718_B511_Q9G8	XIV	25542	25542	C	T	ND	fermentable	SNZ3	SNP	Mismatch	N	D	-0.00722724	0.10409	1.27808	-0.0871758	0/1	synonymous_variant	LOW	YFL059W
B702_S513_Q5E8	XIV	25422	25422	T	C	ND	fermentable	SNZ3	SNP	Mismatch	N	D	-0.033742	0.11294	0.924394	-0.218432	0/1	synonymous_variant	LOW	YFL059W
B712_S521_Q10G4	XIV	25422	25422	T	C	ND	fermentable	SNZ3	SNP	Mismatch	N	D	-0.0473935	0.115525	0.822388	-0.221323	0/1	synonymous_variant	LOW	YFL059W
N728_D502_Q12B3	XIV	25422	25422	T	C	ND	fermentable	SNZ3	SNP	Mismatch	N	D					0/1	synonymous_variant	LOW	YFL059W
B718_B512_Q9H8	IV	877037	877037	C	A	ND	fermentable	UPC2	SNP	Mismatch	N	D	-0.0184473	-0.070044	1.4881	-0.00513177	0/1	missense_variant	MODERATE	YDR213W
B715_B507_R16C5	IV	877037	877037	C	A	ND	fermentable	UPC2	SNP	Mismatch	N	D	-0.0184473	-0.070044	1.4881	-0.00513177	0/1	missense_variant	MODERATE	YDR213W
B703_B511_Q6G9	IV	875293	875293	T	C	NN	non-fermentable	UPC2	SNP	Match	N	N	-0.150553	-0.173234	0.576042	0.0591362	1\1	synonymous_variant	LOW	YDR213W
B715_B507_R16C5	IX	28500	28500	T	C	ND	fermentable	HXT11	SNP	Mismatch	N	D	-0.0184473	-0.070044	1.4881	-0.00513177	0/1	missense_variant	MODERATE	YOL156W
B718_B512_Q9H8	IX	28500	28500	T	C	ND	fermentable	HXT11	SNP	Mismatch	N	D	-0.0184473	-0.070044	1.4881	-0.00513177	0/1	missense_variant	MODERATE	YOL156W
D707_B501_Q3A1	IX	28500	28500	T	C	ND	fermentable	HXT11	SNP	Mismatch	N	D	-0.0335704	0.0896656	1.29214	0.0328514	0/1	missense_variant	MODERATE	YOL156W
N718_B510_Q2F12	IX	28500	28500	T	C	ND	fermentable	HXT11	SNP	Mismatch	N	D	0.117415	0.00370118	1.00156	-0.00563921	0/1	missense_variant	MODERATE	YOL156W
N721_S517_Q5H1	XV	29199	29199	C	T	NN	fermentable	HXT11	SNP	Match	N	N	-0.00615592	-0.0504593	0.690882	0.305332	0|1	missense_variant	MODERATE	YOL156W
B701_B508_R15D7	XV	29199	29199	C	T	NN	fermentable	HXT11	SNP	Match	N	N	-0.0576522	-0.0427512	0.598856	0.0571042	0|1	missense_variant	MODERATE	YOL156W
B714_S513_Q8E6	XV	29199	29199	C	T	NN	fermentable	HXT11	SNP	Match	N	N	-0.14749	-0.144813	0.238474	0.19101	0|1	missense_variant	MODERATE	YOL156W
N723_D502_Q5B3	XV	30293	30293	G	A	NN	fermentable	HXT11	SNP	Match	N	N	-0.0509777	-0.0801831	-0.110061	0.0470538	0/1	missense_variant	MODERATE	YOL156W
B718_B512_Q9H8	IX	195798	195798	C	T	ND	fermentable	S000007352	SNP	Mismatch	N	D	-0.0184473	-0.070044	1.4881	-0.00513177	0/1	synonymous_variant	LOW	YOR142W-B
N718_B504_Q2D12	IX	195777	195777	C	A	ND	fermentable	S000007352	SNP	Mismatch	N	D	-0.044856	-0.0268592	1.31434	0.107137	0|1	missense_variant	MODERATE	YOR142W-B
N723_S515_Q5F3	IX	195620	195620	G	A	NN	fermentable	S000007352	SNP	Match	N	N	-0.229611	-0.222993	0.306433	0.0376224	0/1	missense_variant	MODERATE	YOR142W-B
B718_B512_Q9H8	XIV	25612	25612	T	C	ND	fermentable	SNZ2	SNP	Mismatch	N	D	-0.0184473	-0.070044	1.4881	-0.00513177	0/1	synonymous_variant	LOW	YNL333W
D706_B508_Q4D6	XIV	25256	25256	G	A	NN	non-fermentable	SNZ2	SNP	Match	N	N					0/1	missense_variant	MODERATE	YNL333W
B715_B507_R16C5	XI	374672	374672	G	A	ND	fermentable	PRI2	SNP	Mismatch	N	D	-0.0184473	-0.070044	1.4881	-0.00513177	0|1	upstream_gene_variant	MODIFIER	YKL045W
B715_B507_R16C5	XI	374679	374679	T	G	ND	fermentable	PRI2	SNP	Mismatch	N	D	-0.0184473	-0.070044	1.4881	-0.00513177	0|1	upstream_gene_variant	MODIFIER	YKL045W
B718_B512_Q9H8	XI	374672	374672	G	A	ND	fermentable	PRI2	SNP	Mismatch	N	D	-0.0184473	-0.070044	1.4881	-0.00513177	0|1	upstream_gene_variant	MODIFIER	YKL045W
B718_B512_Q9H8	XI	374679	374679	T	G	ND	fermentable	PRI2	SNP	Mismatch	N	D	-0.0184473	-0.070044	1.4881	-0.00513177	0|1	upstream_gene_variant	MODIFIER	YKL045W
B718_B510_Q9F8	XI	374600	374893			ND	fermentable	PRI2	CNV	Mismatch	N	D	-2.82367e-05	0.142827	1.3876	0.0536988				YKL045W
N718_B501_Q2A12	XI	374723	374723	G	C	ND	fermentable	PRI2	SNP	Mismatch	N	D	-0.0518203	0.0413274	1.3038	0.0465932	1|1	upstream_gene_variant	MODIFIER	YKL045W
D707_B501_Q3A1	XI	374672	374672	G	A	ND	fermentable	PRI2	SNP	Mismatch	N	D	-0.0335704	0.0896656	1.29214	0.0328514	0|1	upstream_gene_variant	MODIFIER	YKL045W
D707_B501_Q3A1	XI	374679	374679	T	G	ND	fermentable	PRI2	SNP	Mismatch	N	D	-0.0335704	0.0896656	1.29214	0.0328514	0|1	upstream_gene_variant	MODIFIER	YKL045W
D708_B514_R16F7	XI	378572	378572	G	C	YD	non-fermentable	PRI2	SNP	Mismatch	Y	D	-0.734475	-0.686348	-0.509976	-0.706082	0|1	upstream_gene_variant	MODIFIER	YKL045W
D708_B514_R16F7	XI	378567	378567	G	A	YD	non-fermentable	PRI2	SNP	Mismatch	Y	D	-0.734475	-0.686348	-0.509976	-0.706082	0|1	upstream_gene_variant	MODIFIER	YKL045W
D708_B514_R16F7	XI	378528	378528	T	G	YD	non-fermentable	PRI2	SNP	Mismatch	Y	D	-0.734475	-0.686348	-0.509976	-0.706082	0|1	upstream_gene_variant	MODIFIER	YKL045W
B718_B512_Q9H8	XV	1086448	1086448	G	A	ND	fermentable	S000005914	SNP	Mismatch	N	D	-0.0184473	-0.070044	1.4881	-0.00513177	0/1	upstream_gene_variant	MODIFIER	YOR387C
D712_B501_Q2A10	XV	1033679	1033679	C	G	DN	fermentable	S000005914	SNP	Mismatch	D	N	1.46424	1.36391	0.296889	0.983696				YOR387C
D712_B501_Q2A10	XV	1033566	1033566	G	A	DN	fermentable	S000005914	SNP	Mismatch	D	N	1.46424	1.36391	0.296889	0.983696				YOR387C
D712_B501_Q2A10	XV	1033578	1033578	A	T	DN	fermentable	S000005914	SNP	Mismatch	D	N	1.46424	1.36391	0.296889	0.983696				YOR387C
D712_B501_Q2A10	XV	1033652	1033652	G	C	DN	fermentable	S000005914	SNP	Mismatch	D	N	1.46424	1.36391	0.296889	0.983696				YOR387C
D712_B501_Q2A10	XV	1033656	1033656	G	A	DN	fermentable	S000005914	SNP	Mismatch	D	N	1.46424	1.36391	0.296889	0.983696				YOR387C
D712_B501_Q2A10	XV	1033648	1033648	T	G	DN	fermentable	S000005914	SNP	Mismatch	D	N	1.46424	1.36391	0.296889	0.983696				YOR387C
B718_B512_Q9H8	X	515055	515055	T	C	ND	fermentable	RBH2	SNP	Mismatch	N	D	-0.0184473	-0.070044	1.4881	-0.00513177	0/1	missense_variant&splice_region_variant	MODERATE	YJR030C
D711_B511_Q2G9	X	515055	515055	T	C	ND	fermentable	RBH2	SNP	Mismatch	N	D	-0.0633844	-0.0719834	0.851188	-0.18302	0/1	missense_variant&splice_region_variant	MODERATE	YJR030C
B715_B507_R16C5	XV	161279	161279	G	T	ND	fermentable	PHM7	SNP	Mismatch	N	D	-0.0184473	-0.070044	1.4881	-0.00513177	0|1	upstream_gene_variant	MODIFIER	YOL084W
B715_B507_R16C5	XI	177532	177532	C	T	ND	fermentable	S000001636	SNP	Mismatch	N	D	-0.0184473	-0.070044	1.4881	-0.00513177	0/1	upstream_gene_variant	MODIFIER	YKL153W
B718_B512_Q9H8	XI	177532	177532	C	T	ND	fermentable	S000001636	SNP	Mismatch	N	D	-0.0184473	-0.070044	1.4881	-0.00513177	0/1	upstream_gene_variant	MODIFIER	YKL153W
B718_B512_Q9H8	IV	634682	634682	A	G	ND	fermentable	DNF2	SNP	Mismatch	N	D	-0.0184473	-0.070044	1.4881	-0.00513177	0/1	missense_variant	MODERATE	YDR093W
B715_B507_R16C5	IV	634682	634682	A	G	ND	fermentable	DNF2	SNP	Mismatch	N	D	-0.0184473	-0.070044	1.4881	-0.00513177	0/1	missense_variant	MODERATE	YDR093W
B718_B511_Q9G8	IV	634682	634682	A	G	ND	fermentable	DNF2	SNP	Mismatch	N	D	-0.00722724	0.10409	1.27808	-0.0871758	0/1	missense_variant	MODERATE	YDR093W
B715_B507_R16C5	XVI	65967	65967	A	G	ND	fermentable	S000007358	SNP	Mismatch	N	D	-0.0184473	-0.070044	1.4881	-0.00513177	0|1	intergenic_region	MODIFIER	YPL257W-B
N716_B502_Q2B11	XVI	50073	50073	C	G	YY	non-fermentable	S000007358	SNP	Match	Y	Y	0.111226	0.213918	0.764686	0.260799	0|1	upstream_gene_variant	MODIFIER	YPL257W-B
N716_B502_Q2B11	XVI	50154	50154	C	T	YY	non-fermentable	S000007358	SNP	Match	Y	Y	0.111226	0.213918	0.764686	0.260799	0/1	upstream_gene_variant	MODIFIER	YPL257W-B
D701_B501_Q2A1	XVI	51798	51798	T	A	DN	fermentable	S000007358	SNP	Mismatch	D	N	1.27606	1.43463	-0.0734954	0.271489				YPL257W-B
B720_S522_Q10H10	XVI	51985	51985	T	C	DY	fermentable	S000007358	SNP	Mismatch	D	Y	0.842362	0.664461	-0.391793	0.755695	0|1	upstream_gene_variant	MODIFIER	YPL257W-B
B720_S522_Q10H10	XVI	51986	51986	T	C	DY	fermentable	S000007358	SNP	Mismatch	D	Y	0.842362	0.664461	-0.391793	0.755695	0|1	upstream_gene_variant	MODIFIER	YPL257W-B
B718_B512_Q9H8	X	367152	367152	G	C	ND	fermentable	AIM22	SNP	Mismatch	N	D	-0.0184473	-0.070044	1.4881	-0.00513177	0|1	upstream_gene_variant	MODIFIER	YJL046W
B715_B507_R16C5	X	367152	367152	G	C	ND	fermentable	AIM22	SNP	Mismatch	N	D	-0.0184473	-0.070044	1.4881	-0.00513177	0|1	upstream_gene_variant	MODIFIER	YJL046W
B716_D506_Q14B11	X	367152	367152	G	C	ND	non-fermentable	AIM22	SNP	Mismatch	N	D					1\1	upstream_gene_variant	MODIFIER	YJL046W
B718_B512_Q9H8	IX	48229	48229	A	G	ND	fermentable	SUC2	SNP	Mismatch	N	D	-0.0184473	-0.070044	1.4881	-0.00513177	0|1	upstream_gene_variant	MODIFIER	YIL162W
D711_B511_Q2G9	IX	48229	48229	A	G	ND	fermentable	SUC2	SNP	Mismatch	N	D	-0.0633844	-0.0719834	0.851188	-0.18302	0/1	upstream_gene_variant	MODIFIER	YIL162W
D707_S517_Q12H1	IX	48925	48925	G	A	NN	fermentable	SUC2	SNP	Match	N	N	-0.0797063	-0.0632719	0.505658	0.543263	1|1	synonymous_variant	LOW	YIL162W
N723_S517_Q5H3	IX	48974	48974	C	T	NN	fermentable	SUC2	SNP	Match	N	N	-0.21314	-0.211783	0.4562	0.1601	0|1	missense_variant	MODERATE	YIL162W
N723_S517_Q5H3	IX	48465	48465	T	C	NN	fermentable	SUC2	SNP	Match	N	N	-0.21314	-0.211783	0.4562	0.1601	0|1	missense_variant	MODERATE	YIL162W
N723_S517_Q5H3	IX	48454	48454	T	C	NN	fermentable	SUC2	SNP	Match	N	N	-0.21314	-0.211783	0.4562	0.1601	0|1	synonymous_variant	LOW	YIL162W
N722_B504_Q6D2	XIII	736175	736175	C	G	ND	fermentable	PEP5	SNP	Mismatch	N	D	0.0282655	0.0553315	1.48317	0.238063	0/1	missense_variant	MODERATE	YMR231W
N722_B504_Q6D2	IV	929085	929085	C	T	ND	fermentable	SNU56	SNP	Mismatch	N	D	0.0282655	0.0553315	1.48317	0.238063	1\1	missense_variant	MODERATE	YDR240C
N722_B504_Q6D2	Mito	80773	80773	T	C	ND	fermentable	S000007257	SNP	Mismatch	N	D	0.0282655	0.0553315	1.48317	0.238063	0/1	intergenic_region	MODIFIER	Q0010
B702_D504_Q5D8	Mito	80773	80773	T	C	ND	fermentable	S000007257	SNP	Mismatch	N	D	-0.0716542	0.0231739	1.26457	0.0948186	0/1	intergenic_region	MODIFIER	Q0010
B702_S513_Q5E8	Mito	80773	80773	T	C	ND	fermentable	S000007257	SNP	Mismatch	N	D	-0.033742	0.11294	0.924394	-0.218432	0/1	intergenic_region	MODIFIER	Q0010
D711_B511_Q2G9	Mito	52634	52634	G	T	ND	fermentable	S000007257	SNP	Mismatch	N	D	-0.0633844	-0.0719834	0.851188	-0.18302	1|1	intergenic_region	MODIFIER	Q0010
D711_B511_Q2G9	Mito	59292	59292	A	G	ND	fermentable	S000007257	SNP	Mismatch	N	D	-0.0633844	-0.0719834	0.851188	-0.18302	0/1	intergenic_region	MODIFIER	Q0010
D711_B511_Q2G9	Mito	60586	60586	T	C	ND	fermentable	S000007257	SNP	Mismatch	N	D	-0.0633844	-0.0719834	0.851188	-0.18302	0|1	intergenic_region	MODIFIER	Q0010
D708_D502_Q12B7	Mito	60888	60888	A	T	ND	fermentable	S000007257	SNP	Mismatch	N	D	-0.456639	-0.462009	0.842943	-0.19985	0|1	intergenic_region	MODIFIER	Q0010
D708_D502_Q12B7	Mito	60889	60889	T	A	ND	fermentable	S000007257	SNP	Mismatch	N	D	-0.456639	-0.462009	0.842943	-0.19985	0|1	intergenic_region	MODIFIER	Q0010
B707_S520_Q14F4	Mito	52798	52798	A	T	YD	fermentable	S000007257	SNP	Mismatch	Y	D	0.127717	0.325436	0.292789	-0.123722	1\1	intergenic_region	MODIFIER	Q0010
N720_B516_R16H8	Mito	56579	56579	G	A	DY	non-fermentable	S000007257	SNP	Mismatch	D	Y	0.639334	0.403056	0.1336	-0.0988592	1|1	intergenic_region	MODIFIER	Q0010
N716_B508_Q4D11	Mito	56788	56788	G	C	DY	non-fermentable	S000007257	SNP	Mismatch	D	Y	0.758046	0.77633	0.0483618	0.00144182	0/1	intergenic_region	MODIFIER	Q0010
N722_B502_Q6B2	Mito	60617	60617	G	A	ND	fermentable	S000007257	SNP	Mismatch	N	D					0/1	intergenic_region	MODIFIER	Q0010
B712_D505_Q10A4	XI	105320	105320	T	A	ND	fermentable	FAT3	SNP	Mismatch	N	D	-0.152726	-0.119621	1.46682	-0.0130892	0/1	missense_variant	MODERATE	YKL187C
B707_D508_Q14D4	XI	106660	106660	T	C	YD	fermentable	FAT3	SNP	Mismatch	Y	D	0.549546	0.851102	0.2029	-0.151706	1\1	upstream_gene_variant	MODIFIER	YKL187C
B712_D505_Q10A4	XIV	234645	234645	G	T	ND	fermentable	SIN4	SNP	Mismatch	N	D	-0.152726	-0.119621	1.46682	-0.0130892	1|1	missense_variant	MODERATE	YNL236W
B719_D504_Q8D9	XIV	235338	235338	G	C	NN	fermentable	SIN4	SNP	Match	N	N	-0.108445	-0.150966	1.03004	0.0577153	1\1	missense_variant	MODERATE	YNL236W
B712_D505_Q10A4	V	431714	431714	G	A	ND	fermentable	PMD1	SNP	Mismatch	N	D	-0.152726	-0.119621	1.46682	-0.0130892	0/1	missense_variant	MODERATE	YER132C
B715_S518_Q14E5	V	431462	431462	G	A	DY	non-fermentable	PMD1	SNP	Mismatch	D	Y			0.134419	-0.05142	1\1	missense_variant	MODERATE	YER132C
B712_D505_Q10A4	VIII	199215	199215	A	G	ND	fermentable	FSH1	SNP	Mismatch	N	D	-0.152726	-0.119621	1.46682	-0.0130892	0/1	missense_variant	MODERATE	YHR049W
B712_D505_Q10A4	II	433298	433298	C	A	ND	fermentable	EXO84	SNP	Mismatch	N	D	-0.152726	-0.119621	1.46682	-0.0130892	0/1	missense_variant	MODERATE	YBR102C
B712_D506_Q10B4	III	260209	260209	G	A	ND	fermentable	FUB1	SNP	Mismatch	N	D	-0.0222371	0.0663697	1.45957	0.0912825	0/1	missense_variant	MODERATE	YCR076C
B707_D505_Q14A4	XV	594663	594663	T	A	YD	fermentable	ATG40	SNP	Mismatch	Y	D	0.0555745	0.18052	1.44358	0.380675	0/1	missense_variant	MODERATE	YOR152C
B707_D505_Q14A4	IV	81700	81700	A	C	YD	fermentable	S000002370	SNP	Mismatch	Y	D	0.0555745	0.18052	1.44358	0.380675	0/1	upstream_gene_variant	MODIFIER	YDL211C
N721_D506_Q7B1	IV	86738	86738	A	G	DY	fermentable	S000002370	SNP	Mismatch	D	Y	1.23801	1.46874	-0.146847	0.345514	0/1	missense_variant	MODERATE	YDL211C
D708_D501_Q12A7	IV	574780	574780	G	T	ND	fermentable	MAK21	SNP	Mismatch	N	D	-0.0301046	0.0746067	1.43041	0.0604328	1\1	missense_variant	MODERATE	YDR060W
D712_D505_Q13A10	IV	563777	563777	G	T	DY	fermentable	MAK21	SNP	Mismatch	D	Y	1.30982	1.43955	-0.0720483	0.403862	1\1	missense_variant	MODERATE	YDR060W
D708_D501_Q12A7	VIII	209127	209127	G	A	ND	fermentable	RSC30	SNP	Mismatch	N	D	-0.0301046	0.0746067	1.43041	0.0604328	1\1	synonymous_variant	LOW	YHR056C
B718_B510_Q9F8	VIII	209142	209142	C	T	ND	fermentable	RSC30	SNP	Mismatch	N	D	-2.82367e-05	0.142827	1.3876	0.0536988	1\1	synonymous_variant	LOW	YHR056C
D707_B501_Q3A1	VIII	209127	209127	G	A	ND	fermentable	RSC30	SNP	Mismatch	N	D	-0.0335704	0.0896656	1.29214	0.0328514	1\1	synonymous_variant	LOW	YHR056C
D707_B501_Q3A1	VIII	209142	209142	C	T	ND	fermentable	RSC30	SNP	Mismatch	N	D	-0.0335704	0.0896656	1.29214	0.0328514	1\1	synonymous_variant	LOW	YHR056C
D708_D501_Q12A7	XV	1075625	1075625	C	T	ND	fermentable	FIT2	SNP	Mismatch	N	D	-0.0301046	0.0746067	1.43041	0.0604328	1|1	upstream_gene_variant	MODIFIER	YOR382W
B712_S520_Q10F4	XV	1075625	1075625	C	T	ND	fermentable	FIT2	SNP	Mismatch	N	D	-0.0181242	0.110271	1.39584	-0.053331	1|1	upstream_gene_variant	MODIFIER	YOR382W
B717_S522_Q10H7	XV	1075662	1075662	C	T	NN	fermentable	FIT2	SNP	Match	N	N	-0.0439618	-0.00179409	0.551167	-0.30848	1|1	upstream_gene_variant	MODIFIER	YOR382W
B701_D507_Q7C7	XV	1075662	1075662	C	T	NN	fermentable	FIT2	SNP	Match	N	N	-0.134896	-0.0479066	0.54963	0.128248	1|1	upstream_gene_variant	MODIFIER	YOR382W
B724_B502_Q3B12	XV	1075662	1075662	C	T	NN	fermentable	FIT2	SNP	Match	N	N					1|1	upstream_gene_variant	MODIFIER	YOR382W
D708_D501_Q12A7	XV	976285	976285	C	A	ND	fermentable	S000005870	SNP	Mismatch	N	D	-0.0301046	0.0746067	1.43041	0.0604328	0/1	upstream_gene_variant	MODIFIER	YOR343C
B720_S522_Q10H10	XV	938319	938319	T	C	DY	fermentable	S000005870	SNP	Mismatch	D	Y	0.842362	0.664461	-0.391793	0.755695	0/1	upstream_gene_variant	MODIFIER	YOR343C
B711_S516_Q8G3	XV	938752	938752	G	A	DN	non-fermentable	S000005870	SNP	Mismatch	D	N								YOR343C
B711_S516_Q8G3	XV	938790	938790	C	T	DN	non-fermentable	S000005870	SNP	Mismatch	D	N								YOR343C
B724_B509_Q3E12	XI	422632	422632	T	C	NN	fermentable	RAM2	SNP	Match	N	N	0.150772	0.0999799	1.42441	-0.106673	1\1	upstream_gene_variant	MODIFIER	YKL019W
B701_B507_R15C7	IV	792272	792272	T	A	NN	fermentable	SEC7	SNP	Match	N	N	0.150772	0.0999799	1.42441	-0.106673	1\1	upstream_gene_variant	MODIFIER	YDR170C
B701_B507_R15C7	XIII	561926	561926	G	C	NN	fermentable	YIM1	SNP	Match	N	N	0.150772	0.0999799	1.42441	-0.106673	1\1	synonymous_variant	LOW	YMR152W
B724_B509_Q3E12	XIV	468281	468281	T	G	NN	fermentable	PHO23	SNP	Match	N	N	0.150772	0.0999799	1.42441	-0.106673	0|1	missense_variant	MODERATE	YNL097C
D706_B503_Q2C6	XIV	469288	469288	C	G	ND	fermentable	PHO23	SNP	Mismatch	N	D	0.0721723	-0.00216776	-0.0291463	0.0110299	1\1	upstream_gene_variant	MODIFIER	YNL097C
B724_B509_Q3E12	IV	617947	617947	T	C	NN	fermentable	AFR1	SNP	Match	N	N	0.150772	0.0999799	1.42441	-0.106673	1\1	missense_variant	MODERATE	YDR085C
B724_D503_Q12C12	VII	122544	122544	C	T	ND	fermentable	KEX1	SNP	Mismatch	N	D	-0.210188	-0.214651	1.40111	-0.0767489	0|1	upstream_gene_variant	MODIFIER	YGL203C
N718_B504_Q2D12	VII	122513	122513	G	A	ND	fermentable	KEX1	SNP	Mismatch	N	D	-0.044856	-0.0268592	1.31434	0.107137	0|1	upstream_gene_variant	MODIFIER	YGL203C
N718_B504_Q2D12	VII	122544	122544	C	T	ND	fermentable	KEX1	SNP	Mismatch	N	D	-0.044856	-0.0268592	1.31434	0.107137	0|1	upstream_gene_variant	MODIFIER	YGL203C
B718_B502_Q9B8	VII	122544	122544	C	T	ND	fermentable	KEX1	SNP	Mismatch	N	D	-0.117997	-0.0115259	1.0213	-0.0396673	0|1	upstream_gene_variant	MODIFIER	YGL203C
B712_S520_Q10F4	XII	367946	367946	A	G	ND	fermentable	SNR6	SNP	Mismatch	N	D	-0.0181242	0.110271	1.39584	-0.053331	0|1	upstream_gene_variant	MODIFIER	YNCL0006W
B712_S520_Q10F4	XII	367945	367945	A	G	ND	fermentable	SNR6	SNP	Mismatch	N	D	-0.0181242	0.110271	1.39584	-0.053331	0|1	upstream_gene_variant	MODIFIER	YNCL0006W
B712_S520_Q10F4	XII	367957	367957	G	A	ND	fermentable	SNR6	SNP	Mismatch	N	D	-0.0181242	0.110271	1.39584	-0.053331	0|1	upstream_gene_variant	MODIFIER	YNCL0006W
B712_S520_Q10F4	XII	367955	367955	C	T	ND	fermentable	SNR6	SNP	Mismatch	N	D	-0.0181242	0.110271	1.39584	-0.053331	0|1	upstream_gene_variant	MODIFIER	YNCL0006W
N716_B513_Q4E11	XII	351402	351402	C	T	DY	non-fermentable	SNR6	SNP	Mismatch	D	Y	1.13042	1.14422	0.33682	0.619854	0|1	upstream_gene_variant	MODIFIER	YNCL0006W
B711_S516_Q8G3	XII	351035	351035	A	T	DN	non-fermentable	SNR6	SNP	Mismatch	D	N								YNCL0006W
B712_S520_Q10F4	XV	33542	34351			ND	fermentable	unknown	CNV	Mismatch	N	D	-0.0181242	0.110271	1.39584	-0.053331
N718_B501_Q2A12	XVI	844301	844496			ND	fermentable	unknown	CNV	Mismatch	N	D	-0.0518203	0.0413274	1.3038	0.0465932
B718_B511_Q9G8	XV	33578	34351			ND	fermentable	unknown	CNV	Mismatch	N	D	-0.00722724	0.10409	1.27808	-0.0871758
D708_D504_Q12D7	VIII	532430	532430	C	A	ND	fermentable	unknown	SNP	Mismatch	N	D	-0.0639208	-0.160396	1.26734	0.484763	1\1	intergenic_region	MODIFIER
N718_B515_Q4G12	XV	33540	34351			ND	fermentable	unknown	CNV	Mismatch	N	D	-0.00954361	0.0951735	1.26067	-0.142374
B718_B502_Q9B8	XV	33544	34351			ND	fermentable	unknown	CNV	Mismatch	N	D	-0.117997	-0.0115259	1.0213	-0.0396673
D707_B502_Q3B1	XV	33562	34351			ND	fermentable	unknown	CNV	Mismatch	N	D	-0.0427607	0.0264758	0.852938	-0.0605531
B712_S521_Q10G4	XV	33551	34351			ND	fermentable	unknown	CNV	Mismatch	N	D	-0.0473935	0.115525	0.822388	-0.221323
B712_B501_Q9A4	XII	498323	498598			NN	non-fermentable	unknown	CNV	Match	N	N	-0.280128	-0.267266	0.704096	0.0231713
D706_B502_Q2B6	VIII	532430	532430	C	A	ND	fermentable	unknown	SNP	Mismatch	N	D	0.036029	-0.0573782	0.678754	0.267418	1\1	intergenic_region	MODIFIER
B717_S522_Q10H7	VIII	532379	532379	C	T	NN	fermentable	unknown	SNP	Match	N	N	-0.0439618	-0.00179409	0.551167	-0.30848	1|1	intergenic_region	MODIFIER
D707_S517_Q12H1	VIII	532379	532379	C	T	NN	fermentable	unknown	SNP	Match	N	N	-0.0797063	-0.0632719	0.505658	0.543263	1|1	intergenic_region	MODIFIER
N724_S522_Q7H4	Mito	54588	54588	T	C	DY	non-fermentable	unknown	SNP	Mismatch	D	Y	0.676717	0.513987	0.468126	0.481054	1|1	intergenic_region	MODIFIER
N724_S522_Q7H4	Mito	54835	54835	A	C	DY	non-fermentable	unknown	SNP	Mismatch	D	Y	0.676717	0.513987	0.468126	0.481054	1|1	intergenic_region	MODIFIER
N727_D507_Q7C6	VIII	532379	532379	C	T	NN	fermentable	unknown	SNP	Match	N	N	0.0074609	0.0233452	0.400466	0.455785	1|1	intergenic_region	MODIFIER
B710_B507_Q11C2	Mito	54835	54835	A	C	DY	non-fermentable	unknown	SNP	Mismatch	D	Y	2.11523	1.79948	0.327993	0.626352	1|1	intergenic_region	MODIFIER
B710_B507_Q11C2	Mito	54588	54588	T	C	DY	non-fermentable	unknown	SNP	Mismatch	D	Y	2.11523	1.79948	0.327993	0.626352	1|1	intergenic_region	MODIFIER
N720_S520_Q14F8	Mito	54835	54835	A	C	DY	non-fermentable	unknown	SNP	Mismatch	D	Y	1.94316	1.59248	0.307685	0.532301	1|1	intergenic_region	MODIFIER
B721_B514_Q11F11	Mito	57076	57076	A	T	YD	non-fermentable	unknown	SNP	Mismatch	Y	D	-0.374073	-0.342425	0.227626	-0.0371771	0/1	intergenic_region	MODIFIER
D707_S515_Q12F1	VIII	532379	532379	C	T	NN	fermentable	unknown	SNP	Match	N	N	0.0959794	0.111903	0.208494	-0.435349	1|1	intergenic_region	MODIFIER
B707_B516_R16H4	Mito	54588	54588	T	C	DY	non-fermentable	unknown	SNP	Mismatch	D	Y	0.95218	0.884441	-0.285396	0.110364	1|1	intergenic_region	MODIFIER
N720_B514_R16F8	Mito	54835	54835	A	C	DY	non-fermentable	unknown	SNP	Mismatch	D	Y					1|1	intergenic_region	MODIFIER
N722_D502_Q5B2	IX	209712	210296			NN	fermentable	unknown	CNV	Match	N	N
N727_D508_Q7D6	XV	136702	136702	T	C	YD	non-fermentable	DUF1	SNP	Mismatch	Y	D	-0.353157	-0.289438	1.39491	-0.0762017	1\1	upstream_gene_variant	MODIFIER	YOL087C
N719_D508_Q14D2	XV	138361	138361	G	A	YD	fermentable	DUF1	SNP	Mismatch	Y	D	0.345948	0.571394	1.16447	0.56479	1\1	missense_variant	MODERATE	YOL087C
B714_D508_Q10D6	XV	140382	140382	G	T	YD	fermentable	DUF1	SNP	Mismatch	Y	D	0.298773	0.509721	0.657159	-0.02601	0/1	upstream_gene_variant	MODIFIER	YOL087C
D707_D505_Q14A1	XV	136702	136702	T	C	YD	fermentable	DUF1	SNP	Mismatch	Y	D	0.183901	0.293194	0.64104	0.615753	1\1	upstream_gene_variant	MODIFIER	YOL087C
N719_S521_Q14G2	XV	136702	136702	T	C	YD	fermentable	DUF1	SNP	Mismatch	Y	D	0.115494	0.233756	0.435114	0.677575	1\1	upstream_gene_variant	MODIFIER	YOL087C
B707_S520_Q14F4	XV	136702	136702	T	C	YD	fermentable	DUF1	SNP	Mismatch	Y	D	0.127717	0.325436	0.292789	-0.123722	1\1	upstream_gene_variant	MODIFIER	YOL087C
D707_S515_Q12F1	XV	157302	157302	G	T	NN	fermentable	DUF1	SNP	Match	N	N	0.0959794	0.111903	0.208494	-0.435349	0/1	missense_variant	MODERATE	YOL087C
B722_D504_Q8D12	XV	157302	157302	G	T	NN	fermentable	DUF1	SNP	Match	N	N	0.0959794	0.111903	0.208494	-0.435349	0/1	missense_variant	MODERATE	YOL087C
N727_D508_Q7D6	XIII	392405	392405	C	G	YD	non-fermentable	VPS20	SNP	Mismatch	Y	D	-0.353157	-0.289438	1.39491	-0.0762017	1|1	upstream_gene_variant	MODIFIER	YMR077C
N728_S520_Q14F3	XIII	392405	392405	C	G	YD	fermentable	VPS20	SNP	Mismatch	Y	D	0.122574	0.3556	0.869616	-0.132807	1|1	upstream_gene_variant	MODIFIER	YMR077C
B717_S520_Q10F7	XIII	416537	416537	G	A	NN	fermentable	VPS20	SNP	Match	N	N	0.113979	0.00311702	0.832526	-0.105755	1\1	stop_gained	HIGH	YMR077C
B720_S513_Q8E10	XIII	392405	392405	C	G	YD	fermentable	VPS20	SNP	Mismatch	Y	D	0.111356	0.273174	0.388889	-0.19887	1|1	upstream_gene_variant	MODIFIER	YMR077C
B718_B510_Q9F8	IX	164243	164243	T	C	ND	fermentable	HOS4	SNP	Mismatch	N	D	-2.82367e-05	0.142827	1.3876	0.0536988	1|1	missense_variant	MODERATE	YIL112W
N719_D508_Q14D2	IX	146321	146321	A	G	YD	fermentable	HOS4	SNP	Mismatch	Y	D	0.345948	0.571394	1.16447	0.56479	1\1	missense_variant	MODERATE	YIL112W
N719_D508_Q14D2	IX	146303	146303	G	A	YD	fermentable	HOS4	SNP	Mismatch	Y	D	0.345948	0.571394	1.16447	0.56479	1\1	missense_variant	MODERATE	YIL112W
D709_B501_Q2A7	IX	147356	147356	A	G	DD	non-fermentable	HOS4	SNP	Match	D	D	1.63178	1.20437	-0.10764	1.12737	1\1	missense_variant	MODERATE	YIL112W
D701_D508_Q13D1	VII	947224	947224	A	C	NN	non-fermentable	S000006582	SNP	Match	N	N	-0.142875	-0.159032	1.37548	-0.333947	0|1	upstream_gene_variant	MODIFIER	YNCG0043C
D701_D508_Q13D1	VI	78938	78938	G	T	NN	non-fermentable	RIM15	SNP	Match	N	N	-0.142875	-0.159032	1.37548	-0.333947	1\1	stop_gained	HIGH	YFL033C
D706_S520_Q13F6	VI	81098	81098	G	T	ND	non-fermentable	RIM15	SNP	Mismatch	N	D	-0.0749321	-0.12516	1.31238	-0.126646	1\1	missense_variant	MODERATE	YFL033C
D710_S521_Q13G8	VI	81098	81098	G	T	ND	non-fermentable	RIM15	SNP	Mismatch	N	D	0.00939404	0.0136162	0.922469	-0.134663	1\1	missense_variant	MODERATE	YFL033C
B716_D507_Q14C11	VI	81513	81513	C	G	YY	non-fermentable	RIM15	SNP	Match	Y	Y	0.186221	0.204804	0.745226	0.609666	0/1	missense_variant	MODERATE	YFL033C
D701_D508_Q13D1	XIV	716500	716500	A	G	NN	non-fermentable	ARC35	SNP	Match	N	N	-0.142875	-0.159032	1.37548	-0.333947	1\1	synonymous_variant	LOW	YNR035C
N726_D502_Q5B5	VII	509726	509726	A	C	YD	non-fermentable	EFM5	SNP	Mismatch	Y	D	0.36818	0.613929	1.35138	0.346155	1\1	upstream_gene_variant	MODIFIER	YGR001C
B720_S513_Q8E10	VII	509726	509726	A	C	YD	fermentable	EFM5	SNP	Mismatch	Y	D	0.111356	0.273174	0.388889	-0.19887	1\1	upstream_gene_variant	MODIFIER	YGR001C
B707_S520_Q14F4	VII	509726	509726	A	C	YD	fermentable	EFM5	SNP	Mismatch	Y	D	0.127717	0.325436	0.292789	-0.123722	1\1	upstream_gene_variant	MODIFIER	YGR001C
N726_D502_Q5B5	III	89512	89512	T	A	YD	non-fermentable	KCC4	SNP	Mismatch	Y	D	0.36818	0.613929	1.35138	0.346155	1|1	upstream_gene_variant	MODIFIER	YCL024W
N726_D502_Q5B5	Mito	42491	42491	G	T	YD	non-fermentable	COX2	SNP	Mismatch	Y	D	0.36818	0.613929	1.35138	0.346155	1\1	upstream_gene_variant	MODIFIER	Q0250
B723_B514_R16F6	Mito	42328	42328	C	T	YD	fermentable	COX2	SNP	Mismatch	Y	D	0.182792	0.330014	0.401912	-0.17584	1\1	upstream_gene_variant	MODIFIER	Q0250
B707_S520_Q14F4	Mito	42491	42491	G	T	YD	fermentable	COX2	SNP	Mismatch	Y	D	0.127717	0.325436	0.292789	-0.123722	1\1	upstream_gene_variant	MODIFIER	Q0250
B715_S518_Q14E5	Mito	40579	40579	C	T	DY	non-fermentable	COX2	SNP	Mismatch	D	Y			0.134419	-0.05142	1\1	upstream_gene_variant	MODIFIER	Q0250
B720_S515_Q8F10	Mito	42491	42491	G	T	YD	fermentable	COX2	SNP	Mismatch	Y	D					1\1	upstream_gene_variant	MODIFIER	Q0250
B714_D506_Q10B6	XI	175885	175885	C	T	YD	fermentable	APE2	SNP	Mismatch	Y	D	0.127167	0.303639	1.34594	0.565628	0/1	upstream_gene_variant	MODIFIER	YKL157W
B714_D506_Q10B6	XIV	564325	564325	G	A	YD	fermentable	S000004985	SNP	Mismatch	Y	D	0.127167	0.303639	1.34594	0.565628	0/1	missense_variant	MODERATE	YNL040W
B714_D506_Q10B6	XIII	899761	899761	T	C	YD	fermentable	ERR3	SNP	Mismatch	Y	D	0.127167	0.303639	1.34594	0.565628	1\1	synonymous_variant	LOW	YMR323W
B718_S521_Q10G8	XIII	899761	899761	T	C	YD	fermentable	ERR3	SNP	Mismatch	Y	D	0.172878	0.299718	0.409046	0.653977	1\1	synonymous_variant	LOW	YMR323W
N719_S520_Q14F2	XIII	899761	899761	T	C	YD	fermentable	ERR3	SNP	Mismatch	Y	D					0/1	synonymous_variant	LOW	YMR323W
B714_D506_Q10B6	XVI	486764	486764	T	C	YD	fermentable	MET12	SNP	Mismatch	Y	D	0.127167	0.303639	1.34594	0.565628	0/1	missense_variant	MODERATE	YPL023C
B716_B511_Q3G11	XVI	506107	506107	G	A	ND	non-fermentable	MET12	SNP	Mismatch	N	D	-0.231104	-0.227417	0.67896	-0.141451	1\1	stop_gained	HIGH	YPL023C
B714_D506_Q10B6	XVI	127023	127023	C	T	YD	fermentable	SAR1	SNP	Mismatch	Y	D	0.127167	0.303639	1.34594	0.565628	0/1	upstream_gene_variant	MODIFIER	YPL218W
B714_D506_Q10B6	XII	892526	892526	C	T	YD	fermentable	BDF1	SNP	Mismatch	Y	D	0.127167	0.303639	1.34594	0.565628	0/1	synonymous_variant	LOW	YLR399C
B714_D506_Q10B6	XIV	73200	73200	G	T	YD	fermentable	RIM21	SNP	Mismatch	Y	D	0.127167	0.303639	1.34594	0.565628	1\1	stop_gained	HIGH	YNL294C
N718_B502_Q2B12	XIV	90935	90935	G	C	ND	fermentable	RIM21	SNP	Mismatch	N	D	0.065298	-0.0282669	1.10925	0.227605	1\1	stop_gained	HIGH	YNL294C
D706_B509_Q2E6	V	179059	179059	C	T	ND	fermentable	TIR1	SNP	Mismatch	N	D	0.0627522	-0.0877258	1.34486	0.161675	0/1	missense_variant	MODERATE	YER011W
B718_B504_Q9D8	V	179059	179059	C	T	ND	fermentable	TIR1	SNP	Mismatch	N	D	0.0260153	-0.0412607	0.436971	0.207723	1\1	missense_variant	MODERATE	YER011W
B708_S516_Q12G10	V	179059	179059	C	T	ND	non-fermentable	TIR1	SNP	Mismatch	N	D	-0.00446035	0.0149042	0.103193	-0.155463	1\1	missense_variant	MODERATE	YER011W
B724_D502_Q12B12	V	179059	179059	C	T	ND	fermentable	TIR1	SNP	Mismatch	N	D	-0.0354606	-0.0774289	0.0536845	0.111081	1\1	missense_variant	MODERATE	YER011W
D706_B509_Q2E6	VIII	505445	505445	C	T	ND	fermentable	SCH9	SNP	Mismatch	N	D	0.0627522	-0.0877258	1.34486	0.161675	0/1	stop_gained	HIGH	YHR205W
D711_B510_Q2F9	XII	856117	856117	C	G	ND	fermentable	TAL1	SNP	Mismatch	N	D	0.0359601	-0.0609129	1.34383	-0.109286	1\1	missense_variant	MODERATE	YLR354C
B708_S515_Q12F10	XII	856117	856117	C	G	ND	non-fermentable	TAL1	SNP	Mismatch	N	D	-0.0375161	-0.165781	0.78126	-0.12563	1\1	missense_variant	MODERATE	YLR354C
D710_S518_Q13E8	XII	856117	856117	C	G	ND	non-fermentable	TAL1	SNP	Mismatch	N	D	-0.245613	-0.268041	0.517024	-0.3274	1\1	missense_variant	MODERATE	YLR354C
B714_S518_Q10E6	IV	122259	122259	G	C	YD	fermentable	UFD2	SNP	Mismatch	Y	D	0.0264638	0.267575	1.31743	0.899735	0/1	missense_variant	MODERATE	YDL190C
N716_S513_P1E11	IV	128524	128524	A	G	DD	fermentable	UFD2	SNP	Match	D	D	1.44261	1.34128	0.0828965	0.429512	0/1	synonymous_variant	LOW	YDL190C
B714_S518_Q10E6	VII	428186	428186	G	T	YD	fermentable	RIM8	SNP	Mismatch	Y	D	0.0264638	0.267575	1.31743	0.899735	1\1	stop_gained	HIGH	YGL045W
B714_S518_Q10E6	XVI	839940	839940	T	A	YD	fermentable	S000006612	SNP	Mismatch	Y	D	0.0264638	0.267575	1.31743	0.899735	0/1	upstream_gene_variant	MODIFIER	YNCP0024C
B714_D501_Q8A6	XVI	881716	881716	G	A	NN	fermentable	S000006612	SNP	Match	N	N	0.0074609	0.0233452	0.400466	0.455785	0|1	upstream_gene_variant	MODIFIER	YNCP0024C
B714_D501_Q8A6	XVI	881782	881782	T	C	NN	fermentable	S000006612	SNP	Match	N	N	0.0074609	0.0233452	0.400466	0.455785	0/1	upstream_gene_variant	MODIFIER	YNCP0024C
N722_S513_Q5E2	XII	551174	551174	C	G	NN	fermentable	NCW2	SNP	Match	N	N	0.0615748	0.0555683	1.31547	0.15956	1\1	start_lost	HIGH	YLR194C
N722_S513_Q5E2	XIII	607568	607568	C	T	NN	fermentable	DDR48	SNP	Match	N	N	0.0615748	0.0555683	1.31547	0.15956	1|1	synonymous_variant	LOW	YMR173W
N718_B501_Q2A12	XIII	609195	609195	A	G	ND	fermentable	DDR48	SNP	Mismatch	N	D	-0.0518203	0.0413274	1.3038	0.0465932	0|1	missense_variant	MODERATE	YMR173W
B710_B511_Q9G2	XIII	607556	607556	T	C	NN	non-fermentable	DDR48	SNP	Match	N	N	-0.244941	-0.22765	0.774637	0.125451	1|1	synonymous_variant	LOW	YMR173W
D701_S518_Q13E1	XIII	607556	607556	T	C	NN	non-fermentable	DDR48	SNP	Match	N	N	-0.147416	-0.128764	0.568633	0.0597692	1|1	synonymous_variant	LOW	YMR173W
N721_S513_Q5E1	XIII	607556	607556	T	C	NN	fermentable	DDR48	SNP	Match	N	N	-0.0784309	-0.102168	0.519108	0.0387761	1|1	synonymous_variant	LOW	YMR173W
D709_B501_Q2A7	XIII	582470	582470	C	T	DD	non-fermentable	DDR48	SNP	Match	D	D	1.63178	1.20437	-0.10764	1.12737	0|1	synonymous_variant	LOW	YMR173W
B712_B514_Q11F4	XIII	582473	582473	C	T	DD	non-fermentable	DDR48	SNP	Match	D	D	1.07731	0.81316	-0.217217	1.09533	0|1	synonymous_variant	LOW	YMR173W
N727_B513_R15E6	XIII	582272	582272	G	A	DD	non-fermentable	DDR48	SNP	Match	D	D	2.0069	1.59584	-0.333168	0.73295	0/1	synonymous_variant	LOW	YMR173W
B703_B513_R15E9	XIII	582428	582428	T	C	DD	non-fermentable	DDR48	SNP	Match	D	D	1.1004	0.833106	-0.401149	0.88849	0|1	synonymous_variant	LOW	YMR173W
B703_B513_R15E9	XIII	582404	582404	T	C	DD	non-fermentable	DDR48	SNP	Match	D	D	1.1004	0.833106	-0.401149	0.88849	0|1	synonymous_variant	LOW	YMR173W
B703_B513_R15E9	XIII	582401	582401	C	T	DD	non-fermentable	DDR48	SNP	Match	D	D	1.1004	0.833106	-0.401149	0.88849	0|1	synonymous_variant	LOW	YMR173W
N722_S513_Q5E2	VIII	46812	46812	G	C	NN	fermentable	OCA5	SNP	Match	N	N	0.0615748	0.0555683	1.31547	0.15956	1\1	stop_gained	HIGH	YHL029C
B718_B503_Q9C8	VIII	47685	47685	C	T	ND	fermentable	OCA5	SNP	Mismatch	N	D	0.0761639	-0.0851102	0.921657	0.284842	1\1	stop_gained	HIGH	YHL029C
B717_S520_Q10F7	VIII	47003	47003	C	G	NN	fermentable	OCA5	SNP	Match	N	N	0.113979	0.00311702	0.832526	-0.105755	0/1	missense_variant	MODERATE	YHL029C
B714_S521_Q10G6	VIII	42624	42624	T	C	YD	fermentable	OCA5	SNP	Mismatch	Y	D	0.0744167	0.111543	0.347691	0.587804	0/1	synonymous_variant	LOW	YHL029C
D711_B501_Q2A9	VIII	46988	46988	G	A	ND	fermentable	OCA5	SNP	Mismatch	N	D	0.0666181	0.0098629	-0.159054	-0.019805	1\1	stop_gained	HIGH	YHL029C
D706_B511_Q2G6	VIII	47090	47090	C	A	ND	fermentable	OCA5	SNP	Mismatch	N	D	-0.195608	-0.190344	-0.279453	-0.392435	1\1	stop_gained	HIGH	YHL029C
N722_D501_Q5A2	VIII	46844	46844	G	A	NN	fermentable	OCA5	SNP	Match	N	N	0.0661169	0.046315	-0.29167	-0.307519	1\1	stop_gained	HIGH	YHL029C
N723_S516_Q5G3	VIII	47891	47891	C	A	NN	fermentable	OCA5	SNP	Match	N	N					1\1	missense_variant	MODERATE	YHL029C
N722_S513_Q5E2	XVI	601414	601414	G	T	NN	fermentable	MCM4	SNP	Match	N	N	0.0615748	0.0555683	1.31547	0.15956	1\1	missense_variant	MODERATE	YPR019W
N721_D505_Q7A1	XVI	591755	591755	C	G	DY	fermentable	MCM4	SNP	Mismatch	D	Y	1.26616	1.3326	-0.115549	0.207304	0/1	synonymous_variant	LOW	YPR019W
N718_B504_Q2D12	XIV	521895	521895	A	G	ND	fermentable	RPL16B	SNP	Mismatch	N	D	-0.044856	-0.0268592	1.31434	0.107137	1\1	upstream_gene_variant	MODIFIER	YNL069C
N718_B504_Q2D12	XV	261105	261300			ND	fermentable	SMC5	CNV	Mismatch	N	D	-0.044856	-0.0268592	1.31434	0.107137				YOL034W
B702_D503_Q5C8	XV	261048	261243			ND	fermentable	SMC5	CNV	Mismatch	N	D	-0.227614	-0.294873	1.30402	-0.10213				YOL034W
N718_B515_Q4G12	XV	261086	261281			ND	fermentable	SMC5	CNV	Mismatch	N	D	-0.00954361	0.0951735	1.26067	-0.142374				YOL034W
D711_B511_Q2G9	XV	261119	261315			ND	fermentable	SMC5	CNV	Mismatch	N	D	-0.0633844	-0.0719834	0.851188	-0.18302				YOL034W
B712_S521_Q10G4	XV	261078	261274			ND	fermentable	SMC5	CNV	Mismatch	N	D	-0.0473935	0.115525	0.822388	-0.221323				YOL034W
D706_S520_Q13F6	I	51167	51167	C	A	ND	non-fermentable	GPB2	SNP	Mismatch	N	D	-0.0749321	-0.12516	1.31238	-0.126646	1\1	stop_gained	HIGH	YAL056W
D705_B513_Q4E5	I	27488	27488	C	T	YD	non-fermentable	GPB2	SNP	Mismatch	Y	D	0.0414054	0.224763	1.07581	0.981045	1\1	stop_gained	HIGH	YAL056W
N727_B502_Q6B6	I	50219	50219	T	A	NN	non-fermentable	GPB2	SNP	Match	N	N	0.116266	0.140599	0.429537	0.122777	1\1	missense_variant	MODERATE	YAL056W
N719_B503_Q3C2	I	28255	28255	T	G	YD	non-fermentable	GPB2	SNP	Mismatch	Y	D	0.36081	0.428408	0.3843	0.288567	0/1	missense_variant	MODERATE	YAL056W
N726_B509_Q6E5	I	50851	50851	C	T	NN	non-fermentable	GPB2	SNP	Match	N	N	0.0573129	0.107512	0.20232	-0.404123	1\1	missense_variant	MODERATE	YAL056W
B712_B511_Q9G4	I	51975	51975	G	A	NN	non-fermentable	GPB2	SNP	Match	N	N					1\1	stop_gained	HIGH	YAL056W
D706_B516_Q4H6	I	50882	50882	T	G	NN	non-fermentable	GPB2	SNP	Match	N	N					1\1	missense_variant	MODERATE	YAL056W
N724_B515_R15G4	XVI	395013	395013	G	A	YD	fermentable	RPL21B	SNP	Mismatch	Y	D	0.333178	0.450549	1.3059	0.403567	0/1	upstream_gene_variant	MODIFIER	YPL079W
N721_D502_Q5B1	XVI	414052	414052	G	T	NN	fermentable	RPL21B	SNP	Match	N	N	-0.137686	-0.143326	0.271302	0.315962	0/1	missense_variant	MODERATE	YPL079W
N724_B515_R15G4	IV	957791	957791	G	A	YD	fermentable	S000004648	SNP	Mismatch	Y	D	0.333178	0.450549	1.3059	0.403567	1\1	upstream_gene_variant	MODIFIER	YMR045C
N728_B502_Q3B3	VIII	122317	122317	G	A	YD	non-fermentable	S000004648	SNP	Mismatch	Y	D	0.130192	0.0393198	0.739985	0.365853	0/1	upstream_gene_variant	MODIFIER	YMR045C
N719_D502_Q12B2	IV	957791	957791	G	A	YD	fermentable	S000004648	SNP	Mismatch	Y	D	0.207751	0.443239	0.322113	-0.311951	1\1	upstream_gene_variant	MODIFIER	YMR045C
N728_D501_Q12A3	IV	957791	957791	G	A	YD	non-fermentable	S000004648	SNP	Mismatch	Y	D					0/1	upstream_gene_variant	MODIFIER	YMR045C
B722_B508_Q11D12	XI	648617	648617	G	A	YY	non-fermentable	PCC1	SNP	Match	Y	Y	0.188837	0.204855	1.30465	0.32574	0/1	missense_variant	MODERATE	YKR095W-A
B722_B508_Q11D12	VIII	50188	50188	G	A	YY	non-fermentable	SNF6	SNP	Match	Y	Y	0.188837	0.204855	1.30465	0.32574	0/1	upstream_gene_variant	MODIFIER	YHL025W
B722_B508_Q11D12	IV	1258853	1258853	G	T	YY	non-fermentable	RAD30	SNP	Match	Y	Y	0.188837	0.204855	1.30465	0.32574	0/1	stop_gained	HIGH	YDR419W
B724_S515_Q12F12	IV	1276984	1276984	G	T	ND	fermentable	RAD30	SNP	Mismatch	N	D	-0.0661437	-0.139914	1.07381	0.054196	1\1	synonymous_variant	LOW	YDR419W
B702_D503_Q5C8	XIII	351912	351912	A	T	ND	fermentable	S000006568	SNP	Mismatch	N	D	-0.227614	-0.294873	1.30402	-0.10213	1|1	upstream_gene_variant	MODIFIER	YNCM0019W
B702_D503_Q5C8	IX	315378	315378	T	C	ND	fermentable	S000006624	SNP	Mismatch	N	D	-0.227614	-0.294873	1.30402	-0.10213	0|1	upstream_gene_variant	MODIFIER	YNCI0007C
B723_D503_Q12C6	IX	315270	315270	G	A	NN	fermentable	S000006624	SNP	Match	N	N	-0.0476141	0.010699	1.08014	-0.444275	0/1	upstream_gene_variant	MODIFIER	YNCI0007C
B717_S521_Q10G7	IX	315375	315375	C	T	NN	fermentable	S000006624	SNP	Match	N	N	-0.14664	-0.0623589	0.59722	0.437487	0|1	upstream_gene_variant	MODIFIER	YNCI0007C
D707_S516_Q12G1	IX	315270	315270	G	A	NN	fermentable	S000006624	SNP	Match	N	N	-0.178043	-0.117312	0.541053	0.783207	0/1	upstream_gene_variant	MODIFIER	YNCI0007C
N728_D504_Q12D3	IX	315375	315375	C	T	NN	fermentable	S000006624	SNP	Match	N	N	0.0442308	0.135798	0.360728	-0.334602	0|1	upstream_gene_variant	MODIFIER	YNCI0007C
N723_S515_Q5F3	IX	315375	315375	C	T	NN	fermentable	S000006624	SNP	Match	N	N	-0.229611	-0.222993	0.306433	0.0376224	0|1	upstream_gene_variant	MODIFIER	YNCI0007C
D707_S515_Q12F1	IX	315270	315270	G	A	NN	fermentable	S000006624	SNP	Match	N	N	0.0959794	0.111903	0.208494	-0.435349	0/1	upstream_gene_variant	MODIFIER	YNCI0007C
N722_D504_Q5D2	IX	315375	315375	C	T	NN	fermentable	S000006624	SNP	Match	N	N	0.0271034	0.136702	-0.408856	-0.598783	0|1	upstream_gene_variant	MODIFIER	YNCI0007C
B702_D503_Q5C8	IX	456137	456137	C	A	ND	fermentable	IRC24	SNP	Mismatch	N	D	-0.227614	-0.294873	1.30402	-0.10213	1\1	missense_variant	MODERATE	YIR036C
N718_B501_Q2A12	XV	1090501	1090501	T	C	ND	fermentable	S000005916	SNP	Mismatch	N	D	-0.0518203	0.0413274	1.3038	0.0465932	0/1	synonymous_variant	LOW	YOR389W
N716_B514_Q4F11	XV	1092101	1092101	C	T	ND	non-fermentable	S000005916	SNP	Mismatch	N	D					0/1	upstream_gene_variant	MODIFIER	YOR389W
N718_B501_Q2A12	II	675096	675096	G	A	ND	fermentable	OM14	SNP	Mismatch	N	D	-0.0518203	0.0413274	1.3038	0.0465932	0/1	upstream_gene_variant	MODIFIER	YBR230C
D712_B501_Q2A10	II	675935	675935	C	T	DN	fermentable	OM14	SNP	Mismatch	D	N	1.46424	1.36391	0.296889	0.983696				YBR230C
D707_B501_Q3A1	XV	367896	367896	G	T	ND	fermentable	ROD1	SNP	Mismatch	N	D	-0.0335704	0.0896656	1.29214	0.0328514	1\1	upstream_gene_variant	MODIFIER	YOR018W
D706_B515_Q4G6	XV	367068	367068	G	C	NN	non-fermentable	ROD1	SNP	Match	N	N	-0.126543	-0.176507	0.534962	0.0253949	1\1	missense_variant	MODERATE	YOR018W
D707_B501_Q3A1	X	98549	98549	G	T	ND	fermentable	SWI3	SNP	Mismatch	N	D	-0.0335704	0.0896656	1.29214	0.0328514	0/1	missense_variant	MODERATE	YJL176C
D707_B501_Q3A1	XII	1036703	1036703	C	A	ND	fermentable	SIR3	SNP	Mismatch	N	D	-0.0335704	0.0896656	1.29214	0.0328514	1\1	start_lost	HIGH	YLR442C
N718_B515_Q4G12	XII	1035718	1035718	C	A	ND	fermentable	SIR3	SNP	Mismatch	N	D	-0.00954361	0.0951735	1.26067	-0.142374	1|1	stop_gained	HIGH	YLR442C
B706_B510_Q6F12	XII	1034432	1034432	G	T	ND	non-fermentable	SIR3	SNP	Mismatch	N	D	-0.126082	-0.170616	0.914953	-0.181556	1\1	stop_gained	HIGH	YLR442C
B709_D508_Q10D1	XII	969738	969738	G	C	DD	non-fermentable	SIR3	SNP	Match	D	D	1.61695	1.49665	0.772759	0.225666	1\1	stop_gained	HIGH	YLR442C
B711_D503_Q8C3	XII	969293	969293	G	A	DN	non-fermentable	SIR3	SNP	Mismatch	D	N	0.918506	0.993479	0.394109	1.25274				YLR442C
N721_D507_Q7C1	XII	968141	968141	G	A	DY	fermentable	SIR3	SNP	Mismatch	D	Y	1.24902	1.39624	0.301686	0.50782	1\1	stop_gained	HIGH	YLR442C
D709_B506_Q4B7	XII	989464	989464	G	A	YY	fermentable	SIR3	SNP	Match	Y	Y	-0.135602	-0.0895624	0.263303	0.425222	1\1	stop_gained	HIGH	YLR442C
D709_D501_P1A7	XII	969338	969338	G	A	DD	fermentable	SIR3	SNP	Match	D	D	1.94529	1.79318	0.208019	0.310821	1\1	stop_gained	HIGH	YLR442C
N723_S518_Q7E3	XII	968060	968060	A	T	DN	fermentable	SIR3	SNP	Mismatch	D	N	0.935957	1.22503	0.121806	0.556159				YLR442C
D710_B512_Q2H8	XII	967988	967988	C	A	DN	non-fermentable	SIR3	SNP	Mismatch	D	N	0.463493	0.249207	0.104165	-0.0643926				YLR442C
N721_S520_Q7F1	XII	968639	968639	T	A	DY	fermentable	SIR3	SNP	Mismatch	D	Y	2.42551	2.15666	0.099144	0.400119	1\1	stop_gained	HIGH	YLR442C
D701_D503_P1C1	XII	969912	969912	C	T	DD	fermentable	SIR3	SNP	Match	D	D	1.81076	2.08059	0.0264137	0.22658	1\1	stop_gained	HIGH	YLR442C
N723_D507_Q7C3	XII	967356	967356	T	A	DN	fermentable	SIR3	SNP	Mismatch	D	N	1.04752	0.989732	0.00616842	0.451524				YLR442C
D712_S513_P1E10	XII	969550	969550	A	T	DD	fermentable	SIR3	SNP	Match	D	D	1.17686	1.07009	-0.00733519	0.313677	1\1	stop_gained	HIGH	YLR442C
D709_D502_P1B7	XII	969170	969170	C	A	DD	fermentable	SIR3	SNP	Match	D	D	1.96306	1.73449	-0.0210893	0.283443	1\1	stop_gained	HIGH	YLR442C
D710_S516_P1G8	XII	969116	969116	G	A	DD	fermentable	SIR3	SNP	Match	D	D	1.69477	2.02717	-0.0218698	0.390266	1\1	stop_gained	HIGH	YLR442C
B718_S516_Q8G8	XII	968059	968059	C	A	DY	fermentable	SIR3	SNP	Mismatch	D	Y	0.964713	0.852234	-0.0783841	0.228167	1\1	missense_variant	MODERATE	YLR442C
B705_B501_Q6A11	XII	967066	967066	A	C	DN	fermentable	SIR3	SNP	Mismatch	D	N	1.23904	1.35496	-0.113256	0.170241				YLR442C
B701_B509_Q6E7	XII	969497	969497	C	A	DY	fermentable	SIR3	SNP	Mismatch	D	Y	2.25543	2.06199	-0.14375	0.236545	1\1	stop_gained	HIGH	YLR442C
B703_D504_Q5D9	XII	988053	988053	A	C	YD	fermentable	SIR3	SNP	Mismatch	Y	D	0.438537	0.591231	-0.415706	-0.391866	1|1	missense_variant	MODERATE	YLR442C
N723_B504_Q6D3	XII	1034985	1034985	A	C	NN	fermentable	SIR3	SNP	Match	N	N	0.0716363	0.122518	-0.467698	-0.707851	1\1	missense_variant	MODERATE	YLR442C
N728_D501_Q12A3	XII	987778	987778	G	A	YD	non-fermentable	SIR3	SNP	Mismatch	Y	D					0/1	stop_gained	HIGH	YLR442C
B712_D504_Q8D4	XII	989771	989771	C	T	YD	non-fermentable	SIR3	SNP	Mismatch	Y	D					1\1	start_lost	HIGH	YLR442C
B717_B509_Q9E7	IV	1140020	1140020	C	G	NN	non-fermentable	S000002752	SNP	Match	N	N	-0.064528	-0.0144973	1.28578	0.0654163	1\1	upstream_gene_variant	MODIFIER	YDR344C
B717_B509_Q9E7	III	301234	301234	C	G	NN	non-fermentable	S000029724	SNP	Match	N	N	-0.064528	-0.0144973	1.28578	0.0654163	1\1	upstream_gene_variant	MODIFIER	YCR095W-A
N719_S518_Q14E2	IV	572033	572033	G	T	YD	fermentable	DOA4	SNP	Mismatch	Y	D	0.0165126	0.145141	1.28122	0.270988	0/1	missense_variant	MODERATE	YDR069C
N716_B506_Q4B11	IV	578609	578609	A	G	DY	non-fermentable	DOA4	SNP	Mismatch	D	Y	0.425589	0.291526	0.0376187	0.380003	0/1	synonymous_variant	LOW	YDR069C
B709_D504_Q8D1	IV	576455	576455	G	A	DY	fermentable	DOA4	SNP	Mismatch	D	Y	1.26528	1.50578	-0.0636857	0.404605	0/1	synonymous_variant	LOW	YDR069C
B718_B511_Q9G8	XIV	26352	26352	A	G	ND	fermentable	THI5	SNP	Mismatch	N	D	-0.00722724	0.10409	1.27808	-0.0871758	0|1	upstream_gene_variant	MODIFIER	YFL058W
B718_B511_Q9G8	XIV	26376	26376	C	A	ND	fermentable	THI5	SNP	Mismatch	N	D	-0.00722724	0.10409	1.27808	-0.0871758	0|1	upstream_gene_variant	MODIFIER	YFL058W
B718_B511_Q9G8	XIV	26395	26395	G	A	ND	fermentable	THI5	SNP	Mismatch	N	D	-0.00722724	0.10409	1.27808	-0.0871758	0|1	upstream_gene_variant	MODIFIER	YFL058W
B718_B511_Q9G8	XIV	26399	26399	C	G	ND	fermentable	THI5	SNP	Mismatch	N	D	-0.00722724	0.10409	1.27808	-0.0871758	0|1	upstream_gene_variant	MODIFIER	YFL058W
B718_B511_Q9G8	XIV	26430	26430	C	T	ND	fermentable	THI5	SNP	Mismatch	N	D	-0.00722724	0.10409	1.27808	-0.0871758	0|1	upstream_gene_variant	MODIFIER	YFL058W
B718_B511_Q9G8	IV	868522	868522	C	A	ND	fermentable	S000007392	SNP	Mismatch	N	D	-0.00722724	0.10409	1.27808	-0.0871758	0/1	upstream_gene_variant	MODIFIER	YDR210W-A
B718_B502_Q9B8	IV	868570	868570	G	A	ND	fermentable	S000007392	SNP	Mismatch	N	D	-0.117997	-0.0115259	1.0213	-0.0396673	0/1	upstream_gene_variant	MODIFIER	YDR210W-A
N718_B514_Q4F12	XI	224260	224260	G	A	ND	fermentable	RRN3	SNP	Mismatch	N	D	0.0656458	0.167945	1.26868	-0.0409613	0/1	upstream_gene_variant	MODIFIER	YKL125W
N724_B510_Q6F4	XI	218580	218580	G	A	DY	fermentable	RRN3	SNP	Mismatch	D	Y	2.22932	1.98548	0.0924168	0.426412	0/1	upstream_gene_variant	MODIFIER	YKL125W
N718_B514_Q4F12	VI	170012	170012	C	A	ND	fermentable	NIC96	SNP	Mismatch	N	D	0.0656458	0.167945	1.26868	-0.0409613	0/1	missense_variant	MODERATE	YFR002W
B721_B510_Q9F11	VI	173400	173400	G	A	DN	fermentable	NIC96	SNP	Mismatch	D	N	1.02545	1.19849	0.13065	0.494192				YFR002W
N724_B510_Q6F4	VI	172107	172107	C	A	DY	fermentable	NIC96	SNP	Mismatch	D	Y	2.22932	1.98548	0.0924168	0.426412	0/1	missense_variant	MODERATE	YFR002W
B709_B514_Q11F1	Mito	49319	49319	T	A	YD	non-fermentable	COX3	SNP	Mismatch	Y	D	-0.47817	-0.416886	1.26818	0.0705276	1|1	intergenic_region	MODIFIER	Q0275
B709_B514_Q11F1	Mito	49320	49320	T	A	YD	non-fermentable	COX3	SNP	Mismatch	Y	D	-0.47817	-0.416886	1.26818	0.0705276	1|1	intergenic_region	MODIFIER	Q0275
B709_B514_Q11F1	Mito	49671	49671	T	A	YD	non-fermentable	COX3	SNP	Mismatch	Y	D	-0.47817	-0.416886	1.26818	0.0705276	1\1	intergenic_region	MODIFIER	Q0275
N729_B505_R16A9	Mito	49155	49155	C	T	DY	non-fermentable	COX3	SNP	Mismatch	D	Y	0.836946	0.734766	0.55399	0.607182	1\1	intergenic_region	MODIFIER	Q0275
N729_B505_R16A9	Mito	48963	48963	C	T	DY	non-fermentable	COX3	SNP	Mismatch	D	Y	0.836946	0.734766	0.55399	0.607182	1|1	intergenic_region	MODIFIER	Q0275
N724_S522_Q7H4	Mito	49368	49368	G	A	DY	non-fermentable	COX3	SNP	Mismatch	D	Y	0.676717	0.513987	0.468126	0.481054	1|1	intergenic_region	MODIFIER	Q0275
N724_S522_Q7H4	Mito	50376	50376	A	T	DY	non-fermentable	COX3	SNP	Mismatch	D	Y	0.676717	0.513987	0.468126	0.481054	1\1	intergenic_region	MODIFIER	Q0275
B710_B507_Q11C2	Mito	49368	49368	G	A	DY	non-fermentable	COX3	SNP	Mismatch	D	Y	2.11523	1.79948	0.327993	0.626352	1|1	intergenic_region	MODIFIER	Q0275
N720_S520_Q14F8	Mito	49368	49368	G	A	DY	non-fermentable	COX3	SNP	Mismatch	D	Y	1.94316	1.59248	0.307685	0.532301	1|1	intergenic_region	MODIFIER	Q0275
B715_S518_Q14E5	Mito	49160	49160	G	A	DY	non-fermentable	COX3	SNP	Mismatch	D	Y			0.134419	-0.05142	1|1	intergenic_region	MODIFIER	Q0275
B720_S518_Q10E10	Mito	47288	47288	A	C	DY	fermentable	COX3	SNP	Mismatch	D	Y	2.2422	1.94673	0.0701117	0.46941	1|1	intergenic_region	MODIFIER	Q0275
B701_S515_Q5F7	Mito	47288	47288	A	C	DY	non-fermentable	COX3	SNP	Mismatch	D	Y	1.91575	1.70792	-0.0324686	0.370369	1|1	intergenic_region	MODIFIER	Q0275
N721_S521_Q7G1	Mito	46417	46417	T	A	DY	fermentable	COX3	SNP	Mismatch	D	Y	0.108407	0.0274638	-0.131852	-0.0239064	1\1	downstream_gene_variant	MODIFIER	Q0275
B720_D506_Q10B10	Mito	47288	47288	A	C	DY	fermentable	COX3	SNP	Mismatch	D	Y	1.28681	1.35364	-0.151411	0.293398	1|1	intergenic_region	MODIFIER	Q0275
D708_B516_R16H7	Mito	52879	52879	A	G	ND	non-fermentable	COX3	SNP	Mismatch	N	D					1|1	intergenic_region	MODIFIER	Q0275
B714_B509_Q9E6	Mito	51194	51194	T	A	DY	non-fermentable	COX3	SNP	Mismatch	D	Y					0|1	intergenic_region	MODIFIER	Q0275
B709_B514_Q11F1	XI	657085	657085	G	C	YD	non-fermentable	UBP11	SNP	Mismatch	Y	D	-0.47817	-0.416886	1.26818	0.0705276	1\1	missense_variant	MODERATE	YKR098C
B722_B503_Q9C12	XI	659708	659708	C	G	DD	non-fermentable	UBP11	SNP	Match	D	D	1.11136	0.912762	0.158914	0.174703	0/1	missense_variant	MODERATE	YKR098C
B709_B514_Q11F1	XI	421544	421544	C	T	YD	non-fermentable	MAK11	SNP	Mismatch	Y	D	-0.47817	-0.416886	1.26818	0.0705276	1\1	missense_variant	MODERATE	YKL021C
B701_B510_Q6F7	XI	417162	417162	C	T	DY	fermentable	MAK11	SNP	Mismatch	D	Y	2.12569	1.85005	0.0962836	0.443375	0/1	missense_variant	MODERATE	YKL021C
B709_B514_Q11F1	VII	416224	416224	T	C	YD	non-fermentable	PRM8	SNP	Mismatch	Y	D	-0.47817	-0.416886	1.26818	0.0705276	0/1	synonymous_variant	LOW	YGL053W
N716_B502_Q2B11	VII	415697	415697	G	A	YY	non-fermentable	PRM8	SNP	Match	Y	Y	0.111226	0.213918	0.764686	0.260799	0/1	upstream_gene_variant	MODIFIER	YGL053W
D708_D504_Q12D7	IV	80282	80282	G	A	ND	fermentable	PRR2	SNP	Mismatch	N	D	-0.0639208	-0.160396	1.26734	0.484763	0/1	synonymous_variant	LOW	YDL214C
N727_B514_R15F6	IV	83238	83238	C	T	DD	non-fermentable	PRR2	SNP	Match	D	D	1.64982	1.69843	0.04952	0.573267	0/1	missense_variant	MODERATE	YDL214C
D708_D504_Q12D7	XVI	161773	161773	A	T	ND	fermentable	SRP72	SNP	Mismatch	N	D	-0.0639208	-0.160396	1.26734	0.484763	0/1	missense_variant	MODERATE	YPL210C
B716_D501_Q12A11	XVI	143087	143087	G	T	YD	fermentable	SRP72	SNP	Mismatch	Y	D	0.193668	0.239662	0.610988	0.460625	0/1	missense_variant	MODERATE	YPL210C
B701_D505_Q7A7	XVI	162220	162220	G	T	NN	fermentable	SRP72	SNP	Match	N	N	-0.00441986	0.00684083	0.469658	0.112038	0/1	missense_variant	MODERATE	YPL210C
D708_D504_Q12D7	XVI	570737	570737	C	T	ND	fermentable	REC8	SNP	Mismatch	N	D	-0.0639208	-0.160396	1.26734	0.484763	0/1	missense_variant	MODERATE	YPR007C
N718_B515_Q4G12	XV	916135	916135	A	G	ND	fermentable	S000028584	SNP	Mismatch	N	D	-0.00954361	0.0951735	1.26067	-0.142374	0/1	upstream_gene_variant	MODIFIER	YOR316C-A
N718_B515_Q4G12	VII	507313	507313	G	T	ND	fermentable	CDH1	SNP	Mismatch	N	D	-0.00954361	0.0951735	1.26067	-0.142374	1\1	missense_variant	MODERATE	YGL003C
N726_D506_Q7B5	XIV	150034	150034	G	T	NN	non-fermentable	TOF1	SNP	Match	N	N	-0.218376	-0.158813	1.25642	-0.0278449	1\1	missense_variant	MODERATE	YNL273W
B722_B510_Q9F12	XIV	122467	122467	C	G	DD	non-fermentable	TOF1	SNP	Match	D	D	0.745785	0.393582	0.506123	0.524941	0/1	synonymous_variant	LOW	YNL273W
B717_D508_Q10D7	XIII	370358	370358	C	G	NN	fermentable	ERB1	SNP	Match	N	N	0.0972193	-0.0701746	1.25049	-0.116298	0/1	synonymous_variant	LOW	YMR049C
B722_B507_Q11C12	VII	859142	859142	T	A	YY	non-fermentable	HGH1	SNP	Match	Y	Y	0.234903	0.163622	1.23756	0.235398	0/1	upstream_gene_variant	MODIFIER	YGR187C
N720_B501_Q3A8	VII	859584	859584	C	T	YY	non-fermentable	HGH1	SNP	Match	Y	Y	0.129853	0.222249	0.385604	0.459404	0/1	synonymous_variant	LOW	YGR187C
B722_B507_Q11C12	VIII	440932	440932	T	C	YY	non-fermentable	CDC23	SNP	Match	Y	Y	0.234903	0.163622	1.23756	0.235398	0/1	missense_variant	MODERATE	YHR166C
N718_B512_Q2H12	IV	419656	419656	C	T	ND	fermentable	RTK1	SNP	Mismatch	N	D	-0.0557958	0.0982495	1.23054	-0.08656	0/1	missense_variant	MODERATE	YDL025C
N719_B512_Q3H2	XVI	239397	239692			YD	non-fermentable	AIM44	CNV	Mismatch	Y	D	0.177724	0.221212	1.22744	0.126752				YPL158C
N719_B512_Q3H2	XIII	828065	828065	C	T	YD	non-fermentable	ABZ2	SNP	Mismatch	Y	D	0.177724	0.221212	1.22744	0.126752	0/1	missense_variant	MODERATE	YMR289W
N716_B504_Q2D11	VII	998107	998107	C	T	YY	non-fermentable	RAD2	SNP	Match	Y	Y	0.0954036	0.230002	1.21057	0.281165	1\1	missense_variant	MODERATE	YGR258C
B710_D504_Q8D2	VII	998107	998107	C	T	YY	fermentable	RAD2	SNP	Match	Y	Y	0.220066	0.195202	0.601696	0.639085	0/1	missense_variant	MODERATE	YGR258C
N716_B504_Q2D11	VI	217751	217751	C	A	YY	non-fermentable	ECO1	SNP	Match	Y	Y	0.0954036	0.230002	1.21057	0.281165	0/1	missense_variant	MODERATE	YFR027W
N716_B504_Q2D11	VII	255707	255707	T	A	YY	non-fermentable	FLC3	SNP	Match	Y	Y	0.0954036	0.230002	1.21057	0.281165	0/1	missense_variant	MODERATE	YGL139W
B704_D506_Q7B10	VII	243742	243742	T	C	DY	non-fermentable	FLC3	SNP	Mismatch	D	Y	1.26483	1.17678	-0.205108	0.264217	1\1	synonymous_variant	LOW	YGL139W
N716_B504_Q2D11	XIII	435285	435285	G	T	YY	non-fermentable	S000004705	SNP	Match	Y	Y	0.0954036	0.230002	1.21057	0.281165	0/1	missense_variant	MODERATE	YMR099C
B718_B509_Q9E8	XV	817939	817939	A	G	ND	fermentable	TRE2	SNP	Mismatch	N	D	-0.0270184	-0.144142	1.17555	0.0750747	1|1	synonymous_variant	LOW	YOR256C
N727_D505_Q7A6	XII	383264	383264	T	A	YD	non-fermentable	CLF1	SNP	Mismatch	Y	D	0.0861357	0.247918	1.16879	0.788436	1\1	missense_variant	MODERATE	YLR117C
N719_D508_Q14D2	XII	216672	216672	G	A	YD	fermentable	SMF3	SNP	Mismatch	Y	D	0.345948	0.571394	1.16447	0.56479	1\1	synonymous_variant	LOW	YLR034C
N719_D508_Q14D2	XIII	760202	760202	A	G	YD	fermentable	TRM732	SNP	Mismatch	Y	D	0.345948	0.571394	1.16447	0.56479	1\1	synonymous_variant	LOW	YMR259C
N719_D508_Q14D2	VIII	355334	355334	G	C	YD	fermentable	MSH1	SNP	Mismatch	Y	D	0.345948	0.571394	1.16447	0.56479	1\1	synonymous_variant	LOW	YHR120W
N726_B501_Q6A5	VIII	343642	343642	C	T	NN	non-fermentable	MSH1	SNP	Match	N	N	-0.179865	-0.11735	1.00053	0.14772	0/1	missense_variant	MODERATE	YHR120W
N719_D508_Q14D2	IX	231978	231978	G	A	YD	fermentable	SNP1	SNP	Mismatch	Y	D	0.345948	0.571394	1.16447	0.56479	1\1	synonymous_variant	LOW	YIL061C
D707_S517_Q12H1	IX	256554	256554	G	A	NN	fermentable	SNP1	SNP	Match	N	N	-0.0797063	-0.0632719	0.505658	0.543263	1|1	upstream_gene_variant	MODIFIER	YIL061C
N719_D508_Q14D2	VIII	134622	134622	T	A	YD	fermentable	YSC83	SNP	Mismatch	Y	D	0.345948	0.571394	1.16447	0.56479	1\1	synonymous_variant	LOW	YHR017W
N719_D508_Q14D2	VIII	222283	222283	T	C	YD	fermentable	MED6	SNP	Mismatch	Y	D	0.345948	0.571394	1.16447	0.56479	1|1	synonymous_variant	LOW	YHR058C
N719_D508_Q14D2	VIII	223944	223944	C	T	YD	fermentable	VMA22	SNP	Mismatch	Y	D	0.345948	0.571394	1.16447	0.56479	1\1	synonymous_variant	LOW	YHR060W
N719_D508_Q14D2	XVI	274174	274174	G	A	YD	fermentable	MKK2	SNP	Mismatch	Y	D	0.345948	0.571394	1.16447	0.56479	1\1	upstream_gene_variant	MODIFIER	YPL140C
N719_D508_Q14D2	VII	599697	599697	A	G	YD	fermentable	LST7	SNP	Mismatch	Y	D	0.345948	0.571394	1.16447	0.56479	1\1	synonymous_variant	LOW	YGR057C
D706_B502_Q2B6	VII	605680	605680	A	G	ND	fermentable	LST7	SNP	Mismatch	N	D	0.036029	-0.0573782	0.678754	0.267418	1\1	missense_variant	MODERATE	YGR057C
N719_D508_Q14D2	V	327433	327433	C	T	YD	fermentable	DOT6	SNP	Mismatch	Y	D	0.345948	0.571394	1.16447	0.56479	1\1	missense_variant	MODERATE	YER088C
N727_S515_Q5F6	V	329037	329037	A	G	YY	fermentable	DOT6	SNP	Match	Y	Y	-0.025523	-0.00562442	0.257147	0.574974	0/1	upstream_gene_variant	MODIFIER	YER088C
N719_D508_Q14D2	VIII	461338	461338	G	A	YD	fermentable	ROF1	SNP	Mismatch	Y	D	0.345948	0.571394	1.16447	0.56479	1\1	upstream_gene_variant	MODIFIER	YHR177W
N719_D508_Q14D2	X	141739	141739	C	A	YD	fermentable	SMT1	SNP	Mismatch	Y	D	0.345948	0.571394	1.16447	0.56479	1\1	upstream_gene_variant	MODIFIER	YJL147C
N719_D508_Q14D2	IX	347248	347248	T	C	YD	fermentable	INP51	SNP	Mismatch	Y	D	0.345948	0.571394	1.16447	0.56479	1\1	synonymous_variant	LOW	YIL002C
N719_D508_Q14D2	IX	270124	270124	G	C	YD	fermentable	PRM2	SNP	Mismatch	Y	D	0.345948	0.571394	1.16447	0.56479	1\1	upstream_gene_variant	MODIFIER	YIL037C
N719_D508_Q14D2	IX	234715	234715	G	A	YD	fermentable	S000001320	SNP	Mismatch	Y	D	0.345948	0.571394	1.16447	0.56479	1\1	upstream_gene_variant	MODIFIER	YIL058W
N719_D508_Q14D2	X	183418	183418	C	G	YD	fermentable	SPT10	SNP	Mismatch	Y	D	0.345948	0.571394	1.16447	0.56479	1\1	upstream_gene_variant	MODIFIER	YJL127C
N719_D508_Q14D2	XVI	610591	610591	A	G	YD	fermentable	CSR2	SNP	Mismatch	Y	D	0.345948	0.571394	1.16447	0.56479	1\1	missense_variant	MODERATE	YPR030W
N719_D508_Q14D2	VII	812386	812386	A	T	YD	fermentable	S000006756	SNP	Mismatch	Y	D	0.345948	0.571394	1.16447	0.56479	1|1	upstream_gene_variant	MODIFIER	YNCG0037W
B711_D503_Q8C3	VII	808305	808305	C	T	DN	non-fermentable	S000006756	SNP	Mismatch	D	N	0.918506	0.993479	0.394109	1.25274				YNCG0037W
N719_D508_Q14D2	XVI	704588	704588	T	C	YD	fermentable	SYT1	SNP	Mismatch	Y	D	0.345948	0.571394	1.16447	0.56479	1\1	missense_variant	MODERATE	YPR095C
N719_D508_Q14D2	X	197821	197821	G	A	YD	fermentable	S000006536	SNP	Mismatch	Y	D	0.345948	0.571394	1.16447	0.56479	1|1	upstream_gene_variant	MODIFIER	YNCJ0006W
N719_D508_Q14D2	X	423153	423153	A	G	YD	fermentable	CTK2	SNP	Mismatch	Y	D	0.345948	0.571394	1.16447	0.56479	1\1	synonymous_variant	LOW	YJL006C
N719_D508_Q14D2	XIII	832359	832359	C	T	YD	fermentable	TDA1	SNP	Mismatch	Y	D	0.345948	0.571394	1.16447	0.56479	1\1	synonymous_variant	LOW	YMR291W
N719_D508_Q14D2	XI	316102	316102	G	A	YD	fermentable	LHS1	SNP	Mismatch	Y	D	0.345948	0.571394	1.16447	0.56479	1\1	synonymous_variant	LOW	YKL073W
N719_D508_Q14D2	IV	1339770	1339770	G	A	YD	fermentable	MRPL28	SNP	Mismatch	Y	D	0.345948	0.571394	1.16447	0.56479	1\1	upstream_gene_variant	MODIFIER	YDR462W
N719_D508_Q14D2	VII	803230	803230	G	A	YD	fermentable	CHO2	SNP	Mismatch	Y	D	0.345948	0.571394	1.16447	0.56479	0/1	upstream_gene_variant	MODIFIER	YGR157W
N719_D508_Q14D2	XII	25082	25082	T	G	YD	fermentable	GTT2	SNP	Mismatch	Y	D	0.345948	0.571394	1.16447	0.56479	1|1	upstream_gene_variant	MODIFIER	YLL060C
N719_D508_Q14D2	VII	841669	841669	G	A	YD	fermentable	PBP1	SNP	Mismatch	Y	D	0.345948	0.571394	1.16447	0.56479	1\1	missense_variant	MODERATE	YGR178C
N724_S521_Q7G4	XIV	177678	177678	G	A	DY	non-fermentable	RAD50	SNP	Mismatch	D	Y	0.26512	0.0109224	1.13723	0.708729	0/1	missense_variant	MODERATE	YNL250W
D709_B505_Q4A7	XIV	188040	188040	G	A	YY	fermentable	RAD50	SNP	Match	Y	Y	-0.0618575	0.0410085	0.262483	0.532227	0/1	synonymous_variant	LOW	YNL250W
N724_S521_Q7G4	VII	763002	763002	A	C	DY	non-fermentable	BTN2	SNP	Mismatch	D	Y	0.26512	0.0109224	1.13723	0.708729	0/1	missense_variant	MODERATE	YGR142W
N724_S521_Q7G4	Mito	40203	40203	C	G	DY	non-fermentable	S000007325	SNP	Mismatch	D	Y	0.26512	0.0109224	1.13723	0.708729	1|1	upstream_gene_variant	MODIFIER	YNCQ0022W
N724_S521_Q7G4	Mito	40202	40202	G	C	DY	non-fermentable	S000007325	SNP	Mismatch	D	Y	0.26512	0.0109224	1.13723	0.708729	1|1	upstream_gene_variant	MODIFIER	YNCQ0022W
D711_B511_Q2G9	Mito	42048	42048	C	T	ND	fermentable	S000007325	SNP	Mismatch	N	D	-0.0633844	-0.0719834	0.851188	-0.18302	0|1	upstream_gene_variant	MODIFIER	YNCQ0022W
D711_B511_Q2G9	Mito	42067	42067	A	G	ND	fermentable	S000007325	SNP	Mismatch	N	D	-0.0633844	-0.0719834	0.851188	-0.18302	0|1	upstream_gene_variant	MODIFIER	YNCQ0022W
D711_B511_Q2G9	Mito	42069	42069	A	G	ND	fermentable	S000007325	SNP	Mismatch	N	D	-0.0633844	-0.0719834	0.851188	-0.18302	0|1	upstream_gene_variant	MODIFIER	YNCQ0022W
N724_S521_Q7G4	XV	390791	390791	C	T	DY	non-fermentable	WHI2	SNP	Mismatch	D	Y	0.26512	0.0109224	1.13723	0.708729	1\1	stop_gained	HIGH	YOR043W
D701_B515_Q4G1	XV	394300	394300	G	A	YY	non-fermentable	WHI2	SNP	Match	Y	Y	0.236268	0.163153	1.01082	0.290927	1\1	stop_gained	HIGH	YOR043W
N719_B509_Q3E2	XV	393437	393437	C	T	YD	non-fermentable	WHI2	SNP	Mismatch	Y	D	0.176045	0.144001	0.985263	0.37973	1\1	stop_gained	HIGH	YOR043W
B711_B503_Q9C3	XV	391359	391359	C	A	DN	non-fermentable	WHI2	SNP	Mismatch	D	N	-0.0816816	-0.19055	0.875967	0.314914				YOR043W
B713_B505_Q11A5	XV	393422	393422	C	T	YY	non-fermentable	WHI2	SNP	Match	Y	Y	0.0827393	0.313523	0.80238	0.0755756	0/1	stop_gained	HIGH	YOR043W
B702_D506_Q7B8	XV	413946	413946	T	C	NN	non-fermentable	WHI2	SNP	Match	N	N	-0.277366	-0.31688	0.777279	0.103236	1\1	missense_variant	MODERATE	YOR043W
B718_B515_Q11G8	XV	390788	390788	C	T	DN	non-fermentable	WHI2	SNP	Mismatch	D	N	-0.373738	-0.307425	0.750108	0.525458				YOR043W
B719_S518_Q10E9	XV	390788	390788	C	T	DN	non-fermentable	WHI2	SNP	Mismatch	D	N	-0.373738	-0.307425	0.750108	0.525458				YOR043W
D712_B516_Q4H10	XV	394089	394089	C	A	YD	non-fermentable	WHI2	SNP	Mismatch	Y	D	0.263171	0.251226	0.743619	0.135459	1\1	stop_gained	HIGH	YOR043W
B712_B507_Q11C4	XV	391250	391250	G	T	DD	non-fermentable	WHI2	SNP	Match	D	D	0.607777	0.398932	0.68542	0.470853	0/1	stop_gained	HIGH	YOR043W
B708_D501_Q12A10	XV	413090	413090	G	T	ND	non-fermentable	WHI2	SNP	Mismatch	N	D	-0.237934	-0.350732	0.632315	-0.0514897	1\1	start_lost	HIGH	YOR043W
B719_B503_Q9C9	XV	391625	391625	C	T	DY	fermentable	WHI2	SNP	Mismatch	D	Y	1.39848	1.4634	0.604897	0.567524	0/1	stop_gained	HIGH	YOR043W
B711_D504_Q8D3	XV	391383	391383	C	A	DN	non-fermentable	WHI2	SNP	Mismatch	D	N	0.756282	0.641759	0.573662	0.528205				YOR043W
B721_S516_Q8G11	XV	390337	390337	C	T	DN	non-fermentable	WHI2	SNP	Mismatch	D	N	-0.0401311	0.0397472	0.34028	0.264208				YOR043W
B715_S518_Q14E5	XV	392146	392146	G	A	DY	non-fermentable	WHI2	SNP	Mismatch	D	Y			0.134419	-0.05142	1\1	stop_gained	HIGH	YOR043W
D710_B512_Q2H8	XV	391700	391700	C	T	DN	non-fermentable	WHI2	SNP	Mismatch	D	N	0.463493	0.249207	0.104165	-0.0643926				YOR043W
N722_B516_R15H2	XV	391700	391700	C	T	DN	non-fermentable	WHI2	SNP	Mismatch	D	N	0.463493	0.249207	0.104165	-0.0643926				YOR043W
B719_B516_Q11H9	XV	391956	391956	T	A	DN	non-fermentable	WHI2	SNP	Mismatch	D	N								YOR043W
D711_D506_Q13B9	XV	391653	391653	G	A	DN	non-fermentable	WHI2	SNP	Mismatch	D	N								YOR043W
N726_B510_Q6F5	XV	413198	413198	T	G	NN	non-fermentable	WHI2	SNP	Match	N	N					1\1	stop_gained	HIGH	YOR043W
N724_S521_Q7G4	I	175517	175517	A	G	DY	non-fermentable	S000006776	SNP	Mismatch	D	Y	0.26512	0.0109224	1.13723	0.708729	0/1	upstream_gene_variant	MODIFIER	YNCP0001C
D705_B504_Q2D5	VII	113309	113309	G	A	YY	non-fermentable	S000006595	SNP	Match	Y	Y	0.136403	0.249144	1.13508	0.295139	0/1	upstream_gene_variant	MODIFIER	YNCG0003C
B710_S517_Q8H2	VII	112838	112838	C	A	YY	fermentable	S000006595	SNP	Match	Y	Y	0.03383	0.0227958	0.487246	0.582055	0/1	upstream_gene_variant	MODIFIER	YNCG0003C
B712_D508_Q10D4	VII	116486	116486	A	C	ND	fermentable	S000006595	SNP	Mismatch	N	D	0.0534135	-0.0313302	0.268206	0.302893	1\1	upstream_gene_variant	MODIFIER	YNCG0003C
D705_B504_Q2D5	XV	485709	485709	A	G	YY	non-fermentable	ARF3	SNP	Match	Y	Y	0.136403	0.249144	1.13508	0.295139	0/1	synonymous_variant	LOW	YOR094W
D705_B504_Q2D5	XV	209130	209130	A	G	YY	non-fermentable	S000006586	SNP	Match	Y	Y	0.136403	0.249144	1.13508	0.295139	0|1	upstream_gene_variant	MODIFIER	YNCO0004C
D705_B504_Q2D5	XV	209129	209129	A	T	YY	non-fermentable	S000006586	SNP	Match	Y	Y	0.136403	0.249144	1.13508	0.295139	0|1	upstream_gene_variant	MODIFIER	YNCO0004C
N720_B510_Q3F8	XV	209129	209129	A	T	YY	non-fermentable	S000006586	SNP	Match	Y	Y	0.178549	0.241274	0.714914	0.615876	0|1	upstream_gene_variant	MODIFIER	YNCO0004C
N720_B510_Q3F8	XV	209130	209130	A	G	YY	non-fermentable	S000006586	SNP	Match	Y	Y	0.178549	0.241274	0.714914	0.615876	0|1	upstream_gene_variant	MODIFIER	YNCO0004C
B714_S513_Q8E6	XV	227970	227970	C	T	NN	fermentable	S000006586	SNP	Match	N	N	-0.14749	-0.144813	0.238474	0.19101	1\1	upstream_gene_variant	MODIFIER	YNCO0004C
D705_B502_Q2B5	XV	209129	209129	A	T	YY	non-fermentable	S000006586	SNP	Match	Y	Y					0|1	upstream_gene_variant	MODIFIER	YNCO0004C
B703_B507_R15C9	IV	1316306	1316306	G	A	DD	non-fermentable	RPS17B	SNP	Match	D	D	1.77315	1.74972	1.13003	0.724574	1\1	missense_variant	MODERATE	YDR447C
B703_B507_R15C9	IV	1103942	1103942	G	C	DD	non-fermentable	MSN5	SNP	Match	D	D	1.77315	1.74972	1.13003	0.724574	0/1	missense_variant	MODERATE	YDR335W
B703_S517_Q5H9	IV	1104163	1104163	A	C	YD	fermentable	MSN5	SNP	Mismatch	Y	D	0.264626	0.426253	0.296407	-0.279883	0/1	missense_variant	MODERATE	YDR335W
B703_B507_R15C9	XI	36422	36422	C	A	DD	non-fermentable	OXP1	SNP	Match	D	D	1.77315	1.74972	1.13003	0.724574	0/1	stop_gained	HIGH	YKL215C
B705_B514_R15F11	VII	195202	195202	T	C	ND	fermentable	PMR1	SNP	Mismatch	N	D	0.0893162	0.0501862	1.12965	0.143342	1\1	missense_variant	MODERATE	YGL167C
N718_B502_Q2B12	VII	197383	197383	A	T	ND	fermentable	PMR1	SNP	Mismatch	N	D	0.065298	-0.0282669	1.10925	0.227605	1\1	missense_variant	MODERATE	YGL167C
B724_B504_Q3D12	VII	196861	196861	G	A	NN	fermentable	PMR1	SNP	Match	N	N	0.0702677	0.0587791	0.886917	0.115018	1\1	missense_variant	MODERATE	YGL167C
D706_B502_Q2B6	VII	197204	197204	C	T	ND	fermentable	PMR1	SNP	Mismatch	N	D	0.036029	-0.0573782	0.678754	0.267418	1\1	missense_variant	MODERATE	YGL167C
N721_S516_Q5G1	VII	195586	195586	C	T	NN	fermentable	PMR1	SNP	Match	N	N	-0.0406069	-0.0508898	0.676674	0.107472	1\1	missense_variant	MODERATE	YGL167C
N722_D503_Q5C2	VII	196891	196891	G	T	NN	fermentable	PMR1	SNP	Match	N	N	0.187377	0.0689568	0.675728	-0.105877	1\1	missense_variant	MODERATE	YGL167C
B723_S513_Q12E6	VII	195322	195322	C	G	NN	fermentable	PMR1	SNP	Match	N	N	0.0581565	0.0283546	0.627637	0.0645538	1\1	missense_variant	MODERATE	YGL167C
B724_S520_Q14F12	VII	195391	195391	C	T	ND	fermentable	PMR1	SNP	Mismatch	N	D	0.081506	0.0317549	0.61385	0.308306	1\1	missense_variant	MODERATE	YGL167C
B724_S513_Q12E12	VII	195592	195592	G	A	ND	fermentable	PMR1	SNP	Mismatch	N	D	0.0946821	0.050261	0.501234	0.0618899	1|1	missense_variant	MODERATE	YGL167C
B717_D505_Q10A7	VII	196864	196864	T	C	NN	fermentable	PMR1	SNP	Match	N	N	0.112855	0.0728411	0.236018	-0.0680525	1\1	missense_variant	MODERATE	YGL167C
B722_S513_Q8E12	XI	619550	619550	C	G	YD	non-fermentable	DAD2	SNP	Mismatch	Y	D	0.00983103	0.173717	1.12256	0.227658	0/1	missense_variant	MODERATE	YKR083C
B704_S513_Q5E10	XV	477644	477644	T	A	YY	non-fermentable	ECM3	SNP	Match	Y	Y	0.0478084	0.234664	1.11958	0.647261	0/1	upstream_gene_variant	MODIFIER	YOR092W
N718_S518_Q13E12	XV	477644	477644	T	A	YY	non-fermentable	ECM3	SNP	Match	Y	Y					1\1	upstream_gene_variant	MODIFIER	YOR092W
B704_S513_Q5E10	XIV	50441	50441	G	T	YY	non-fermentable	MCK1	SNP	Match	Y	Y	0.0478084	0.234664	1.11958	0.647261	0/1	stop_gained	HIGH	YNL307C
N726_B501_Q6A5	XIV	68857	68857	T	A	NN	non-fermentable	MCK1	SNP	Match	N	N	-0.179865	-0.11735	1.00053	0.14772	1\1	missense_variant	MODERATE	YNL307C
B704_S513_Q5E10	XVI	758384	758384	C	T	YY	non-fermentable	AXL1	SNP	Match	Y	Y	0.0478084	0.234664	1.11958	0.647261	0/1	stop_gained	HIGH	YPR122W
B720_S522_Q10H10	XVI	781270	781270	T	C	DY	fermentable	AXL1	SNP	Mismatch	D	Y	0.842362	0.664461	-0.391793	0.755695	1|1	upstream_gene_variant	MODIFIER	YPR122W
N718_S518_Q13E12	XVI	758384	758384	C	T	YY	non-fermentable	AXL1	SNP	Match	Y	Y					1\1	stop_gained	HIGH	YPR122W
N718_B502_Q2B12	II	171246	171246	G	T	ND	fermentable	MCM2	SNP	Mismatch	N	D	0.065298	-0.0282669	1.10925	0.227605	1\1	missense_variant	MODERATE	YBL023C
D703_S520_Q13F3	II	181875	181875	C	T	DN	fermentable	MCM2	SNP	Mismatch	D	N	0.951828	1.26705	0.0954749	0.419512				YBL023C
N726_D505_Q7A5	XV	610480	610480	C	T	NN	non-fermentable	RPB2	SNP	Match	N	N	0.0726174	0.14121	1.08292	0.443078	1\1	synonymous_variant	LOW	YOR151C
D710_B508_Q4D8	XV	610480	610480	C	T	NN	fermentable	RPB2	SNP	Match	N	N	0.00930675	0.00897902	0.381427	0.0968141	0/1	synonymous_variant	LOW	YOR151C
B714_D502_Q8B6	XV	610480	610480	C	T	NN	fermentable	RPB2	SNP	Match	N	N	0.00930675	0.00897902	0.381427	0.0968141	0/1	synonymous_variant	LOW	YOR151C
B723_D503_Q12C6	XV	118539	118539	C	T	NN	fermentable	S000005466	SNP	Match	N	N	-0.0476141	0.010699	1.08014	-0.444275	1\1	upstream_gene_variant	MODIFIER	YOL106W
D702_B511_Q2G2	XV	118539	118539	C	T	NN	fermentable	S000005466	SNP	Match	N	N	-0.00993101	0.0764092	0.598886	-0.399858	1\1	upstream_gene_variant	MODIFIER	YOL106W
B701_D507_Q7C7	XV	118539	118539	C	T	NN	fermentable	S000005466	SNP	Match	N	N	-0.134896	-0.0479066	0.54963	0.128248	1\1	upstream_gene_variant	MODIFIER	YOL106W
B723_D503_Q12C6	XII	1066628	1066628	C	T	NN	fermentable	S000006608	SNP	Match	N	N	-0.0476141	0.010699	1.08014	-0.444275	1|1	upstream_gene_variant	MODIFIER	YNCL0051C
B723_D503_Q12C6	XII	1066630	1066630	A	G	NN	fermentable	S000006608	SNP	Match	N	N	-0.0476141	0.010699	1.08014	-0.444275	1|1	upstream_gene_variant	MODIFIER	YNCL0051C
B701_D507_Q7C7	XII	1066669	1066669	A	G	NN	fermentable	S000006608	SNP	Match	N	N	-0.134896	-0.0479066	0.54963	0.128248	1|1	upstream_gene_variant	MODIFIER	YNCL0051C
B701_D507_Q7C7	XII	1066691	1066691	A	T	NN	fermentable	S000006608	SNP	Match	N	N	-0.134896	-0.0479066	0.54963	0.128248	1|1	upstream_gene_variant	MODIFIER	YNCL0051C
B701_D507_Q7C7	XII	1066628	1066628	C	T	NN	fermentable	S000006608	SNP	Match	N	N	-0.134896	-0.0479066	0.54963	0.128248	1|1	upstream_gene_variant	MODIFIER	YNCL0051C
B701_D507_Q7C7	XII	1066630	1066630	A	G	NN	fermentable	S000006608	SNP	Match	N	N	-0.134896	-0.0479066	0.54963	0.128248	1|1	upstream_gene_variant	MODIFIER	YNCL0051C
B714_D502_Q8B6	XII	1066630	1066630	A	G	NN	fermentable	S000006608	SNP	Match	N	N	0.00930675	0.00897902	0.381427	0.0968141	0|1	upstream_gene_variant	MODIFIER	YNCL0051C
B714_D502_Q8B6	XII	1066628	1066628	C	T	NN	fermentable	S000006608	SNP	Match	N	N	0.00930675	0.00897902	0.381427	0.0968141	0|1	upstream_gene_variant	MODIFIER	YNCL0051C
B708_B513_R16E10	XII	1066669	1066669	A	G	NN	non-fermentable	S000006608	SNP	Match	N	N					1|1	upstream_gene_variant	MODIFIER	YNCL0051C
B708_B513_R16E10	XII	1066691	1066691	A	T	NN	non-fermentable	S000006608	SNP	Match	N	N					1|1	upstream_gene_variant	MODIFIER	YNCL0051C
B708_B513_R16E10	XII	1066628	1066628	C	T	NN	non-fermentable	S000006608	SNP	Match	N	N					1|1	upstream_gene_variant	MODIFIER	YNCL0051C
B708_B513_R16E10	XII	1066630	1066630	A	G	NN	non-fermentable	S000006608	SNP	Match	N	N					1|1	upstream_gene_variant	MODIFIER	YNCL0051C
B701_B506_R15B7	XII	1066669	1066669	A	G	NN	fermentable	S000006608	SNP	Match	N	N					1|1	upstream_gene_variant	MODIFIER	YNCL0051C
B701_B506_R15B7	XII	1066691	1066691	A	T	NN	fermentable	S000006608	SNP	Match	N	N					1|1	upstream_gene_variant	MODIFIER	YNCL0051C
B723_D503_Q12C6	Mito	64671	64671	G	A	NN	fermentable	COB	SNP	Match	N	N	-0.0476141	0.010699	1.08014	-0.444275	1\1	intergenic_region	MODIFIER	Q0105
N723_B509_Q6E3	Mito	64671	64671	G	A	NN	fermentable	COB	SNP	Match	N	N	-0.0418649	0.103306	0.738468	-0.193277	1\1	intergenic_region	MODIFIER	Q0105
B717_S522_Q10H7	Mito	64671	64671	G	A	NN	fermentable	COB	SNP	Match	N	N	-0.0439618	-0.00179409	0.551167	-0.30848	1\1	intergenic_region	MODIFIER	Q0105
B701_D507_Q7C7	Mito	64671	64671	G	A	NN	fermentable	COB	SNP	Match	N	N	-0.134896	-0.0479066	0.54963	0.128248	1\1	intergenic_region	MODIFIER	Q0105
B723_D503_Q12C6	XVI	79919	79919	T	A	NN	fermentable	YAH1	SNP	Match	N	N	-0.0476141	0.010699	1.08014	-0.444275	1\1	upstream_gene_variant	MODIFIER	YPL252C
D707_S517_Q12H1	XVI	79919	79919	T	A	NN	fermentable	YAH1	SNP	Match	N	N	-0.0797063	-0.0632719	0.505658	0.543263	1\1	upstream_gene_variant	MODIFIER	YPL252C
B722_D504_Q8D12	XVI	79919	79919	T	A	NN	fermentable	YAH1	SNP	Match	N	N	0.0959794	0.111903	0.208494	-0.435349	1\1	upstream_gene_variant	MODIFIER	YPL252C
B724_B502_Q3B12	XVI	79919	79919	T	A	NN	fermentable	YAH1	SNP	Match	N	N					1\1	upstream_gene_variant	MODIFIER	YPL252C
B723_D503_Q12C6	IX	213468	213468	T	A	NN	fermentable	AVT7	SNP	Match	N	N	-0.0476141	0.010699	1.08014	-0.444275	0/1	upstream_gene_variant	MODIFIER	YIL088C
D705_B513_Q4E5	VII	1019594	1019594	C	T	YD	non-fermentable	YTA7	SNP	Mismatch	Y	D	0.0414054	0.224763	1.07581	0.981045	0/1	synonymous_variant	LOW	YGR270W
N721_S520_Q7F1	VII	1013918	1013918	G	T	DY	fermentable	YTA7	SNP	Mismatch	D	Y	2.42551	2.15666	0.099144	0.400119	0/1	missense_variant	MODERATE	YGR270W
D705_B513_Q4E5	VII	592886	592886	A	C	YD	non-fermentable	S000003286	SNP	Mismatch	Y	D	0.0414054	0.224763	1.07581	0.981045	0|1	missense_variant	MODERATE	YGR054W
B724_S515_Q12F12	XVI	302493	302493	C	T	ND	fermentable	GIP3	SNP	Mismatch	N	D	-0.0661437	-0.139914	1.07381	0.054196	1\1	synonymous_variant	LOW	YPL137C
D701_B516_Q4H1	XIII	94797	94797	T	G	YY	non-fermentable	S000004548	SNP	Match	Y	Y	-0.0168991	0.0705241	1.05183	0.293854	1\1	synonymous_variant	LOW	YML083C
D701_B516_Q4H1	XVI	659510	659510	A	C	YY	non-fermentable	S000006268	SNP	Match	Y	Y	-0.0168991	0.0705241	1.05183	0.293854	1\1	upstream_gene_variant	MODIFIER	YPR064W
B711_B514_Q11F3	VII	852841	852841	A	T	YY	non-fermentable	UBR1	SNP	Match	Y	Y	-0.0458934	0.0899051	1.05007	0.360904	0|1	stop_gained	HIGH	YGR184C
B711_B514_Q11F3	VII	852846	852846	G	C	YY	non-fermentable	UBR1	SNP	Match	Y	Y	-0.0458934	0.0899051	1.05007	0.360904	0|1	missense_variant	MODERATE	YGR184C
B711_B507_Q11C3	VII	853934	853934	T	A	YY	non-fermentable	UBR1	SNP	Match	Y	Y	0.120598	0.124045	0.954268	0.468498	0/1	stop_gained	HIGH	YGR184C
D704_B511_Q2G4	VII	848095	848095	G	C	DD	non-fermentable	UBR1	SNP	Match	D	D	1.17644	1.48305	0.491722	0.63889	1\1	missense_variant	MODERATE	YGR184C
N722_S521_Q7G2	VII	848095	848095	G	C	DD	non-fermentable	UBR1	SNP	Match	D	D	1.40142	1.66973	0.394676	0.575952	1\1	missense_variant	MODERATE	YGR184C
B706_D506_Q7B12	VII	847989	847989	G	C	DD	non-fermentable	UBR1	SNP	Match	D	D	1.5601	1.55523	0.349732	0.818042	1\1	missense_variant	MODERATE	YGR184C
B706_S522_Q7H12	VII	845445	845445	A	C	DD	non-fermentable	UBR1	SNP	Match	D	D	1.4306	1.41964	0.348317	1.08483	1\1	missense_variant	MODERATE	YGR184C
N716_B513_Q4E11	VII	848344	848344	G	A	DY	non-fermentable	UBR1	SNP	Mismatch	D	Y	1.13042	1.14422	0.33682	0.619854	1\1	stop_gained	HIGH	YGR184C
B713_D508_Q10D5	VII	845854	845854	C	G	DY	non-fermentable	UBR1	SNP	Mismatch	D	Y	1.0392	1.03446	0.32448	0.66415	1\1	missense_variant	MODERATE	YGR184C
B701_D504_Q5D7	VII	846543	846543	A	C	DY	non-fermentable	UBR1	SNP	Mismatch	D	Y	1.27979	1.32326	0.269091	0.612903	1\1	stop_gained	HIGH	YGR184C
B719_D508_Q10D9	VII	845695	845695	C	A	DY	non-fermentable	UBR1	SNP	Mismatch	D	Y	0.935103	0.88915	0.25748	0.341806	1\1	stop_gained	HIGH	YGR184C
B711_S517_Q8H3	VII	850870	850870	C	A	DN	non-fermentable	UBR1	SNP	Mismatch	D	N	0.530175	0.668552	0.230233	0.0635171				YGR184C
D705_S520_Q13F5	VII	847896	847896	A	G	DD	non-fermentable	UBR1	SNP	Match	D	D	1.2419	1.49633	0.229833	1.36048	1\1	missense_variant	MODERATE	YGR184C
B719_B513_Q11E9	VII	848761	848761	G	A	DN	non-fermentable	UBR1	SNP	Mismatch	D	N	0.776531	0.98142	0.152855	0.423455				YGR184C
B714_B504_Q9D6	VII	850276	850276	C	A	DY	non-fermentable	UBR1	SNP	Mismatch	D	Y	0.952534	1.0359	0.141858	0.517274	1\1	stop_gained	HIGH	YGR184C
N716_B508_Q4D11	VII	848064	848064	A	G	DY	non-fermentable	UBR1	SNP	Mismatch	D	Y	0.758046	0.77633	0.0483618	0.00144182	1\1	missense_variant	MODERATE	YGR184C
D710_D508_Q13D8	VII	849883	849883	G	T	DY	non-fermentable	UBR1	SNP	Mismatch	D	Y	1.16924	1.20915	0.0279982	0.423505	1\1	missense_variant	MODERATE	YGR184C
B707_B514_R16F4	VII	845772	845772	T	A	DY	non-fermentable	UBR1	SNP	Mismatch	D	Y	0.607434	0.572092	0.0257799	0.281404	1|1	missense_variant	MODERATE	YGR184C
B707_B514_R16F4	VII	845767	845767	T	A	DY	non-fermentable	UBR1	SNP	Mismatch	D	Y	0.607434	0.572092	0.0257799	0.281404	1|1	missense_variant	MODERATE	YGR184C
N728_D503_Q12C3	VII	853390	853390	A	C	YD	non-fermentable	UBR1	SNP	Mismatch	Y	D	0.0959209	0.246917	0.00526713	0.187545	1\1	missense_variant	MODERATE	YGR184C
N722_S522_Q7H2	VII	845580	845580	C	T	DD	non-fermentable	UBR1	SNP	Match	D	D	1.47159	1.7327	-0.0858456	0.224759	0/1	missense_variant	MODERATE	YGR184C
D704_B513_Q4E4	VII	845669	845669	G	C	DY	fermentable	UBR1	SNP	Mismatch	D	Y	2.22518	2.15006	-0.127118	0.326824	0/1	missense_variant	MODERATE	YGR184C
N720_D502_Q12B8	VII	850482	850482	C	T	DY	non-fermentable	UBR1	SNP	Mismatch	D	Y	0.578439	0.601386	-0.138492	0.304102	1\1	missense_variant	MODERATE	YGR184C
D704_D505_Q13A4	VII	846996	846996	G	T	DN	non-fermentable	UBR1	SNP	Mismatch	D	N								YGR184C
D707_B505_R16A1	III	239968	239968	T	C	ND	non-fermentable	HCM1	SNP	Mismatch	N	D	-0.0854632	-0.120292	1.04363	-0.0978671	0/1	upstream_gene_variant	MODIFIER	YCR065W
D707_B505_R16A1	IV	1194660	1194660	A	G	ND	non-fermentable	VPS74	SNP	Mismatch	N	D	-0.0854632	-0.120292	1.04363	-0.0978671	0/1	upstream_gene_variant	MODIFIER	YDR372C
B711_S516_Q8G3	IV	1183290	1183290	A	G	DN	non-fermentable	VPS74	SNP	Mismatch	D	N								YDR372C
N719_B510_Q3F2	VII	54934	54934	C	T	YD	non-fermentable	CSE1	SNP	Mismatch	Y	D	-0.0101498	0.1245	1.03151	0.229968	0/1	upstream_gene_variant	MODIFIER	YGL238W
B709_S522_Q10H1	VII	45623	45623	C	T	DD	non-fermentable	CSE1	SNP	Match	D	D	1.27174	1.30961	0.6628	0.917235	1\1	synonymous_variant	LOW	YGL238W
D701_B515_Q4G1	X	514004	514697			YY	non-fermentable	ANB1	CNV	Match	Y	Y	0.236268	0.163153	1.01082	0.290927				YJR047C
B722_S517_Q8H12	X	514037	514631			YD	non-fermentable	ANB1	CNV	Mismatch	Y	D	0.181517	0.33156	0.464911	0.341813				YJR047C
N722_D508_Q7D2	X	510881	511674			DD	non-fermentable	ANB1	CNV	Match	D	D	1.64413	1.44451	0.234918	0.270753				YJR047C
B707_D508_Q14D4	X	513342	513342	A	G	YD	fermentable	ANB1	SNP	Mismatch	Y	D	0.549546	0.851102	0.2029	-0.151706	1\1	upstream_gene_variant	MODIFIER	YJR047C
B711_D507_Q10C3	X	510872	511765			DY	non-fermentable	ANB1	CNV	Mismatch	D	Y	0.569879	0.40001	-0.0375701	0.00550244				YJR047C
D701_B515_Q4G1	XIII	468293	468293	G	A	YY	non-fermentable	S000004720	SNP	Match	Y	Y	0.236268	0.163153	1.01082	0.290927	0/1	missense_variant	MODERATE	YMR114C
D701_B515_Q4G1	X	301408	301408	C	A	YY	non-fermentable	ARG2	SNP	Match	Y	Y	0.236268	0.163153	1.01082	0.290927	0/1	missense_variant	MODERATE	YJL071W
B721_D506_Q10B11	X	301425	301425	G	A	YY	fermentable	ARG2	SNP	Match	Y	Y	0.135761	0.300668	0.404128	0.5011	0/1	missense_variant	MODERATE	YJL071W
D701_B515_Q4G1	IV	1228877	1228877	G	T	YY	non-fermentable	DIT1	SNP	Match	Y	Y	0.236268	0.163153	1.01082	0.290927	0/1	stop_gained	HIGH	YDR403W
D704_B515_Q4G4	IV	1236848	1236848	G	T	DY	fermentable	DIT1	SNP	Mismatch	D	Y	0.935667	0.993504	-0.0201156	0.249114	0/1	missense_variant	MODERATE	YDR403W
D706_B514_Q4F6	IV	272528	272528	T	C	NN	non-fermentable	S000002267	SNP	Match	N	N	-0.174059	-0.176198	1.00826	-0.1839	0/1	missense_variant	MODERATE	YDL109C
D706_B514_Q4F6	V	384790	384790	A	T	NN	non-fermentable	RUF4	SNP	Match	N	N	-0.174059	-0.176198	1.00826	-0.1839	0/1	upstream_gene_variant	MODIFIER	RUF4
D705_B514_Q4F5	V	371231	371231	C	T	YD	non-fermentable	RUF4	SNP	Mismatch	Y	D					1\1	upstream_gene_variant	MODIFIER	RUF4
B709_B506_Q11B1	III	267319	267319	T	C	YD	non-fermentable	FIG2	SNP	Mismatch	Y	D	-0.23965	-0.237803	1.00476	0.226982	1\1	upstream_gene_variant	MODIFIER	YCR089W
B721_B508_Q11D11	III	280646	280830			NN	fermentable	FIG2	CNV	Match	N	N	-0.0406756	0.0210612	0.708864	0.629872				YCR089W
N716_B505_Q4A11	III	270427	270427	A	G	YD	non-fermentable	FIG2	SNP	Mismatch	Y	D	-0.154867	-0.116057	0.655148	-0.291157	0|1	synonymous_variant	LOW	YCR089W
D702_B511_Q2G2	III	280646	280830			NN	fermentable	FIG2	CNV	Match	N	N	-0.00993101	0.0764092	0.598886	-0.399858				YCR089W
B701_D505_Q7A7	III	280615	280800			NN	fermentable	FIG2	CNV	Match	N	N	-0.00441986	0.00684083	0.469658	0.112038				YCR089W
N727_D507_Q7C6	III	280646	280830			NN	fermentable	FIG2	CNV	Match	N	N	0.0074609	0.0233452	0.400466	0.455785				YCR089W
D702_B510_Q2F2	III	280646	280830			NN	fermentable	FIG2	CNV	Match	N	N	0.0339326	0.0943189	0.384855	0.250646				YCR089W
N723_S515_Q5F3	III	280671	280671	T	C	NN	fermentable	FIG2	SNP	Match	N	N	-0.229611	-0.222993	0.306433	0.0376224	0/1	synonymous_variant	LOW	YCR089W
B722_D504_Q8D12	III	280646	280830			NN	fermentable	FIG2	CNV	Match	N	N	0.0959794	0.111903	0.208494	-0.435349				YCR089W
N723_B501_Q6A3	III	280645	280830			NN	fermentable	FIG2	CNV	Match	N	N	-0.168497	-0.163287	0.135285	0.060914				YCR089W
D705_D505_Q13A5	III	267939	267939	G	A	DD	non-fermentable	FIG2	SNP	Match	D	D	1.59621	1.18743	-0.0662187	0.992155	0/1	synonymous_variant	LOW	YCR089W
N723_D502_Q5B3	III	279644	279644	G	C	NN	fermentable	FIG2	SNP	Match	N	N	-0.0509777	-0.0801831	-0.110061	0.0470538	1|1	missense_variant	MODERATE	YCR089W
D707_D502_Q12B1	III	279687	279687	C	T	NN	fermentable	FIG2	SNP	Match	N	N	-0.117406	-0.0970045	-0.139461	-0.130016	0|1	synonymous_variant	LOW	YCR089W
B703_B513_R15E9	III	268861	268861	G	T	DD	non-fermentable	FIG2	SNP	Match	D	D	1.1004	0.833106	-0.401149	0.88849	0|1	missense_variant	MODERATE	YCR089W
B724_B503_Q3C12	III	280602	280786			NN	fermentable	FIG2	CNV	Match	N	N	-0.236537	-0.0108603	-0.919912	-0.913035				YCR089W
D707_B516_R16H1	III	280646	280830			NN	fermentable	FIG2	CNV	Match	N	N			-0.987397	-0.883396				YCR089W
B708_B513_R16E10	III	280646	280830			NN	non-fermentable	FIG2	CNV	Match	N	N								YCR089W
B724_B502_Q3B12	III	280646	280830			NN	fermentable	FIG2	CNV	Match	N	N								YCR089W
B709_B506_Q11B1	III	307274	307274	A	G	YD	non-fermentable	S000004452	SNP	Mismatch	Y	D	-0.23965	-0.237803	1.00476	0.226982	1\1	upstream_gene_variant	MODIFIER	YLR460C
B701_B508_R15D7	XII	1075655	1075655	A	T	NN	fermentable	S000004452	SNP	Match	N	N	-0.0576522	-0.0427512	0.598856	0.0571042	0|1	synonymous_variant	LOW	YLR460C
B701_B508_R15D7	XII	1075610	1075610	A	G	NN	fermentable	S000004452	SNP	Match	N	N	-0.0576522	-0.0427512	0.598856	0.0571042	0|1	synonymous_variant	LOW	YLR460C
B701_B508_R15D7	XII	1075616	1075616	C	T	NN	fermentable	S000004452	SNP	Match	N	N	-0.0576522	-0.0427512	0.598856	0.0571042	0|1	synonymous_variant	LOW	YLR460C
B701_B508_R15D7	XII	1075607	1075607	G	A	NN	fermentable	S000004452	SNP	Match	N	N	-0.0576522	-0.0427512	0.598856	0.0571042	0|1	synonymous_variant	LOW	YLR460C
N723_S513_Q5E3	XII	1075607	1075607	G	A	NN	fermentable	S000004452	SNP	Match	N	N	-0.0276992	-0.0347129	0.55691	0.0464776	0|1	synonymous_variant	LOW	YLR460C
N723_S513_Q5E3	XII	1075610	1075610	A	G	NN	fermentable	S000004452	SNP	Match	N	N	-0.0276992	-0.0347129	0.55691	0.0464776	0|1	synonymous_variant	LOW	YLR460C
N723_B501_Q6A3	XII	1075655	1075655	A	T	NN	fermentable	S000004452	SNP	Match	N	N	-0.168497	-0.163287	0.135285	0.060914	0|1	synonymous_variant	LOW	YLR460C
D701_B501_Q2A1	XII	1007936	1007936	T	C	DN	fermentable	S000004452	SNP	Mismatch	D	N	1.27606	1.43463	-0.0734954	0.271489				YLR460C
B703_B513_R15E9	XII	1007960	1007960	A	G	DD	non-fermentable	S000004452	SNP	Match	D	D	1.1004	0.833106	-0.401149	0.88849	0|1	upstream_gene_variant	MODIFIER	YLR460C
N723_B504_Q6D3	XII	1075655	1075655	A	T	NN	fermentable	S000004452	SNP	Match	N	N	0.0716363	0.122518	-0.467698	-0.707851	0|1	synonymous_variant	LOW	YLR460C
B709_B506_Q11B1	X	342293	342293	T	C	YD	non-fermentable	UBX6	SNP	Mismatch	Y	D	-0.23965	-0.237803	1.00476	0.226982	1|1	missense_variant	MODERATE	YJL048C
B719_S515_Q8F9	II	367441	367441	T	C	YD	non-fermentable	ECM8	SNP	Mismatch	Y	D	0.0128176	0.151617	1.00442	0.240993	0/1	upstream_gene_variant	MODIFIER	YBR076W
B719_S515_Q8F9	IV	1016015	1016015	G	T	YD	non-fermentable	SSD1	SNP	Mismatch	Y	D	0.0128176	0.151617	1.00442	0.240993	0/1	upstream_gene_variant	MODIFIER	YDR293C
D701_D505_Q13A1	IV	1029079	1029079	G	A	NN	non-fermentable	SSD1	SNP	Match	N	N	-0.126633	-0.138466	0.586352	0.0465067	1\1	missense_variant	MODERATE	YDR293C
B719_S515_Q8F9	XI	638815	638815	C	A	YD	non-fermentable	PTR2	SNP	Mismatch	Y	D	0.0128176	0.151617	1.00442	0.240993	1\1	stop_gained	HIGH	YKR093W
B704_S517_Q5H10	XI	639478	639478	C	A	YY	non-fermentable	PTR2	SNP	Match	Y	Y	0.187173	0.110381	0.688331	0.397403	0/1	missense_variant	MODERATE	YKR093W
B709_D507_Q10C1	XI	642177	642177	G	A	DD	non-fermentable	PTR2	SNP	Match	D	D	0.727903	0.543256	0.357726	0.474039	0/1	stop_gained	HIGH	YKR093W
N726_B509_Q6E5	XI	640677	640677	C	T	NN	non-fermentable	PTR2	SNP	Match	N	N	0.0573129	0.107512	0.20232	-0.404123	1\1	missense_variant	MODERATE	YKR093W
D701_B505_Q4A1	XI	639405	639405	G	T	YY	non-fermentable	PTR2	SNP	Match	Y	Y	-0.0194345	0.175906	0.180031	-0.307344	0/1	missense_variant	MODERATE	YKR093W
B708_B503_Q3C10	XI	642204	642204	C	A	DD	non-fermentable	PTR2	SNP	Match	D	D	1.93607	1.91774	0.145829	0.296325	0/1	stop_gained	HIGH	YKR093W
B719_S515_Q8F9	XV	645316	645316	C	A	YD	non-fermentable	GAC1	SNP	Mismatch	Y	D	0.0128176	0.151617	1.00442	0.240993	0/1	missense_variant	MODERATE	YOR178C
N718_B510_Q2F12	I	54955	54955	C	A	ND	fermentable	ACS1	SNP	Mismatch	N	D	0.117415	0.00370118	1.00156	-0.00563921	0/1	missense_variant	MODERATE	YAL054C
B722_B503_Q9C12	I	29728	29728	C	A	DD	non-fermentable	ACS1	SNP	Match	D	D	1.11136	0.912762	0.158914	0.174703	0/1	missense_variant	MODERATE	YAL054C
N726_B501_Q6A5	XVI	402992	402992	A	C	NN	non-fermentable	BRO1	SNP	Match	N	N	-0.179865	-0.11735	1.00053	0.14772	0/1	missense_variant	MODERATE	YPL084W
B709_B510_Q9F1	XVI	382558	382558	G	A	YY	fermentable	BRO1	SNP	Match	Y	Y	0.18808	0.21066	0.563385	0.692145	0/1	missense_variant	MODERATE	YPL084W
D708_D508_Q14D7	XVI	393779	393779	T	A	DY	non-fermentable	BRO1	SNP	Mismatch	D	Y	1.15347	1.2087	0.166242	0.371907	1\1	missense_variant	MODERATE	YPL084W
N718_D508_Q13D12	XIII	591740	591740	G	T	YY	non-fermentable	FPY1	SNP	Match	Y	Y	0.192981	0.155054	0.985791	0.470693	0/1	upstream_gene_variant	MODIFIER	YMR178W
N718_D508_Q13D12	VIII	494061	494061	C	A	YY	non-fermentable	NVJ1	SNP	Match	Y	Y	0.192981	0.155054	0.985791	0.470693	0/1	missense_variant	MODERATE	YHR195W
N722_B501_Q6A2	IX	411599	411599	C	T	ND	fermentable	S000001455	SNP	Mismatch	N	D	0.037615	-0.0256843	0.980875	0.0554837	0/1	missense_variant	MODERATE	YIR016W
N722_B501_Q6A2	VII	83283	83283	G	T	ND	fermentable	VRG4	SNP	Mismatch	N	D	0.037615	-0.0256843	0.980875	0.0554837	0/1	missense_variant	MODERATE	YGL225W
N722_B501_Q6A2	IV	1267275	1267275	C	A	ND	fermentable	DFM1	SNP	Mismatch	N	D	0.037615	-0.0256843	0.980875	0.0554837	0/1	stop_gained	HIGH	YDR411C
N722_B501_Q6A2	II	734118	734118	G	T	ND	fermentable	TSC10	SNP	Mismatch	N	D	0.037615	-0.0256843	0.980875	0.0554837	0/1	missense_variant	MODERATE	YBR265W
B708_D504_Q12D10	VIII	63071	63071	G	T	ND	non-fermentable	S000006597	SNP	Mismatch	N	D	-0.0200094	-0.121413	0.973535	0.313278	0/1	upstream_gene_variant	MODIFIER	YNCH0001W
B708_D504_Q12D10	X	223604	223604	T	C	ND	non-fermentable	GZF3	SNP	Mismatch	N	D	-0.0200094	-0.121413	0.973535	0.313278	0/1	missense_variant	MODERATE	YJL110C
B708_D504_Q12D10	II	522723	522723	A	C	ND	non-fermentable	ADH5	SNP	Mismatch	N	D	-0.0200094	-0.121413	0.973535	0.313278	0/1	missense_variant	MODERATE	YBR145W
B711_S516_Q8G3	II	529686	529686	G	A	DN	non-fermentable	ADH5	SNP	Mismatch	D	N								YBR145W
B711_S516_Q8G3	II	529708	529708	T	A	DN	non-fermentable	ADH5	SNP	Mismatch	D	N								YBR145W
N716_B511_Q2G11	XIII	34250	34250	G	A	YY	non-fermentable	ATR1	SNP	Match	Y	Y	0.189286	0.3108	0.965789	0.332153	0/1	missense_variant	MODERATE	YML116W
B713_B501_Q9A5	XIII	34539	34539	A	T	DN	fermentable	ATR1	SNP	Mismatch	D	N	1.23541	1.53478	-0.070019	0.26154				YML116W
N728_B516_R16H3	XIII	34539	34539	A	T	DN	fermentable	ATR1	SNP	Mismatch	D	N	1.23541	1.53478	-0.070019	0.26154				YML116W
B711_B507_Q11C3	IV	1136426	1136426	C	A	YY	non-fermentable	ATP22	SNP	Match	Y	Y	0.120598	0.124045	0.954268	0.468498	0/1	missense_variant	MODERATE	YDR350C
N720_B516_R16H8	IV	1146159	1146159	C	A	DY	non-fermentable	ATP22	SNP	Mismatch	D	Y	0.639334	0.403056	0.1336	-0.0988592	1\1	missense_variant	MODERATE	YDR350C
D712_S520_Q13F10	IV	1146395	1146395	G	T	DY	fermentable	ATP22	SNP	Mismatch	D	Y	2.2943	1.92732	0.0681019	0.449844	0/1	upstream_gene_variant	MODIFIER	YDR350C
D705_B514_Q4F5	IV	1136987	1136987	C	A	YD	non-fermentable	ATP22	SNP	Mismatch	Y	D					1\1	missense_variant	MODERATE	YDR350C
B711_B507_Q11C3	XII	995498	995498	G	A	YY	non-fermentable	VMA6	SNP	Match	Y	Y	0.120598	0.124045	0.954268	0.468498	0/1	upstream_gene_variant	MODIFIER	YLR447C
N719_B504_Q3D2	XVI	883995	883995	T	C	YD	non-fermentable	OPT2	SNP	Mismatch	Y	D	-0.133136	0.0257912	0.949295	-0.106256	1|1	synonymous_variant	LOW	YPR194C
N719_B504_Q3D2	XVI	883994	883994	A	T	YD	non-fermentable	OPT2	SNP	Mismatch	Y	D	-0.133136	0.0257912	0.949295	-0.106256	1|1	missense_variant	MODERATE	YPR194C
B703_D502_Q5B9	XVI	883994	883994	A	T	YD	fermentable	OPT2	SNP	Mismatch	Y	D	0.200589	0.441129	0.53761	-0.256779	1|1	missense_variant	MODERATE	YPR194C
B703_D502_Q5B9	XVI	883995	883995	T	C	YD	fermentable	OPT2	SNP	Mismatch	Y	D	0.200589	0.441129	0.53761	-0.256779	1|1	synonymous_variant	LOW	YPR194C
B720_S516_Q8G10	XVI	883994	883994	A	T	YD	fermentable	OPT2	SNP	Mismatch	Y	D	0.268546	0.465688	0.351862	-0.0396897	1|1	missense_variant	MODERATE	YPR194C
B720_S516_Q8G10	XVI	883995	883995	T	C	YD	fermentable	OPT2	SNP	Mismatch	Y	D	0.268546	0.465688	0.351862	-0.0396897	1|1	synonymous_variant	LOW	YPR194C
D701_B509_Q2E1	XVI	912477	912477	G	A	DN	fermentable	OPT2	SNP	Mismatch	D	N	1.02319	1.15636	0.162033	0.528203				YPR194C
D701_B501_Q2A1	XVI	913475	913475	G	A	DN	fermentable	OPT2	SNP	Mismatch	D	N	1.27606	1.43463	-0.0734954	0.271489				YPR194C
N724_B508_R15D4	XVI	883995	883995	T	C	YD	fermentable	OPT2	SNP	Mismatch	Y	D	0.227031	0.455122	-0.454894	-0.474142	1|1	synonymous_variant	LOW	YPR194C
D706_B501_Q2A6	XV	159278	159278	A	C	ND	fermentable	ADH1	SNP	Mismatch	N	D	-0.0735386	0.0552012	0.947627	-0.0930027	0|1	synonymous_variant	LOW	YOL086C
D711_B511_Q2G9	XV	159278	159278	A	C	ND	fermentable	ADH1	SNP	Mismatch	N	D	-0.0633844	-0.0719834	0.851188	-0.18302	0|1	synonymous_variant	LOW	YOL086C
B708_S522_Q14H10	XV	139238	139238	A	G	DY	non-fermentable	ADH1	SNP	Mismatch	D	Y					0|1	synonymous_variant	LOW	YOL086C
B708_S522_Q14H10	XV	139154	139154	A	C	DY	non-fermentable	ADH1	SNP	Mismatch	D	Y					0/1	synonymous_variant	LOW	YOL086C
D706_B501_Q2A6	X	530721	530721	G	T	ND	fermentable	RAD26	SNP	Mismatch	N	D	-0.0735386	0.0552012	0.947627	-0.0930027	0/1	missense_variant	MODERATE	YJR035W
D706_B501_Q2A6	XV	896851	896851	C	A	ND	fermentable	BIL1	SNP	Mismatch	N	D	-0.0735386	0.0552012	0.947627	-0.0930027	0/1	upstream_gene_variant	MODIFIER	YOR304C-A
N728_S518_Q14E3	XIII	883176	883176	C	T	YD	fermentable	S000028697	SNP	Mismatch	Y	D	0.080283	0.147815	0.945725	0.789988	0/1	upstream_gene_variant	MODIFIER	YMR315W-A
D708_B502_Q3B7	XV	207175	207175	A	T	YD	fermentable	THI20	SNP	Mismatch	Y	D	0.0485303	0.241022	0.944413	-0.0820622	0|1	synonymous_variant	LOW	YOL055C
D708_B502_Q3B7	XV	207193	207193	A	G	YD	fermentable	THI20	SNP	Mismatch	Y	D	0.0485303	0.241022	0.944413	-0.0820622	0|1	synonymous_variant	LOW	YOL055C
D708_B502_Q3B7	XV	207181	207181	T	C	YD	fermentable	THI20	SNP	Mismatch	Y	D	0.0485303	0.241022	0.944413	-0.0820622	0|1	synonymous_variant	LOW	YOL055C
D708_B502_Q3B7	XV	207184	207184	G	C	YD	fermentable	THI20	SNP	Mismatch	Y	D	0.0485303	0.241022	0.944413	-0.0820622	0|1	synonymous_variant	LOW	YOL055C
D708_B502_Q3B7	XV	207199	207199	T	C	YD	fermentable	THI20	SNP	Mismatch	Y	D	0.0485303	0.241022	0.944413	-0.0820622	0|1	synonymous_variant	LOW	YOL055C
D708_B502_Q3B7	XV	207202	207202	G	A	YD	fermentable	THI20	SNP	Mismatch	Y	D	0.0485303	0.241022	0.944413	-0.0820622	0|1	synonymous_variant	LOW	YOL055C
D708_B502_Q3B7	XV	207196	207196	G	A	YD	fermentable	THI20	SNP	Mismatch	Y	D	0.0485303	0.241022	0.944413	-0.0820622	0|1	synonymous_variant	LOW	YOL055C
D708_B502_Q3B7	XV	207182	207182	G	A	YD	fermentable	THI20	SNP	Mismatch	Y	D	0.0485303	0.241022	0.944413	-0.0820622	0|1	missense_variant	MODERATE	YOL055C
D708_B502_Q3B7	XV	207179	207179	G	T	YD	fermentable	THI20	SNP	Mismatch	Y	D	0.0485303	0.241022	0.944413	-0.0820622	0|1	missense_variant	MODERATE	YOL055C
D710_B506_Q4B8	XV	207202	207202	G	A	YD	non-fermentable	THI20	SNP	Mismatch	Y	D	0.183232	0.406152	0.515249	-0.15453	0|1	synonymous_variant	LOW	YOL055C
D710_B506_Q4B8	XV	207199	207199	T	C	YD	non-fermentable	THI20	SNP	Mismatch	Y	D	0.183232	0.406152	0.515249	-0.15453	0|1	synonymous_variant	LOW	YOL055C
B703_D504_Q5D9	XV	207202	207202	G	A	YD	fermentable	THI20	SNP	Mismatch	Y	D	0.438537	0.591231	-0.415706	-0.391866	0|1	synonymous_variant	LOW	YOL055C
B703_D504_Q5D9	XV	207193	207193	A	G	YD	fermentable	THI20	SNP	Mismatch	Y	D	0.438537	0.591231	-0.415706	-0.391866	0/1	synonymous_variant	LOW	YOL055C
B703_D504_Q5D9	XV	207199	207199	T	C	YD	fermentable	THI20	SNP	Mismatch	Y	D	0.438537	0.591231	-0.415706	-0.391866	0|1	synonymous_variant	LOW	YOL055C
B703_D504_Q5D9	XV	207184	207184	G	C	YD	fermentable	THI20	SNP	Mismatch	Y	D	0.438537	0.591231	-0.415706	-0.391866	0|1	synonymous_variant	LOW	YOL055C
B703_D504_Q5D9	XV	207181	207181	T	C	YD	fermentable	THI20	SNP	Mismatch	Y	D	0.438537	0.591231	-0.415706	-0.391866	0/1	synonymous_variant	LOW	YOL055C
B703_D504_Q5D9	XV	207175	207175	A	T	YD	fermentable	THI20	SNP	Mismatch	Y	D	0.438537	0.591231	-0.415706	-0.391866	0|1	synonymous_variant	LOW	YOL055C
D707_B515_R16G1	XI	540775	540775	C	T	NN	fermentable	GAP1	SNP	Match	N	N	0.0175198	0.122698	0.934348	-0.0607289	1\1	downstream_gene_variant	MODIFIER	YKR039W
B721_B508_Q11D11	XI	540775	540775	C	T	NN	fermentable	GAP1	SNP	Match	N	N	-0.0406756	0.0210612	0.708864	0.629872	1\1	downstream_gene_variant	MODIFIER	YKR039W
D712_B501_Q2A10	XI	536808	536808	G	A	DN	fermentable	GAP1	SNP	Mismatch	D	N	1.46424	1.36391	0.296889	0.983696				YKR039W
B722_D504_Q8D12	XI	540775	540775	C	T	NN	fermentable	GAP1	SNP	Match	N	N	0.0959794	0.111903	0.208494	-0.435349	1\1	downstream_gene_variant	MODIFIER	YKR039W
D707_B515_R16G1	IV	450391	450391	T	C	NN	fermentable	S000113557	SNP	Match	N	N	0.0175198	0.122698	0.934348	-0.0607289	1|1	upstream_gene_variant	MODIFIER	YDL007C-A
D707_S516_Q12G1	IV	450391	450391	T	C	NN	fermentable	S000113557	SNP	Match	N	N	-0.178043	-0.117312	0.541053	0.783207	1|1	upstream_gene_variant	MODIFIER	YDL007C-A
N723_B510_Q6F3	IV	450391	450391	T	C	NN	fermentable	S000113557	SNP	Match	N	N	0.0442308	0.135798	0.360728	-0.334602	1|1	upstream_gene_variant	MODIFIER	YDL007C-A
B708_B513_R16E10	IV	450391	450391	T	C	NN	non-fermentable	S000113557	SNP	Match	N	N					1|1	upstream_gene_variant	MODIFIER	YDL007C-A
D707_B515_R16G1	X	145292	145292	T	A	NN	fermentable	DAS1	SNP	Match	N	N	0.0175198	0.122698	0.934348	-0.0607289	1\1	upstream_gene_variant	MODIFIER	YJL149W
B717_S521_Q10G7	X	145292	145292	T	A	NN	fermentable	DAS1	SNP	Match	N	N	-0.14664	-0.0623589	0.59722	0.437487	1\1	upstream_gene_variant	MODIFIER	YJL149W
B708_B513_R16E10	X	145292	145292	T	A	NN	non-fermentable	DAS1	SNP	Match	N	N					1\1	upstream_gene_variant	MODIFIER	YJL149W
B703_B504_Q6D9	X	145147	145147	C	T	NN	non-fermentable	DAS1	SNP	Match	N	N					0/1	missense_variant	MODERATE	YJL149W
B707_D504_Q12D4	IX	388882	388882	A	C	DN	non-fermentable	S000028800	SNP	Mismatch	D	N	1.11279	1.18765	0.9343	0.875064				YIR020C-B
B707_D504_Q12D4	XII	694499	694499	G	T	DN	non-fermentable	ACO1	SNP	Mismatch	D	N	1.11279	1.18765	0.9343	0.875064				YLR304C
B707_D504_Q12D4	VII	273922	273922	C	G	DN	non-fermentable	RPS2	SNP	Mismatch	D	N	1.11279	1.18765	0.9343	0.875064				YGL123W
D708_B510_Q3F7	VII	286426	286426	C	T	YD	fermentable	RPS2	SNP	Mismatch	Y	D	-0.0540741	-0.0964171	0.452193	0.781696	0/1	synonymous_variant	LOW	YGL123W
N726_B508_R15D5	VII	286426	286426	C	T	YD	fermentable	RPS2	SNP	Mismatch	Y	D	-0.0540741	-0.0964171	0.452193	0.781696	0/1	synonymous_variant	LOW	YGL123W
B707_D504_Q12D4	VIII	123211	123211	C	A	DN	non-fermentable	SPO13	SNP	Mismatch	D	N	1.11279	1.18765	0.9343	0.875064				YHR014W
B707_D504_Q12D4	IV	748330	748330	A	C	DN	non-fermentable	NUM1	SNP	Mismatch	D	N	1.11279	1.18765	0.9343	0.875064				YDR150W
B703_S515_Q5F9	IV	744548	744548	C	T	YD	fermentable	NUM1	SNP	Mismatch	Y	D	-0.0771109	-0.0446994	0.486583	0.8748	0/1	synonymous_variant	LOW	YDR150W
B710_B506_Q11B2	IV	742426	742426	C	T	YD	non-fermentable	NUM1	SNP	Mismatch	Y	D	0.0576727	0.133673	0.416329	0.295824	0|1	synonymous_variant	LOW	YDR150W
B718_S521_Q10G8	IV	742426	742426	C	T	YD	fermentable	NUM1	SNP	Mismatch	Y	D	0.172878	0.299718	0.409046	0.653977	0/1	synonymous_variant	LOW	YDR150W
D701_S520_Q13F1	IV	759638	759638	C	A	NN	non-fermentable	NUM1	SNP	Match	N	N	-0.125242	-0.158754	0.398911	-0.0373589	1\1	missense_variant	MODERATE	YDR150W
B714_S517_Q8H6	IV	756181	756181	C	T	NN	fermentable	NUM1	SNP	Match	N	N	-0.20651	-0.222845	0.347741	0.105337	1|1	synonymous_variant	LOW	YDR150W
B716_B503_Q3C11	IV	753954	753954	A	T	ND	non-fermentable	NUM1	SNP	Mismatch	N	D	-0.0274845	-0.121973	0.305068	-0.127049	0|1	missense_variant	MODERATE	YDR150W
B709_S521_Q10G1	IV	743898	743898	A	G	DD	non-fermentable	NUM1	SNP	Match	D	D	1.62587	1.46248	0.0943273	0.507361	0/1	synonymous_variant	LOW	YDR150W
D706_S515_P1F6	IV	743534	743534	C	A	DD	fermentable	NUM1	SNP	Match	D	D	1.11243	1.03101	0.048506	0.335544	0/1	missense_variant	MODERATE	YDR150W
D709_B501_Q2A7	IV	743898	743898	A	G	DD	non-fermentable	NUM1	SNP	Match	D	D	1.63178	1.20437	-0.10764	1.12737	1\1	synonymous_variant	LOW	YDR150W
D707_D502_Q12B1	IV	756181	756181	C	T	NN	fermentable	NUM1	SNP	Match	N	N	-0.117406	-0.0970045	-0.139461	-0.130016	1|1	synonymous_variant	LOW	YDR150W
N727_B513_R15E6	IV	743763	743763	G	A	DD	non-fermentable	NUM1	SNP	Match	D	D	2.0069	1.59584	-0.333168	0.73295	0|1	synonymous_variant	LOW	YDR150W
N727_B513_R15E6	IV	743767	743767	G	A	DD	non-fermentable	NUM1	SNP	Match	D	D	2.0069	1.59584	-0.333168	0.73295	0|1	missense_variant	MODERATE	YDR150W
N727_B513_R15E6	IV	743770	743770	G	C	DD	non-fermentable	NUM1	SNP	Match	D	D	2.0069	1.59584	-0.333168	0.73295	0|1	missense_variant	MODERATE	YDR150W
N727_B513_R15E6	IV	743818	743818	G	A	DD	non-fermentable	NUM1	SNP	Match	D	D	2.0069	1.59584	-0.333168	0.73295	0|1	missense_variant	MODERATE	YDR150W
N722_D504_Q5D2	IV	756181	756181	C	T	NN	fermentable	NUM1	SNP	Match	N	N	0.0271034	0.136702	-0.408856	-0.598783	0|1	synonymous_variant	LOW	YDR150W
B724_B503_Q3C12	IV	756181	756181	C	T	NN	fermentable	NUM1	SNP	Match	N	N	-0.236537	-0.0108603	-0.919912	-0.913035	1|1	synonymous_variant	LOW	YDR150W
B707_D504_Q12D4	XIV	89207	89207	G	C	DN	non-fermentable	CAF40	SNP	Mismatch	D	N	1.11279	1.18765	0.9343	0.875064				YNL288W
N720_B512_Q3H8	XIV	572695	572695	C	T	YY	non-fermentable	S000006686	SNP	Match	Y	Y	0.165499	0.258166	0.932579	0.0759797	0|1	upstream_gene_variant	MODIFIER	YNCN0011W
N720_B512_Q3H8	XIV	572694	572694	C	A	YY	non-fermentable	S000006686	SNP	Match	Y	Y	0.165499	0.258166	0.932579	0.0759797	0|1	upstream_gene_variant	MODIFIER	YNCN0011W
N720_B512_Q3H8	V	57440	57440	T	C	YY	non-fermentable	PAU2	SNP	Match	Y	Y	0.165499	0.258166	0.932579	0.0759797	0/1	synonymous_variant	LOW	YEL049W
N720_B512_Q3H8	V	424876	424876	A	G	YY	non-fermentable	S000002147	SNP	Match	Y	Y	0.165499	0.258166	0.932579	0.0759797	0/1	upstream_gene_variant	MODIFIER	YBL005W-B
B722_B506_Q11B12	VI	212818	212818	C	A	YY	non-fermentable	S000002147	SNP	Match	Y	Y	-0.00472273	0.0438126	0.24351	0.434039	1\1	missense_variant	MODERATE	YBL005W-B
N720_B512_Q3H8	XII	706359	706359	T	G	YY	non-fermentable	S000006514	SNP	Match	Y	Y	0.165499	0.258166	0.932579	0.0759797	0/1	downstream_gene_variant	MODIFIER	YNCJ0005C
B702_S513_Q5E8	VII	109249	109249	C	A	ND	fermentable	CHC1	SNP	Mismatch	N	D	-0.033742	0.11294	0.924394	-0.218432	0/1	stop_gained	HIGH	YGL206C
B702_S513_Q5E8	IV	383360	383360	C	A	ND	fermentable	SIR2	SNP	Mismatch	N	D	-0.033742	0.11294	0.924394	-0.218432	1\1	stop_gained	HIGH	YDL042C
D704_B515_Q4G4	IV	383816	383816	G	T	DY	fermentable	SIR2	SNP	Mismatch	D	Y	0.935667	0.993504	-0.0201156	0.249114	1\1	stop_gained	HIGH	YDL042C
D709_B503_Q2C7	IV	382857	382857	A	C	DD	non-fermentable	SIR2	SNP	Match	D	D	1.49107	1.4745	-0.078202	0.00777588	1\1	missense_variant	MODERATE	YDL042C
D704_B513_Q4E4	IV	383098	383098	C	A	DY	fermentable	SIR2	SNP	Mismatch	D	Y	2.22518	2.15006	-0.127118	0.326824	1\1	stop_gained	HIGH	YDL042C
B707_S516_Q12G4	IV	383518	383518	C	A	DN	non-fermentable	SIR2	SNP	Mismatch	D	N	0.610763	0.658583	-0.14808	0.203151				YDL042C
B721_B502_Q9B11	IV	383050	383050	G	A	DN	fermentable	SIR2	SNP	Mismatch	D	N	1.16847	1.46076	-0.263017	0.251775				YDL042C
B723_B501_Q3A6	IV	378620	378620	C	A	YD	fermentable	SIR2	SNP	Mismatch	Y	D	0.227031	0.455122	-0.454894	-0.474142	1\1	missense_variant	MODERATE	YDL042C
N724_B508_R15D4	IV	378620	378620	C	A	YD	fermentable	SIR2	SNP	Mismatch	Y	D	0.227031	0.455122	-0.454894	-0.474142	1\1	missense_variant	MODERATE	YDL042C
B716_D503_Q12C11	IV	378105	378105	C	T	YD	fermentable	SIR2	SNP	Mismatch	Y	D	0.232578	0.41126	-0.458977	-0.389057	1\1	missense_variant	MODERATE	YDL042C
B717_S513_Q8E7	IV	383616	383616	A	T	DD	non-fermentable	SIR2	SNP	Match	D	D	0.0552212	0.0942924			1\1	missense_variant	MODERATE	YDL042C
B702_S513_Q5E8	IV	670138	670138	A	T	ND	fermentable	S000002516	SNP	Mismatch	N	D	-0.033742	0.11294	0.924394	-0.218432	0/1	missense_variant	MODERATE	YDR109C
D710_S521_Q13G8	XIV	467124	467124	A	G	ND	non-fermentable	RAS2	SNP	Mismatch	N	D	0.00939404	0.0136162	0.922469	-0.134663	1\1	missense_variant	MODERATE	YNL098C
B717_B513_Q11E7	XIV	439438	439438	C	T	DN	non-fermentable	RAS2	SNP	Mismatch	D	N	0.410822	0.370974	0.83635	0.484541				YNL098C
D710_S521_Q13G8	X	293764	293764	T	C	ND	non-fermentable	TAX4	SNP	Mismatch	N	D	0.00939404	0.0136162	0.922469	-0.134663	1\1	missense_variant	MODERATE	YJL083W
B718_B503_Q9C8	XVI	399511	399511	G	A	ND	fermentable	SEC16	SNP	Mismatch	N	D	0.0761639	-0.0851102	0.921657	0.284842	1\1	missense_variant	MODERATE	YPL085W
D709_D502_P1B7	XVI	388946	388946	G	T	DD	fermentable	SEC16	SNP	Match	D	D	1.96306	1.73449	-0.0210893	0.283443	0/1	missense_variant	MODERATE	YPL085W
B716_S521_Q14G11	IX	395173	395173	C	G	YY	non-fermentable	DAL81	SNP	Match	Y	Y	0.159978	0.266429	0.921365	0.259906	0/1	stop_gained	HIGH	YIR023W
B716_S521_Q14G11	XIV	389488	389488	G	T	YY	non-fermentable	TOM22	SNP	Match	Y	Y	0.159978	0.266429	0.921365	0.259906	0/1	upstream_gene_variant	MODIFIER	YNL131W
B716_S521_Q14G11	XV	1019377	1019377	T	C	YY	non-fermentable	RDR1	SNP	Match	Y	Y	0.159978	0.266429	0.921365	0.259906	0/1	upstream_gene_variant	MODIFIER	YOR380W
B713_B516_Q11H5	XV	1019402	1019402	C	T	YY	non-fermentable	RDR1	SNP	Match	Y	Y	0.0509863	-0.0115562	0.282597	0.390328	0/1	upstream_gene_variant	MODIFIER	YOR380W
D703_B504_Q2D3	XIII	209492	209492	A	T	DY	non-fermentable	RPS17A	SNP	Mismatch	D	Y	1.20845	1.41198	0.920662	1.14459	0/1	missense_variant	MODERATE	YML024W
D703_B504_Q2D3	II	226335	226335	C	A	DY	non-fermentable	PDR3	SNP	Mismatch	D	Y	1.20845	1.41198	0.920662	1.14459	0/1	missense_variant	MODERATE	YBL005W
B706_B510_Q6F12	VIII	370883	370883	C	G	ND	non-fermentable	ARO9	SNP	Mismatch	N	D	-0.126082	-0.170616	0.914953	-0.181556	1\1	stop_gained	HIGH	YHR137W
N729_S521_Q14G9	VIII	378838	378838	G	T	YY	non-fermentable	ARO9	SNP	Match	Y	Y	0.119895	0.215431	0.9119	0.149442	0/1	upstream_gene_variant	MODIFIER	YHR137W
B706_B510_Q6F12	IV	370074	370074	A	G	ND	non-fermentable	LHP1	SNP	Mismatch	N	D	-0.126082	-0.170616	0.914953	-0.181556	1\1	start_lost	HIGH	YDL051W
N729_S521_Q14G9	XV	875223	875223	G	T	YY	non-fermentable	SFG1	SNP	Match	Y	Y	0.119895	0.215431	0.9119	0.149442	0/1	stop_gained	HIGH	YOR315W
N729_S521_Q14G9	XIV	364084	364084	G	T	YY	non-fermentable	S000005088	SNP	Match	Y	Y	0.119895	0.215431	0.9119	0.149442	0/1	missense_variant	MODERATE	YNL144C
B719_B513_Q11E9	XIV	355149	355149	T	C	DN	non-fermentable	S000005088	SNP	Mismatch	D	N	0.776531	0.98142	0.152855	0.423455				YNL144C
N729_S521_Q14G9	IX	109093	109093	G	T	YY	non-fermentable	MET18	SNP	Match	Y	Y	0.119895	0.215431	0.9119	0.149442	0/1	missense_variant	MODERATE	YIL128W
B720_S522_Q10H10	IX	110669	110669	A	G	DY	fermentable	MET18	SNP	Mismatch	D	Y	0.842362	0.664461	-0.391793	0.755695	0/1	missense_variant	MODERATE	YIL128W
B712_D501_Q8A4	IX	316767	316767	C	G	YD	non-fermentable	S000007370	SNP	Mismatch	Y	D	0.138477	0.241227	0.909306	-0.0338907	0/1	missense_variant	MODERATE	YGR161W-B
B712_D501_Q8A4	X	257763	257763	C	T	YD	non-fermentable	DPB11	SNP	Mismatch	Y	D	0.138477	0.241227	0.909306	-0.0338907	0/1	missense_variant	MODERATE	YJL090C
N719_B514_R16F2	X	257763	257763	C	T	YD	non-fermentable	DPB11	SNP	Mismatch	Y	D	0.138477	0.241227	0.909306	-0.0338907	0/1	missense_variant	MODERATE	YJL090C
D710_D505_Q13A8	X	257763	257763	C	T	YD	non-fermentable	DPB11	SNP	Mismatch	Y	D	0.151994	0.327328	0.669666	-0.0853572	0/1	missense_variant	MODERATE	YJL090C
B712_D501_Q8A4	XII	715263	715263	G	T	YD	non-fermentable	STT4	SNP	Mismatch	Y	D	0.138477	0.241227	0.909306	-0.0338907	0/1	missense_variant	MODERATE	YLR305C
N719_B514_R16F2	XII	715263	715263	G	T	YD	non-fermentable	STT4	SNP	Mismatch	Y	D	0.138477	0.241227	0.909306	-0.0338907	0/1	missense_variant	MODERATE	YLR305C
D710_D505_Q13A8	XII	715263	715263	G	T	YD	non-fermentable	STT4	SNP	Mismatch	Y	D	0.151994	0.327328	0.669666	-0.0853572	0/1	missense_variant	MODERATE	YLR305C
D702_B505_Q4A2	XII	714176	714176	C	T	YD	non-fermentable	STT4	SNP	Mismatch	Y	D	0.10327	0.153593	0.325688	0.302963	0/1	missense_variant	MODERATE	YLR305C
B701_B513_R15E7	XII	714176	714176	C	T	YD	non-fermentable	STT4	SNP	Mismatch	Y	D	0.10327	0.153593	0.325688	0.302963	0/1	missense_variant	MODERATE	YLR305C
B708_B504_Q3D10	XIII	356352	356352	A	C	DD	non-fermentable	STV1	SNP	Match	D	D	1.72941	1.712	0.906656	0.74304	0/1	missense_variant	MODERATE	YMR054W
B708_B504_Q3D10	XI	307604	307604	C	G	DD	non-fermentable	S000001558	SNP	Match	D	D	1.72941	1.712	0.906656	0.74304	0/1	missense_variant	MODERATE	YKL075C
D707_B510_Q3F1	XI	310777	310777	C	G	ND	fermentable	S000001558	SNP	Mismatch	N	D	-0.00631608	-0.130621	0.864736	-0.0938911	1\1	missense_variant	MODERATE	YKL075C
N718_B516_Q4H12	III	299963	299963	G	C	ND	fermentable	OCA4	SNP	Mismatch	N	D	0.0528298	-0.00938019	0.900684	-0.035343	1\1	missense_variant	MODERATE	YCR095C
B704_B506_R15B10	III	299963	299963	G	C	ND	fermentable	OCA4	SNP	Mismatch	N	D	0.0528298	-0.00938019	0.900684	-0.035343	1\1	missense_variant	MODERATE	YCR095C
D707_B510_Q3F1	III	299521	299521	A	C	ND	fermentable	OCA4	SNP	Mismatch	N	D	-0.00631608	-0.130621	0.864736	-0.0938911	1\1	stop_gained	HIGH	YCR095C
D709_B501_Q2A7	III	287087	287087	C	T	DD	non-fermentable	OCA4	SNP	Match	D	D	1.63178	1.20437	-0.10764	1.12737	0/1	missense_variant	MODERATE	YCR095C
N718_B511_Q2G12	III	299797	299797	C	T	ND	fermentable	OCA4	SNP	Mismatch	N	D	0.00827608	0.0164878	-0.117072	-0.191151	1\1	stop_gained	HIGH	YCR095C
N723_D501_Q5A3	III	299900	299900	A	C	NN	fermentable	OCA4	SNP	Match	N	N					1\1	stop_gained	HIGH	YCR095C
B704_B506_R15B10	XII	870562	870562	T	G	ND	fermentable	STE11	SNP	Mismatch	N	D	0.0528298	-0.00938019	0.900684	-0.035343	1\1	missense_variant	MODERATE	YLR362W
N718_B516_Q4H12	XII	870562	870562	T	G	ND	fermentable	STE11	SNP	Mismatch	N	D	0.0528298	-0.00938019	0.900684	-0.035343	1\1	missense_variant	MODERATE	YLR362W
B709_S521_Q10G1	XII	809770	809770	C	A	DD	non-fermentable	STE11	SNP	Match	D	D	1.62587	1.46248	0.0943273	0.507361	1\1	stop_gained	HIGH	YLR362W
N722_S522_Q7H2	XII	809792	809792	T	C	DD	non-fermentable	STE11	SNP	Match	D	D	1.47159	1.7327	-0.0858456	0.224759	1\1	missense_variant	MODERATE	YLR362W
B707_D502_Q12B4	XII	809497	809497	G	T	DN	non-fermentable	STE11	SNP	Mismatch	D	N	1.2672	1.17246	-0.158179	0.311567				YLR362W
B704_S522_Q7H10	XII	809781	809781	G	A	DY	non-fermentable	STE11	SNP	Mismatch	D	Y					1\1	missense_variant	MODERATE	YLR362W
N716_B503_Q2C11	Mito	43065	43065	T	A	YY	non-fermentable	S000007282	SNP	Match	Y	Y	0.199832	0.160576	0.89357	0.485061	0/1	downstream_gene_variant	MODIFIER	Q0255
D711_B511_Q2G9	Mito	45091	45091	C	T	ND	fermentable	S000007282	SNP	Mismatch	N	D	-0.0633844	-0.0719834	0.851188	-0.18302	0|1	downstream_gene_variant	MODIFIER	Q0255
D711_B511_Q2G9	Mito	44731	44731	G	A	ND	fermentable	S000007282	SNP	Mismatch	N	D	-0.0633844	-0.0719834	0.851188	-0.18302	1|1	downstream_gene_variant	MODIFIER	Q0255
N729_B505_R16A9	Mito	41670	41670	T	C	DY	non-fermentable	S000007282	SNP	Mismatch	D	Y	0.836946	0.734766	0.55399	0.607182	1|1	downstream_gene_variant	MODIFIER	Q0255
N716_B508_Q4D11	Mito	42995	42995	A	T	DY	non-fermentable	S000007282	SNP	Mismatch	D	Y	0.758046	0.77633	0.0483618	0.00144182	1|1	downstream_gene_variant	MODIFIER	Q0255
N716_B508_Q4D11	Mito	42992	42992	A	T	DY	non-fermentable	S000007282	SNP	Mismatch	D	Y	0.758046	0.77633	0.0483618	0.00144182	1|1	downstream_gene_variant	MODIFIER	Q0255
N721_S521_Q7G1	Mito	43459	43459	G	C	DY	fermentable	S000007282	SNP	Mismatch	D	Y	0.108407	0.0274638	-0.131852	-0.0239064	1|1	downstream_gene_variant	MODIFIER	Q0255
B707_B516_R16H4	Mito	42103	42103	A	G	DY	non-fermentable	S000007282	SNP	Mismatch	D	Y	0.95218	0.884441	-0.285396	0.110364	1|1	downstream_gene_variant	MODIFIER	Q0255
B707_B516_R16H4	Mito	42124	42124	G	A	DY	non-fermentable	S000007282	SNP	Mismatch	D	Y	0.95218	0.884441	-0.285396	0.110364	1|1	downstream_gene_variant	MODIFIER	Q0255
B707_B516_R16H4	Mito	43156	43156	C	A	DY	non-fermentable	S000007282	SNP	Mismatch	D	Y	0.95218	0.884441	-0.285396	0.110364	1\1	downstream_gene_variant	MODIFIER	Q0255
B714_B509_Q9E6	Mito	42995	42995	A	T	DY	non-fermentable	S000007282	SNP	Mismatch	D	Y					1|1	downstream_gene_variant	MODIFIER	Q0255
B724_B504_Q3D12	VII	107420	107420	C	T	NN	fermentable	SPT16	SNP	Match	N	N	0.0702677	0.0587791	0.886917	0.115018	0/1	missense_variant	MODERATE	YGL207W
B719_D503_Q8C9	VII	104908	104908	G	T	NN	fermentable	SPT16	SNP	Match	N	N					1|1	missense_variant	MODERATE	YGL207W
N721_D501_Q5A1	VII	104908	104908	G	T	NN	fermentable	SPT16	SNP	Match	N	N					1\1	missense_variant	MODERATE	YGL207W
B724_B504_Q3D12	VI	248134	248134	A	G	NN	fermentable	S000028631	SNP	Match	N	N	0.0702677	0.0587791	0.886917	0.115018	0/1	upstream_gene_variant	MODIFIER	YFR034W-A
B724_B504_Q3D12	II	120228	120228	A	G	NN	fermentable	PIN4	SNP	Match	N	N	0.0702677	0.0587791	0.886917	0.115018	0/1	upstream_gene_variant	MODIFIER	YBL051C
N721_S515_Q5F1	XVI	364967	364967	G	A	NN	fermentable	FMP30	SNP	Match	N	N	-0.0629898	-0.145647	0.876542	0.0390529	0/1	missense_variant	MODERATE	YPL103C
B707_S520_Q14F4	XVI	346495	346495	C	T	YD	fermentable	FMP30	SNP	Mismatch	Y	D	0.127717	0.325436	0.292789	-0.123722	0/1	missense_variant	MODERATE	YPL103C
D702_B512_Q2H2	XVI	364594	364594	C	T	NN	fermentable	FMP30	SNP	Match	N	N	-0.0037534	-0.0161885	0.1353	-0.15596	0/1	upstream_gene_variant	MODIFIER	YPL103C
N721_S515_Q5F1	XIII	694022	694022	C	A	NN	fermentable	CEF1	SNP	Match	N	N	-0.0629898	-0.145647	0.876542	0.0390529	0/1	synonymous_variant	LOW	YMR213W
B711_B503_Q9C3	XIII	800796	800796	C	A	DN	non-fermentable	FCP1	SNP	Mismatch	D	N	-0.0816816	-0.19055	0.875967	0.314914				YMR277W
N728_B516_R16H3	XIII	799133	799133	G	A	DN	fermentable	FCP1	SNP	Mismatch	D	N	1.23541	1.53478	-0.070019	0.26154				YMR277W
D704_B512_Q2H4	XIII	800873	800873	G	T	DD	non-fermentable	FCP1	SNP	Match	D	D	-0.636966	-0.57402	-0.160635	0.302382	1\1	missense_variant	MODERATE	YMR277W
N722_B515_R15G2	XIII	800873	800873	G	T	DD	non-fermentable	FCP1	SNP	Match	D	D	-0.636966	-0.57402	-0.160635	0.302382	1\1	missense_variant	MODERATE	YMR277W
D706_S518_Q13E6	XIII	799203	799203	C	T	DY	non-fermentable	FCP1	SNP	Mismatch	D	Y					1\1	missense_variant	MODERATE	YMR277W
B711_B503_Q9C3	VII	344348	344348	C	G	DN	non-fermentable	MAD1	SNP	Mismatch	D	N	-0.0816816	-0.19055	0.875967	0.314914				YGL086W
D707_B510_Q3F1	XV	760850	760850	G	T	ND	fermentable	STE13	SNP	Mismatch	N	D	-0.00631608	-0.130621	0.864736	-0.0938911	1\1	missense_variant	MODERATE	YOR219C
D707_B510_Q3F1	XVI	131619	131619	G	C	ND	fermentable	NEW1	SNP	Mismatch	N	D	-0.00631608	-0.130621	0.864736	-0.0938911	1\1	missense_variant	MODERATE	YPL226W
D707_B510_Q3F1	XVI	837597	837597	G	A	ND	fermentable	TPO3	SNP	Mismatch	N	D	-0.00631608	-0.130621	0.864736	-0.0938911	1\1	missense_variant	MODERATE	YPR156C
B701_S515_Q5F7	XVI	833905	833905	A	C	DY	non-fermentable	TPO3	SNP	Mismatch	D	Y	1.91575	1.70792	-0.0324686	0.370369	1\1	upstream_gene_variant	MODIFIER	YPR156C
N720_B511_Q3G8	VIII	53435	53435	A	C	YY	non-fermentable	RIM4	SNP	Match	Y	Y	0.152594	0.252216	0.863892	0.470803	0/1	missense_variant	MODERATE	YHL024W
N720_B511_Q3G8	VII	213757	213757	A	G	YY	non-fermentable	S000006639	SNP	Match	Y	Y	0.152594	0.252216	0.863892	0.470803	0/1	upstream_gene_variant	MODIFIER	YNCG0008W
D711_D508_Q13D9	VII	201103	201103	A	C	DN	non-fermentable	S000006639	SNP	Mismatch	D	N	1.02987	1.23226	0.166346	0.385636				YNCG0008W
B722_B513_Q11E12	XI	421808	421808	T	C	YY	non-fermentable	SPT23	SNP	Match	Y	Y	0.097616	0.193661	0.858097	0.342267	0/1	missense_variant	MODERATE	YKL020C
D707_B502_Q3B1	XVI	765105	765105	T	A	ND	fermentable	S000006321	SNP	Mismatch	N	D	-0.0427607	0.0264758	0.852938	-0.0605531	1\1	missense_variant	MODERATE	YPR117W
N728_D504_Q12D3	XVI	762586	762586	G	A	NN	fermentable	S000006321	SNP	Match	N	N	0.0442308	0.135798	0.360728	-0.334602	0/1	upstream_gene_variant	MODIFIER	YPR117W
B707_B509_Q3E4	XVI	756296	756296	T	A	DY	non-fermentable	S000006321	SNP	Mismatch	D	Y	0.834998	0.684605	-0.117173	0.239619	1\1	missense_variant	MODERATE	YPR117W
N724_B506_R15B4	XVI	756296	756296	T	A	DY	non-fermentable	S000006321	SNP	Mismatch	D	Y	0.834998	0.684605	-0.117173	0.239619	1\1	missense_variant	MODERATE	YPR117W
B701_B502_Q6B7	XVI	756296	756296	T	A	DY	fermentable	S000006321	SNP	Mismatch	D	Y	1.26093	1.30299	-0.235528	0.355426	1\1	missense_variant	MODERATE	YPR117W
D707_B516_R16H1	XVI	764126	764126	G	T	NN	fermentable	S000006321	SNP	Match	N	N			-0.987397	-0.883396	0/1	stop_gained	HIGH	YPR117W
D707_B502_Q3B1	XVI	115888	115888	A	C	ND	fermentable	FAS2	SNP	Mismatch	N	D	-0.0427607	0.0264758	0.852938	-0.0605531	1\1	missense_variant	MODERATE	YPL231W
B707_B509_Q3E4	XVI	101972	101972	A	C	DY	non-fermentable	FAS2	SNP	Mismatch	D	Y	0.834998	0.684605	-0.117173	0.239619	1\1	missense_variant	MODERATE	YPL231W
N724_B506_R15B4	XVI	101972	101972	A	C	DY	non-fermentable	FAS2	SNP	Mismatch	D	Y	0.834998	0.684605	-0.117173	0.239619	1\1	missense_variant	MODERATE	YPL231W
B701_B502_Q6B7	XVI	101972	101972	A	C	DY	fermentable	FAS2	SNP	Mismatch	D	Y	1.26093	1.30299	-0.235528	0.355426	1\1	missense_variant	MODERATE	YPL231W
D711_B511_Q2G9	Mito	36170	36170	G	A	ND	fermentable	S000007323	SNP	Mismatch	N	D	-0.0633844	-0.0719834	0.851188	-0.18302	0|1	intergenic_region	MODIFIER	YNCQ0012W
B715_S518_Q14E5	Mito	33932	33932	A	T	DY	non-fermentable	S000007323	SNP	Mismatch	D	Y			0.134419	-0.05142	1|1	intergenic_region	MODIFIER	YNCQ0012W
N716_B508_Q4D11	Mito	34004	34004	C	G	DY	non-fermentable	S000007323	SNP	Mismatch	D	Y	0.758046	0.77633	0.0483618	0.00144182	1|1	intergenic_region	MODIFIER	YNCQ0012W
B701_S515_Q5F7	Mito	34004	34004	C	G	DY	non-fermentable	S000007323	SNP	Mismatch	D	Y	1.91575	1.70792	-0.0324686	0.370369	1|1	intergenic_region	MODIFIER	YNCQ0012W
N721_S521_Q7G1	Mito	34004	34004	C	G	DY	fermentable	S000007323	SNP	Mismatch	D	Y	0.108407	0.0274638	-0.131852	-0.0239064	1|1	intergenic_region	MODIFIER	YNCQ0012W
B714_B509_Q9E6	Mito	34004	34004	C	G	DY	non-fermentable	S000007323	SNP	Mismatch	D	Y					1|1	intergenic_region	MODIFIER	YNCQ0012W
D711_B511_Q2G9	Mito	59085	59085	C	T	ND	fermentable	S000007328	SNP	Mismatch	N	D	-0.0633844	-0.0719834	0.851188	-0.18302	0|1	intergenic_region	MODIFIER	YNCQ0001W
N724_S522_Q7H4	Mito	54899	54899	A	G	DY	non-fermentable	S000007328	SNP	Mismatch	D	Y	0.676717	0.513987	0.468126	0.481054	1|1	intergenic_region	MODIFIER	YNCQ0001W
B701_S517_Q5H7	Mito	56218	56218	C	G	DY	non-fermentable	S000007328	SNP	Mismatch	D	Y	-0.0352899	-0.167786	0.387747	0.486258	0|1	intergenic_region	MODIFIER	YNCQ0001W
B710_B507_Q11C2	Mito	54899	54899	A	G	DY	non-fermentable	S000007328	SNP	Mismatch	D	Y	2.11523	1.79948	0.327993	0.626352	1|1	intergenic_region	MODIFIER	YNCQ0001W
N720_S520_Q14F8	Mito	54899	54899	A	G	DY	non-fermentable	S000007328	SNP	Mismatch	D	Y	1.94316	1.59248	0.307685	0.532301	1|1	intergenic_region	MODIFIER	YNCQ0001W
N716_B508_Q4D11	Mito	56218	56218	C	G	DY	non-fermentable	S000007328	SNP	Mismatch	D	Y	0.758046	0.77633	0.0483618	0.00144182	0|1	intergenic_region	MODIFIER	YNCQ0001W
B707_B516_R16H4	Mito	56426	56426	G	A	DY	non-fermentable	S000007328	SNP	Mismatch	D	Y	0.95218	0.884441	-0.285396	0.110364	1|1	intergenic_region	MODIFIER	YNCQ0001W
B714_B509_Q9E6	Mito	56218	56218	C	G	DY	non-fermentable	S000007328	SNP	Mismatch	D	Y					0|1	intergenic_region	MODIFIER	YNCQ0001W
B701_S518_Q7E7	IV	880956	880956	G	A	NN	fermentable	ADR1	SNP	Match	N	N	0.0319948	-0.0280428	0.840438	0.0892022	0/1	missense_variant	MODERATE	YDR216W
B717_B513_Q11E7	VII	1043899	1043899	G	T	DN	non-fermentable	BGL2	SNP	Mismatch	D	N	0.410822	0.370974	0.83635	0.484541				YGR282C
B722_S515_Q8F12	IX	240462	240462	C	T	YD	non-fermentable	S000001317	SNP	Mismatch	Y	D	-0.134927	-0.0483139	0.835425	0.00827901	1\1	missense_variant	MODERATE	YIL055C
N726_B506_R15B5	IX	239721	239721	G	A	YD	fermentable	S000001317	SNP	Mismatch	Y	D	0.234632	0.278911	0.269049	0.383227	0/1	synonymous_variant	LOW	YIL055C
B722_S515_Q8F12	XIII	408201	408201	T	G	YD	non-fermentable	S000004689	SNP	Mismatch	Y	D	-0.134927	-0.0483139	0.835425	0.00827901	0/1	missense_variant	MODERATE	YMR084W
B717_S520_Q10F7	XII	205584	205584	G	A	NN	fermentable	ADE16	SNP	Match	N	N	0.113979	0.00311702	0.832526	-0.105755	0/1	missense_variant	MODERATE	YLR028C
B721_S517_Q8H11	XII	191416	191416	A	T	DN	non-fermentable	ADE16	SNP	Mismatch	D	N	0.46908	0.58796	0.127749	-0.0624196				YLR028C
B713_B515_Q11G5	XV	407802	407802	A	T	YY	non-fermentable	ETT1	SNP	Match	Y	Y	0.162204	0.279314	0.827572	0.202226	0/1	missense_variant	MODERATE	YOR051C
B713_B515_Q11G5	XIII	51941	51941	C	A	YY	non-fermentable	URA5	SNP	Match	Y	Y	0.162204	0.279314	0.827572	0.202226	0/1	missense_variant	MODERATE	YML106W
B712_S521_Q10G4	IV	941536	941536	G	A	ND	fermentable	VHS1	SNP	Mismatch	N	D	-0.0473935	0.115525	0.822388	-0.221323	1\1	missense_variant	MODERATE	YDR247W
B704_B511_Q6G10	IV	927507	927507	G	A	DY	fermentable	VHS1	SNP	Mismatch	D	Y	0.896588	0.978849	-0.00135574	0.229184	1|1	missense_variant	MODERATE	YDR247W
B712_S521_Q10G4	VII	792334	792334	C	T	ND	fermentable	CCM1	SNP	Mismatch	N	D	-0.0473935	0.115525	0.822388	-0.221323	1\1	missense_variant	MODERATE	YGR150C
B712_S521_Q10G4	XVI	464980	464980	T	C	ND	fermentable	CAM1	SNP	Mismatch	N	D	-0.0473935	0.115525	0.822388	-0.221323	0/1	missense_variant	MODERATE	YPL048W
B712_S521_Q10G4	III	307446	307446	T	C	ND	fermentable	TUS1	SNP	Mismatch	N	D	-0.0473935	0.115525	0.822388	-0.221323	1|1	upstream_gene_variant	MODIFIER	YLR425W
B716_S522_Q14H11	VI	166707	166707	G	T	YY	non-fermentable	GCN20	SNP	Match	Y	Y	0.123579	0.282375	0.819883	0.14028	0/1	missense_variant	MODERATE	YFR009W
N728_B508_R16D3	IV	314199	314199	T	G	YD	non-fermentable	MRK1	SNP	Mismatch	Y	D	0.00741819	0.0738693	0.816937	0.00786683	0/1	missense_variant	MODERATE	YDL079C
D709_D506_Q13B7	IV	319588	319588	G	A	NN	non-fermentable	MRK1	SNP	Match	N	N	-0.155022	-0.0951708	0.353799	0.084308	1\1	synonymous_variant	LOW	YDL079C
B713_B514_Q11F5	VII	399047	399047	A	T	YY	non-fermentable	PYC1	SNP	Match	Y	Y	0.133624	0.323735	0.803569	0.692667	1\1	synonymous_variant	LOW	YGL062W
N726_S521_Q7G5	VII	397893	397893	G	T	NN	non-fermentable	PYC1	SNP	Match	N	N	-0.580485	-0.520013	0.157785	-0.425827	1\1	missense_variant	MODERATE	YGL062W
N720_B502_Q3B8	XII	910073	910073	G	A	YY	non-fermentable	VIP1	SNP	Match	Y	Y	-0.0522475	0.256311	0.802882	0.504134	0/1	missense_variant	MODERATE	YLR410W
B717_S518_Q10E7	XII	957109	957109	G	C	NN	fermentable	VIP1	SNP	Match	N	N					0/1	missense_variant	MODERATE	YLR410W
N720_B502_Q3B8	XIII	417984	417984	T	C	YY	non-fermentable	YTA12	SNP	Match	Y	Y	-0.0522475	0.256311	0.802882	0.504134	0/1	missense_variant	MODERATE	YMR089C
D709_D504_P1D7	XIII	419922	419922	G	T	DD	fermentable	YTA12	SNP	Match	D	D	1.58646	1.44623	0.134128	0.240789	0/1	missense_variant	MODERATE	YMR089C
N720_B502_Q3B8	XVI	803224	803224	C	G	YY	non-fermentable	URN1	SNP	Match	Y	Y	-0.0522475	0.256311	0.802882	0.504134	0/1	missense_variant	MODERATE	YPR152C
N720_B502_Q3B8	XIV	636986	636986	G	T	YY	non-fermentable	S000006674	SNP	Match	Y	Y	-0.0522475	0.256311	0.802882	0.504134	0/1	upstream_gene_variant	MODIFIER	YNCN0017W
D705_B503_Q2C5	XIV	636986	636986	G	T	YY	non-fermentable	S000006674	SNP	Match	Y	Y	0.0861819	0.185368	0.397791	-0.306293	0/1	upstream_gene_variant	MODIFIER	YNCN0017W
N728_B503_Q3C3	XIV	619921	619921	C	A	DY	non-fermentable	S000006674	SNP	Mismatch	D	Y	2.14566	1.42247	0.243038	0.668827	0|1	upstream_gene_variant	MODIFIER	YNCN0017W
N728_B503_Q3C3	XIV	619920	619920	T	C	DY	non-fermentable	S000006674	SNP	Mismatch	D	Y	2.14566	1.42247	0.243038	0.668827	0|1	upstream_gene_variant	MODIFIER	YNCN0017W
N727_B513_R15E6	XIV	620092	620092	A	T	DD	non-fermentable	S000006674	SNP	Match	D	D	2.0069	1.59584	-0.333168	0.73295	0/1	upstream_gene_variant	MODIFIER	YNCN0017W
N729_B510_Q3F9	XIV	619920	619920	T	C	DY	fermentable	S000006674	SNP	Mismatch	D	Y					0|1	upstream_gene_variant	MODIFIER	YNCN0017W
N729_B510_Q3F9	XIV	619921	619921	C	A	DY	fermentable	S000006674	SNP	Mismatch	D	Y					0|1	upstream_gene_variant	MODIFIER	YNCN0017W
B713_B505_Q11A5	XI	301377	301377	C	G	YY	non-fermentable	TEF4	SNP	Match	Y	Y	0.0827393	0.313523	0.80238	0.0755756	0/1	missense_variant	MODERATE	YKL081W
B713_B505_Q11A5	XIII	131753	131753	G	T	YY	non-fermentable	POB3	SNP	Match	Y	Y	0.0827393	0.313523	0.80238	0.0755756	0/1	missense_variant	MODERATE	YML069W
B711_B505_Q11A3	VIII	301869	301869	A	G	YY	non-fermentable	PAL2	SNP	Match	Y	Y	0.0969539	0.333419	0.801989	0.523532	0/1	upstream_gene_variant	MODIFIER	YHR097C
D711_B503_Q2C9	XIV	549874	549874	G	T	ND	fermentable	VAC7	SNP	Mismatch	N	D	0.0977052	-0.00595466	0.790935	0.369387	1|1	missense_variant	MODERATE	YNL054W
D711_B503_Q2C9	XIV	549875	549875	C	T	ND	fermentable	VAC7	SNP	Mismatch	N	D	0.0977052	-0.00595466	0.790935	0.369387	1|1	missense_variant	MODERATE	YNL054W
D711_B503_Q2C9	XIV	767305	767305	T	A	ND	fermentable	PUL3	SNP	Mismatch	N	D	0.0977052	-0.00595466	0.790935	0.369387	1\1	stop_gained	HIGH	YNR062C
D708_B505_R16A7	IX	320071	320071	C	T	YY	non-fermentable	S000006742	SNP	Match	Y	Y	0.0372849	0.307463	0.790509	0.205997	0/1	upstream_gene_variant	MODIFIER	YNCI0009W
B722_D503_Q8C12	IX	320054	320054	T	C	YD	non-fermentable	S000006742	SNP	Mismatch	Y	D	0.346493	0.410076	0.2177	0.364658	0/1	upstream_gene_variant	MODIFIER	YNCI0009W
N718_D507_Q13C12	VIII	323093	323093	C	T	YY	non-fermentable	KIC1	SNP	Match	Y	Y	0.00477385	0.0372981	0.789391	0.397422	1\1	upstream_gene_variant	MODIFIER	YHR102W
B712_B503_Q9C4	IV	571555	571555	G	C	NN	non-fermentable	S000006531	SNP	Match	N	N	-0.0206353	-0.0494586	0.784796	-0.135793	0/1	upstream_gene_variant	MODIFIER	YNCD0012W
B703_B514_R15F9	IV	560523	560523	G	A	DD	non-fermentable	S000006531	SNP	Match	D	D	1.64583	1.63955	0.576918	1.173	0/1	upstream_gene_variant	MODIFIER	YNCD0012W
D712_B501_Q2A10	IV	560513	560513	A	G	DN	fermentable	S000006531	SNP	Mismatch	D	N	1.46424	1.36391	0.296889	0.983696				YNCD0012W
B711_S516_Q8G3	IV	560513	560513	A	G	DN	non-fermentable	S000006531	SNP	Mismatch	D	N								YNCD0012W
B712_B503_Q9C4	XV	54531	54531	C	T	NN	non-fermentable	CTR9	SNP	Match	N	N	-0.0206353	-0.0494586	0.784796	-0.135793	0/1	upstream_gene_variant	MODIFIER	YOL145C
B712_B503_Q9C4	IX	302865	302865	T	C	NN	non-fermentable	CKA1	SNP	Match	N	N	-0.0206353	-0.0494586	0.784796	-0.135793	0/1	missense_variant	MODERATE	YIL035C
B708_S515_Q12F10	XII	810855	810855	A	G	ND	non-fermentable	S000006542	SNP	Mismatch	N	D	-0.0375161	-0.165781	0.78126	-0.12563	0/1	upstream_gene_variant	MODIFIER	YNCL0040W
B708_S515_Q12F10	VII	357561	357561	C	G	ND	non-fermentable	MMS2	SNP	Mismatch	N	D	-0.0375161	-0.165781	0.78126	-0.12563	0/1	splice_donor_variant&intron_variant	HIGH	YGL087C
D708_S513_Q12E7	XIII	528336	528336	A	C	ND	fermentable	POM152	SNP	Mismatch	N	D	-0.0197177	-0.147243	0.778484	0.245399	0|1	missense_variant	MODERATE	YMR129W
D708_S513_Q12E7	VII	116093	116093	G	A	ND	fermentable	POX1	SNP	Mismatch	N	D	-0.0197177	-0.147243	0.778484	0.245399	0/1	missense_variant	MODERATE	YGL205W
D708_S513_Q12E7	IV	817882	817882	G	T	ND	fermentable	SCC2	SNP	Mismatch	N	D	-0.0197177	-0.147243	0.778484	0.245399	0/1	missense_variant	MODERATE	YDR180W
B713_D507_Q10C5	IV	806126	806126	C	T	DY	non-fermentable	SCC2	SNP	Mismatch	D	Y	1.21591	1.27447	0.200448	0.475864	0/1	missense_variant	MODERATE	YDR180W
D706_S522_Q13H6	XIII	447192	447192	C	G	ND	non-fermentable	AIP1	SNP	Mismatch	N	D	0.0578836	-0.0154565	0.77587	-0.0171478	1\1	missense_variant	MODERATE	YMR092C
B710_B511_Q9G2	XIV	704934	704934	C	A	NN	non-fermentable	SSK2	SNP	Match	N	N	-0.244941	-0.22765	0.774637	0.125451	1\1	missense_variant	MODERATE	YNR031C
B720_S515_Q8F10	XIV	692349	692349	T	C	YD	fermentable	SSK2	SNP	Mismatch	Y	D					0/1	missense_variant	MODERATE	YNR031C
B709_D508_Q10D1	II	407027	407027	T	C	DD	non-fermentable	MIS1	SNP	Match	D	D	1.61695	1.49665	0.772759	0.225666	1\1	missense_variant	MODERATE	YBR084W
D709_D507_Q13C8	II	406326	406326	T	C	DY	non-fermentable	MIS1	SNP	Mismatch	D	Y	1.32738	1.01261	-0.0101803	0.432881	1\1	synonymous_variant	LOW	YBR084W
B712_D502_Q8B4	XIV	307868	307868	C	T	YD	non-fermentable	IPI3	SNP	Mismatch	Y	D	0.192427	0.302956	0.772069	0.164259	0/1	missense_variant	MODERATE	YNL182C
B716_S518_Q14E11	X	226335	226335	C	T	YY	non-fermentable	MEF2	SNP	Match	Y	Y	0.114621	0.217867	0.770005	0.550213	0/1	missense_variant	MODERATE	YJL102W
B716_S518_Q14E11	XV	314608	314608	C	A	YY	non-fermentable	YSP3	SNP	Match	Y	Y	0.114621	0.217867	0.770005	0.550213	0/1	missense_variant	MODERATE	YOR003W
D710_B513_Q4E8	IV	1096628	1096628	T	C	YD	non-fermentable	SWR1	SNP	Mismatch	Y	D	-0.36038	-0.336189	0.768934	0.756724	1\1	missense_variant	MODERATE	YDR334W
N723_B509_Q6E3	IV	1111164	1111164	T	C	NN	fermentable	SWR1	SNP	Match	N	N	-0.0418649	0.103306	0.738468	-0.193277	0/1	missense_variant	MODERATE	YDR334W
B703_S513_Q5E9	IV	1096628	1096628	T	C	YD	fermentable	SWR1	SNP	Mismatch	Y	D	0.122736	0.355007	0.47177	0.00251513	1\1	missense_variant	MODERATE	YDR334W
B704_B508_R15D10	IV	1096628	1096628	T	C	YD	fermentable	SWR1	SNP	Mismatch	Y	D	0.122736	0.355007	0.47177	0.00251513	1\1	missense_variant	MODERATE	YDR334W
N729_D506_Q14B9	IV	1096343	1096343	G	A	YY	non-fermentable	SWR1	SNP	Match	Y	Y	0.062132	0.152953	0.39589	0.569442	0/1	missense_variant	MODERATE	YDR334W
N716_B502_Q2B11	XV	254534	254534	G	C	YY	non-fermentable	MDM38	SNP	Match	Y	Y	0.111226	0.213918	0.764686	0.260799	0/1	missense_variant	MODERATE	YOL027C
N729_D507_Q14C9	XIII	374592	374592	C	T	YY	non-fermentable	SOV1	SNP	Match	Y	Y	0.0444972	0.134621	0.763815	-0.176943	0/1	synonymous_variant	LOW	YMR066W
N729_D507_Q14C9	XII	391833	391833	C	T	YY	non-fermentable	S000004115	SNP	Match	Y	Y	0.0444972	0.134621	0.763815	-0.176943	0/1	upstream_gene_variant	MODIFIER	YLR125W
N729_D507_Q14C9	XV	237851	237851	G	C	YY	non-fermentable	PRE6	SNP	Match	Y	Y	0.0444972	0.134621	0.763815	-0.176943	0/1	missense_variant	MODERATE	YOL038W
D709_S521_Q13G7	XVI	510077	510077	G	A	NN	non-fermentable	RAD1	SNP	Match	N	N	-0.32785	-0.301612	0.762334	-0.275251	1\1	upstream_gene_variant	MODIFIER	YPL022W
B718_S518_Q10E8	XIV	120407	120407	A	G	YD	fermentable	ERG24	SNP	Mismatch	Y	D	0.109885	0.146475	0.762042	0.754124	0/1	missense_variant	MODERATE	YNL280C
B718_S518_Q10E8	II	128285	128285	A	C	YD	fermentable	FUI1	SNP	Mismatch	Y	D	0.109885	0.146475	0.762042	0.754124	0/1	upstream_gene_variant	MODIFIER	YBL042C
B702_B506_R15B8	XVI	34807	34807	G	C	YD	non-fermentable	DIP5	SNP	Mismatch	Y	D	0.162786	0.287434	0.759658	0.318406	0/1	missense_variant	MODERATE	YPL265W
D702_B515_Q4G2	XVI	34807	34807	G	C	YD	non-fermentable	DIP5	SNP	Mismatch	Y	D	0.162786	0.287434	0.759658	0.318406	0/1	missense_variant	MODERATE	YPL265W
D702_B510_Q2F2	XVI	42288	42288	T	A	NN	fermentable	DIP5	SNP	Match	N	N	0.0339326	0.0943189	0.384855	0.250646	1\1	synonymous_variant	LOW	YPL265W
B702_B506_R15B8	I	59784	59784	G	A	YD	non-fermentable	CDC19	SNP	Mismatch	Y	D	0.162786	0.287434	0.759658	0.318406	0/1	missense_variant	MODERATE	YAL038W
D702_B515_Q4G2	I	59784	59784	G	A	YD	non-fermentable	CDC19	SNP	Mismatch	Y	D	0.162786	0.287434	0.759658	0.318406	0/1	missense_variant	MODERATE	YAL038W
B702_B506_R15B8	XVI	644732	644732	T	C	YD	non-fermentable	ATG11	SNP	Mismatch	Y	D	0.162786	0.287434	0.759658	0.318406	0/1	synonymous_variant	LOW	YPR049C
D702_B515_Q4G2	XVI	644732	644732	T	C	YD	non-fermentable	ATG11	SNP	Mismatch	Y	D	0.162786	0.287434	0.759658	0.318406	0/1	synonymous_variant	LOW	YPR049C
N719_B503_Q3C2	XVI	642964	642964	G	A	YD	non-fermentable	ATG11	SNP	Mismatch	Y	D	0.36081	0.428408	0.3843	0.288567	1\1	missense_variant	MODERATE	YPR049C
B718_D507_Q10C8	XVI	642964	642964	G	A	YD	fermentable	ATG11	SNP	Mismatch	Y	D	0.210543	0.215118	0.193892	0.465	1\1	missense_variant	MODERATE	YPR049C
B723_B513_R16E6	XVI	642964	642964	G	A	YD	fermentable	ATG11	SNP	Mismatch	Y	D	0.210543	0.215118	0.193892	0.465	1\1	missense_variant	MODERATE	YPR049C
B702_B506_R15B8	XV	513671	513671	C	A	YD	non-fermentable	S000005637	SNP	Mismatch	Y	D	0.162786	0.287434	0.759658	0.318406	0/1	missense_variant	MODERATE	YOR111W
D702_B515_Q4G2	XV	513671	513671	C	A	YD	non-fermentable	S000005637	SNP	Mismatch	Y	D	0.162786	0.287434	0.759658	0.318406	0/1	missense_variant	MODERATE	YOR111W
B702_B505_R15A8	XV	511674	511674	C	A	DD	non-fermentable	S000005637	SNP	Match	D	D					0/1	missense_variant	MODERATE	YOR111W
B702_B506_R15B8	IV	1341765	1341765	G	T	YD	non-fermentable	STP1	SNP	Mismatch	Y	D	0.162786	0.287434	0.759658	0.318406	0/1	stop_gained	HIGH	YDR463W
D702_B515_Q4G2	IV	1341765	1341765	G	T	YD	non-fermentable	STP1	SNP	Mismatch	Y	D	0.162786	0.287434	0.759658	0.318406	0/1	stop_gained	HIGH	YDR463W
N729_D505_Q14A9	IV	1341886	1341886	T	A	YY	non-fermentable	STP1	SNP	Match	Y	Y	0.0829676	0.192316	0.0735218	0.336473	1\1	stop_gained	HIGH	YDR463W
B705_B515_R15G11	II	153386	153386	G	A	ND	fermentable	STU1	SNP	Mismatch	N	D	0.0544675	-0.0473955	0.759265	0.00719746	0/1	synonymous_variant	LOW	YBL034C
B720_B511_Q9G10	II	160793	160793	G	T	DN	non-fermentable	STU1	SNP	Mismatch	D	N	-0.414759	-0.228504	-0.0383917	0.0523615				YBL034C
B705_B515_R15G11	II	524216	524216	C	A	ND	fermentable	MRPS9	SNP	Mismatch	N	D	0.0544675	-0.0473955	0.759265	0.00719746	0/1	missense_variant	MODERATE	YBR146W
B705_B515_R15G11	X	479724	479724	T	A	ND	fermentable	POL31	SNP	Mismatch	N	D	0.0544675	-0.0473955	0.759265	0.00719746	1\1	missense_variant	MODERATE	YJR006W
B708_B507_R16C10	X	450187	450187	C	T	YY	fermentable	POL31	SNP	Match	Y	Y	0.0167003	0.0638692	0.0941302	0.170191	0/1	missense_variant	MODERATE	YJR006W
D710_D506_Q13B8	XV	1047302	1047302	C	T	ND	non-fermentable	GPB1	SNP	Mismatch	N	D	-0.111699	-0.182557	0.754562	0.170224	0/1	missense_variant	MODERATE	YOR371C
B711_B508_Q11D3	XV	998775	998775	T	A	YY	non-fermentable	GPB1	SNP	Match	Y	Y	0.19668	0.152131	0.747278	0.559048	1\1	missense_variant	MODERATE	YOR371C
B713_D503_Q8C5	XV	999748	999748	G	T	YY	fermentable	GPB1	SNP	Match	Y	Y	0.258818	0.189826	0.639365	0.505047	1\1	synonymous_variant	LOW	YOR371C
N719_B511_Q3G2	XV	999185	999185	C	T	YD	non-fermentable	GPB1	SNP	Mismatch	Y	D	0.208387	0.221688	0.507249	-0.0556571	1\1	stop_gained	HIGH	YOR371C
D709_B512_Q2H7	XV	996180	996180	T	C	DD	non-fermentable	GPB1	SNP	Match	D	D					1\1	missense_variant	MODERATE	YOR371C
D706_B508_Q4D6	XV	1049592	1049592	C	T	NN	non-fermentable	GPB1	SNP	Match	N	N					0/1	start_lost	HIGH	YOR371C
D710_D506_Q13B8	IV	227862	227862	T	C	ND	non-fermentable	RPL41B	SNP	Mismatch	N	D	-0.111699	-0.182557	0.754562	0.170224	0/1	upstream_gene_variant	MODIFIER	YDL133C-A
D705_B512_Q2H5	VIII	265844	265844	G	A	YY	non-fermentable	LAM4	SNP	Match	Y	Y	0.0743598	0.190132	0.753337	0.572449	1\1	upstream_gene_variant	MODIFIER	YHR080C
B717_B514_Q11F7	VIII	252897	252897	G	C	DN	non-fermentable	LAM4	SNP	Mismatch	D	N	-0.113103	0.121334	0.244759	0.405615				YHR080C
B717_B514_Q11F7	VIII	252895	252895	G	T	DN	non-fermentable	LAM4	SNP	Mismatch	D	N	-0.113103	0.121334	0.244759	0.405615				YHR080C
D705_B512_Q2H5	XIV	470853	471547			YY	non-fermentable	NST1	CNV	Match	Y	Y	0.0743598	0.190132	0.753337	0.572449				YNL091W
N727_D506_Q7B6	XIV	469328	469328	G	C	YD	non-fermentable	NST1	SNP	Mismatch	Y	D	-0.0542128	0.106757	0.448892	0.128232	1|1	synonymous_variant	LOW	YNL091W
B713_B510_Q9F5	XIV	453406	454200			DN	fermentable	NST1	CNV	Mismatch	D	N	0.961266	1.16625	0.260731	0.413171				YNL091W
D712_B504_Q2D10	XIV	453408	454202			DN	fermentable	NST1	CNV	Mismatch	D	N	1.08362	1.20262	0.109143	0.423731				YNL091W
D709_B515_Q4G7	XIV	470654	471548			YY	fermentable	NST1	CNV	Match	Y	Y	0.0104947	-0.019955	0.030399	0.0630654				YNL091W
B705_B503_Q6C11	XIV	452832	452832	C	T	DN	fermentable	NST1	SNP	Mismatch	D	N								YNL091W
B719_S518_Q10E9	V	329069	329069	C	T	DN	non-fermentable	GET2	SNP	Mismatch	D	N	-0.373738	-0.307425	0.750108	0.525458				YER083C
N724_S513_Q5E4	V	320237	320237	T	A	YY	fermentable	GET2	SNP	Match	Y	Y	0.0359745	0.0440274	0.599681	0.550586	0/1	missense_variant	MODERATE	YER083C
B716_D507_Q14C11	XV	316583	316583	A	C	YY	non-fermentable	UTP23	SNP	Match	Y	Y	0.186221	0.204804	0.745226	0.609666	0/1	missense_variant	MODERATE	YOR004W
D712_B516_Q4H10	V	214027	214027	G	A	YD	non-fermentable	ZRG8	SNP	Mismatch	Y	D	0.263171	0.251226	0.743619	0.135459	0/1	synonymous_variant	LOW	YER033C
N728_B502_Q3B3	II	620308	620308	C	T	YD	non-fermentable	S000006526	SNP	Mismatch	Y	D	0.130192	0.0393198	0.739985	0.365853	0/1	upstream_gene_variant	MODIFIER	YNCB0017C
D702_B510_Q2F2	II	631419	631419	C	T	NN	fermentable	S000006526	SNP	Match	N	N	0.0339326	0.0943189	0.384855	0.250646	1|1	upstream_gene_variant	MODIFIER	YNCB0017C
D710_B508_Q4D8	II	631334	631334	A	G	NN	fermentable	S000006526	SNP	Match	N	N	0.00930675	0.00897902	0.381427	0.0968141	0/1	upstream_gene_variant	MODIFIER	YNCB0017C
D707_B516_R16H1	II	631334	631334	A	G	NN	fermentable	S000006526	SNP	Match	N	N			-0.987397	-0.883396	1|1	upstream_gene_variant	MODIFIER	YNCB0017C
D707_B516_R16H1	II	631419	631419	C	T	NN	fermentable	S000006526	SNP	Match	N	N			-0.987397	-0.883396	1|1	upstream_gene_variant	MODIFIER	YNCB0017C
N723_B507_R15C3	XV	84150	84150	A	G	YD	non-fermentable	S000005478	SNP	Mismatch	Y	D	0.130192	0.0393198	0.739985	0.365853	0/1	upstream_gene_variant	MODIFIER	YOL118C
N719_D507_Q14C2	XV	84568	84568	G	A	YD	fermentable	S000005478	SNP	Mismatch	Y	D	0.231959	0.295324	0.294605	0.530111	0/1	upstream_gene_variant	MODIFIER	YOL118C
N719_B502_Q3B2	XV	84150	84150	A	G	YD	non-fermentable	S000005478	SNP	Mismatch	Y	D	0.0899486	0.25339	0.263432	-0.229964	0/1	upstream_gene_variant	MODIFIER	YOL118C
N728_B502_Q3B3	XV	213514	213514	G	T	YD	non-fermentable	AIM39	SNP	Mismatch	Y	D	0.130192	0.0393198	0.739985	0.365853	0/1	upstream_gene_variant	MODIFIER	YOL053W
N728_B502_Q3B3	VIII	366142	366142	G	T	YD	non-fermentable	ARP1	SNP	Mismatch	Y	D	0.130192	0.0393198	0.739985	0.365853	0/1	upstream_gene_variant	MODIFIER	YHR129C
D709_B502_Q2B7	IV	373138	373138	T	A	DD	non-fermentable	STP4	SNP	Match	D	D	0.393463	0.107269	0.739408	0.598359	1\1	missense_variant	MODERATE	YDL048C
B723_S516_Q12G6	IV	374844	374844	C	G	NN	fermentable	STP4	SNP	Match	N	N	-0.201682	-0.215519	0.566789	-0.718716	0/1	upstream_gene_variant	MODIFIER	YDL048C
B708_D507_Q14C10	IV	373206	373206	T	C	DY	non-fermentable	STP4	SNP	Mismatch	D	Y	1.07443	1.06283	0.554804	0.83576	1\1	missense_variant	MODERATE	YDL048C
B720_B504_Q9D10	IV	373195	373195	G	T	DN	non-fermentable	STP4	SNP	Mismatch	D	N	0.916345	0.854166	0.419804	0.513135				YDL048C
N728_S521_Q14G3	IV	369706	369706	C	G	YD	fermentable	STP4	SNP	Mismatch	Y	D	0.0524829	0.0541709	0.350771	0.446093	0/1	upstream_gene_variant	MODIFIER	YDL048C
B701_D504_Q5D7	IV	372917	372917	G	T	DY	non-fermentable	STP4	SNP	Mismatch	D	Y	1.27979	1.32326	0.269091	0.612903	1\1	stop_gained	HIGH	YDL048C
D704_B502_Q2B4	IV	373129	373129	C	A	DD	non-fermentable	STP4	SNP	Match	D	D	-0.707894	-0.71258	0.0510476	0.171939	1\1	missense_variant	MODERATE	YDL048C
N723_B509_Q6E3	XV	345697	345697	T	C	NN	fermentable	TIR4	SNP	Match	N	N	-0.0418649	0.103306	0.738468	-0.193277	1|1	missense_variant	MODERATE	YOR009W
B704_S517_Q5H10	XV	327410	327410	G	A	YY	non-fermentable	TIR4	SNP	Match	Y	Y	0.187173	0.110381	0.688331	0.397403	0/1	missense_variant	MODERATE	YOR009W
B723_D504_Q12D6	XV	345990	345990	G	A	NN	fermentable	TIR4	SNP	Match	N	N	0.125052	0.053138	-0.059586	-0.190258	1\1	missense_variant	MODERATE	YOR009W
N723_B509_Q6E3	X	30610	30610	C	G	NN	fermentable	IMA5	SNP	Match	N	N	-0.0418649	0.103306	0.738468	-0.193277	0|1	synonymous_variant	LOW	YJL216C
N723_B509_Q6E3	X	30620	30620	G	T	NN	fermentable	IMA5	SNP	Match	N	N	-0.0418649	0.103306	0.738468	-0.193277	0|1	missense_variant	MODERATE	YJL216C
N723_B509_Q6E3	X	30598	30598	G	A	NN	fermentable	IMA5	SNP	Match	N	N	-0.0418649	0.103306	0.738468	-0.193277	0|1	synonymous_variant	LOW	YJL216C
N723_B509_Q6E3	X	30607	30607	T	C	NN	fermentable	IMA5	SNP	Match	N	N	-0.0418649	0.103306	0.738468	-0.193277	0|1	synonymous_variant	LOW	YJL216C
N723_B509_Q6E3	X	30595	30595	G	A	NN	fermentable	IMA5	SNP	Match	N	N	-0.0418649	0.103306	0.738468	-0.193277	0|1	synonymous_variant	LOW	YJL216C
N723_B509_Q6E3	X	30592	30592	A	G	NN	fermentable	IMA5	SNP	Match	N	N	-0.0418649	0.103306	0.738468	-0.193277	0|1	synonymous_variant	LOW	YJL216C
B723_S516_Q12G6	X	30355	30355	A	G	NN	fermentable	IMA5	SNP	Match	N	N	-0.201682	-0.215519	0.566789	-0.718716	0/1	synonymous_variant	LOW	YJL216C
B701_D505_Q7A7	X	30355	30355	A	G	NN	fermentable	IMA5	SNP	Match	N	N	-0.00441986	0.00684083	0.469658	0.112038	0/1	synonymous_variant	LOW	YJL216C
[truncated: 2,081 more rows]
