# Supplementary material for: Evolutionary Trajectories are Contingent on Mitonuclear Interactions
Source: Mol Biol Evol. 2023 Mar 17;40(4):msad061. doi: 10.1093/molbev/msad061 (PMC10072823; doi:10.1093/molbev/msad061)
Supplement: msad061_Supplementary_Data [file msad061_supplementary_data.zip › DataS1.csv]

Library	Number of Reads	Number of Bases	Library conc	P alias	Q alias	R alias	Evolved or ancestral	Nucleus	Mito	Carbon source	Mapped coverage
B717_B501_Q9A7	588382	177691364	4,482202586	P14A1	Q9A7	Q9A7	evolved	273614N	273614N	non-fermentable	9,93181
B712_B501_Q9A4	1597073	482316046	1,002151965	P14A10	Q9A4	Q9A4	evolved	273614N	273614N	non-fermentable	16,794764
N726_D505_Q7A5	895512	270444624	6,741116546	P14A11	Q7A5	Q7A5	evolved	273614N	273614N	non-fermentable	14,482535
N729_D501_Q12A9	1257893	379883686	6,782142544	P14A12	Q12A9	Q12A9	evolved	273614N	273614N	non-fermentable	19,061451
N726_B501_Q6A5	1072708	323957816	4,655837395	P14A2	Q6A5	Q6A5	evolved	273614N	273614N	non-fermentable	18,965655
B703_B501_Q6A9	13228	3994856	0,279336583	P14A3	Q6A9	Q6A9	evolved	273614N	273614N	non-fermentable	0,182528
B706_B507_R15C12	1887617	570060334	2,095869917	P14A3	Q6A9	R15C12	evolved	273614N	273614N	non-fermentable	24,163029
D706_B505_Q4A6	24926	7527652	0,421778352	P14A4	Q4A6	Q4A6	evolved	273614N	273614N	non-fermentable	0,121664
N718_S521_Q13G12	24731	7468762	0,159366026	P14A4	Q13G12	Q13G12	evolved	273614N	273614N	non-fermentable	0,378479
B708_B513_R16E10	1510874	456283948	4,34525609	P14A4	Q13G12	R16E10	evolved	273614N	273614N	non-fermentable	23,924406
B710_B501_Q9A2	1044921	315566142	5,067490683	P14A5	Q9A2	Q9A2	evolved	273614N	273614N	non-fermentable	7,837458
B702_D505_Q7A8	22154	6690508	-0,037499173	P14A6	Q7A8	Q7A8	evolved	273614N	273614N	non-fermentable	0,31605
N727_B501_Q6A6	102955	31092410	0,347838915	P14A7	Q6A6	Q6A6	evolved	273614N	273614N	non-fermentable	0,156696
D701_D505_Q13A1	1744816	526934432	2,765196219	P14A8	Q13A1	Q13A1	evolved	273614N	273614N	non-fermentable	30,747456
D709_D505_Q13A7	16964	5123128	0,153098295	P14A9	Q13A7	Q13A7	evolved	273614N	273614N	non-fermentable	0,253729
B717_B502_Q9B7	890180	268834360	8,422337922	P14B1	Q9B7	Q9B7	evolved	273614N	273614N	non-fermentable	14,209962
B712_B502_Q9B4	1295675	391293850	4,433931402	P14B10	Q9B4	Q9B4	evolved	273614N	273614N	non-fermentable	20,266956
N726_D506_Q7B5	774809	233992318	5,714697133	P14B11	Q7B5	Q7B5	evolved	273614N	273614N	non-fermentable	12,981763
N729_D502_Q12B9	829532	250518664	10,94162835	P14B12	Q12B9	Q12B9	evolved	273614N	273614N	non-fermentable	13,524349
N726_B502_Q6B5	14699	4439098	0,294767012	P14B2	Q6B5	Q6B5	evolved	273614N	273614N	non-fermentable	0,217776
B703_B502_Q6B9	18225	5503950	0,266452461	P14B3	Q6B9	Q6B9	evolved	273614N	273614N	non-fermentable	0,268971
B706_B508_R15D12	1342156	405331112	4,718330589	P14B3	Q6B9	R15D12	evolved	273614N	273614N	non-fermentable	19,243208
D706_B506_Q4B6	1181648	356857696	6,28821727	P14B4	Q4B6	Q4B6	evolved	273614N	273614N	non-fermentable	19,168749
B710_B502_Q9B2	1024172	309299944	6,097275927	P14B5	Q9B2	Q9B2	evolved	273614N	273614N	non-fermentable	15,735264
B702_D506_Q7B8	1092307	329876714	6,331909564	P14B6	Q7B8	Q7B8	evolved	273614N	273614N	non-fermentable	17,627507
N727_B502_Q6B6	1594520	481545040	6,011006742	P14B7	Q6B6	Q6B6	evolved	273614N	273614N	non-fermentable	25,112527
D701_D506_Q13B1	1919111	579571522	1,458622604	P14B8	Q13B1	Q13B1	evolved	273614N	273614N	non-fermentable	32,472933
D709_D506_Q13B7	2218001	669836302	2,516079681	P14B9	Q13B7	Q13B7	evolved	273614N	273614N	non-fermentable	37,553734
B717_B503_Q9C7	2915246	880404292	2,950095341	P14C1	Q9C7	Q9C7	evolved	273614N	273614N	non-fermentable	36,127001
B712_B503_Q9C4	3290238	993651876	2,571166552	P14C10	Q9C4	Q9C4	evolved	273614N	273614N	non-fermentable	43,020215
N726_D507_Q7C5	1373466	414786732	4,654258136	P14C11	Q7C5	Q7C5	evolved	273614N	273614N	non-fermentable	21,78939
N729_D503_Q12C9	889511	268632322	8,803553306	P14C12	Q12C9	Q12C9	evolved	273614N	273614N	non-fermentable	15,097396
N726_B503_Q6C5	87716	26490232	0,305209732	P14C2	Q6C5	Q6C5	evolved	273614N	273614N	non-fermentable	0,188319
B703_B503_Q6C9	15130	4569260	0,3500419	P14C3	Q6C9	Q6C9	evolved	273614N	273614N	non-fermentable	0,215077
B706_B513_R15E12	1152647	348099394	7,460377453	P14C3	Q6C9	R15E12	evolved	273614N	273614N	non-fermentable	18,742593
D706_B507_Q4C6	917129	276972958	8,124123956	P14C4	Q4C6	Q4C6	evolved	273614N	273614N	non-fermentable	14,264957
B710_B503_Q9C2	767268	231714936	9,591908468	P14C5	Q9C2	Q9C2	evolved	273614N	273614N	non-fermentable	13,523591
B702_D507_Q7C8	1739875	525442250	3,354710071	P14C6	Q7C8	Q7C8	evolved	273614N	273614N	non-fermentable	24,31007
N727_B503_Q6C6	1543956	466274712	6,433483886	P14C7	Q6C6	Q6C6	evolved	273614N	273614N	non-fermentable	25,703445
D711_D507_Q13C1	1724455	520785410	2,911255897	P14C8	Q13C1	Q13C1	evolved	273614N	273614N	non-fermentable	32,253706
D706_D507_Q13C7	3985599	1203650898	2,400749685	P14C9	Q13C7	Q13C7	evolved	273614N	273614N	non-fermentable	64,690087
B717_B504_Q9D7	615136	185771072	6,205886089	P14D1	Q9D7	Q9D7	evolved	273614N	273614N	non-fermentable	10,250453
B712_B504_Q9D4	1004415	303333330	4,93072233	P14D10	Q9D4	Q9D4	evolved	273614N	273614N	non-fermentable	16,392449
N726_D508_Q7D5	993013	299889926	4,852543704	P14D11	Q7D5	Q7D5	evolved	273614N	273614N	non-fermentable	16,105309
N729_D504_Q12D9	588689	177784078	11,18881801	P14D12	Q12D9	Q12D9	evolved	273614N	273614N	non-fermentable	10,367869
N726_B504_Q6D5	59706	18031212	0,346713581	P14D2	Q6D5	Q6D5	evolved	273614N	273614N	non-fermentable	0,173965
B703_B504_Q6D9	1744569	526859838	0,759320209	P14D3	Q6D9	Q6D9	evolved	273614N	273614N	non-fermentable	22,055312
D706_B508_Q4D6	723220	218412440	2,283771742	P14D4	Q4D6	Q4D6	evolved	273614N	273614N	non-fermentable	8,770041
B710_B504_Q9D2	1422779	429679258	4,432925753	P14D5	Q9D2	Q9D2	evolved	273614N	273614N	non-fermentable	21,156737
B702_D508_Q7D8	983789	297104278	8,757991815	P14D6	Q7D8	Q7D8	evolved	273614N	273614N	non-fermentable	17,091171
N727_B504_Q6D6	2412093	728452086	4,008102686	P14D7	Q6D6	Q6D6	evolved	273614N	273614N	non-fermentable	37,212817
D701_D508_Q13D1	1239356	374285512	2,601523187	P14D8	Q13D1	Q13D1	evolved	273614N	273614N	non-fermentable	22,454848
D709_D508_Q13D7	1494500	451339000	2,109379834	P14D9	Q13D7	Q13D7	evolved	273614N	273614N	non-fermentable	27,148334
B717_B509_Q9E7	827369	249865438	4,284089604	P14E1	Q9E7	Q9E7	evolved	273614N	273614N	non-fermentable	13,124595
B712_B509_Q9E4	14544	4392288	-0,065093729	P14E10	Q9E4	Q9E4	evolved	273614N	273614N	non-fermentable	0,201891
N726_S518_Q7E5	11197	3381494	-0,059728542	P14E11	Q7E5	Q7E5	evolved	273614N	273614N	non-fermentable	0,172959
N729_S513_Q12E9	760501	229671302	12,41899084	P14E12	Q12E9	Q12E9	evolved	273614N	273614N	non-fermentable	13,541307
N726_B509_Q6E5	2551372	770514344	2,695467155	P14E2	Q6E5	Q6E5	evolved	273614N	273614N	non-fermentable	37,871478
B703_B509_Q6E9	12124	3661448	0,363431469	P14E3	Q6E9	Q6E9	evolved	273614N	273614N	non-fermentable	0,171984
B706_B514_R15F12	1938028	585284456	4,338235059	P14E3	Q6E9	R15F12	evolved	273614N	273614N	non-fermentable	30,053236
D706_B513_Q4E6	93258	28163916	0,439094424	P14E4	Q4E6	Q4E6	evolved	273614N	273614N	non-fermentable	0,259128
B710_B509_Q9E2	797691	240902682	6,524677029	P14E5	Q9E2	Q9E2	evolved	273614N	273614N	non-fermentable	13,533512
B702_S518_Q7E8	1053235	318076970	6,09571646	P14E6	Q7E8	Q7E8	evolved	273614N	273614N	non-fermentable	15,989868
N727_B509_Q6E6	2888068	872196536	3,332139256	P14E7	Q6E6	Q6E6	evolved	273614N	273614N	non-fermentable	40,096149
D701_S518_Q13E1	1014377	306341854	2,306686878	P14E8	Q13E1	Q13E1	evolved	273614N	273614N	non-fermentable	18,460922
D709_S518_Q13E7	2771164	836891528	2,861601228	P14E9	Q13E7	Q13E7	evolved	273614N	273614N	non-fermentable	49,761118
B717_B510_Q9F7	794321	239884942	5,551208166	P14F1	Q9F7	Q9F7	evolved	273614N	273614N	non-fermentable	12,956792
B712_B510_Q9F4	1292844	390438888	5,685965219	P14F10	Q9F4	Q9F4	evolved	273614N	273614N	non-fermentable	20,683794
N726_S520_Q7F5	1476088	445778576	5,952834212	P14F11	Q7F5	Q7F5	evolved	273614N	273614N	non-fermentable	23,587981
N729_S515_Q12F9	805652	243306904	14,64369777	P14F12	Q12F9	Q12F9	evolved	273614N	273614N	non-fermentable	14,076091
N726_B510_Q6F5	3907404	1180036008	1,51510714	P14F2	Q6F5	Q6F5	evolved	273614N	273614N	non-fermentable	50,985376
B703_B510_Q6F9	1308147	395060394	5,103110036	P14F3	Q6F9	Q6F9	evolved	273614N	273614N	non-fermentable	21,308139
D706_B514_Q4F6	1288744	389200688	2,478681267	P14F4	Q4F6	Q4F6	evolved	273614N	273614N	non-fermentable	15,498534
B710_B510_Q9F2	2421306	731234412	1,369817477	P14F5	Q9F2	Q9F2	evolved	273614N	273614N	non-fermentable	26,863833
B702_S520_Q7F8	3826340	1155554680	1,4929641	P14F6	Q7F8	Q7F8	evolved	273614N	273614N	non-fermentable	40,565525
N727_B510_Q6F6	1759859	531477418	5,207060395	P14F7	Q6F6	Q6F6	evolved	273614N	273614N	non-fermentable	27,473489
D701_S520_Q13F1	1393493	420834886	4,092662271	P14F8	Q13F1	Q13F1	evolved	273614N	273614N	non-fermentable	25,168217
D709_S520_Q13F7	13289	4013278	0,13329264	P14F9	Q13F7	Q13F7	evolved	273614N	273614N	non-fermentable	0,208157
B717_B511_Q9G7	522499	157794698	8,181987655	P14G1	Q9G7	Q9G7	evolved	273614N	273614N	non-fermentable	8,800086
B712_B511_Q9G4	967151	292079602	6,832405822	P14G10	Q9G4	Q9G4	evolved	273614N	273614N	non-fermentable	15,435716
N726_S521_Q7G5	3092168	933834736	2,625135817	P14G11	Q7G5	Q7G5	evolved	273614N	273614N	non-fermentable	39,595264
N729_S516_Q12G9	858759	259345218	7,81174303	P14G12	Q12G9	Q12G9	evolved	273614N	273614N	non-fermentable	14,853234
N726_B511_Q6G5	1688345	509880190	4,838942613	P14G2	Q6G5	Q6G5	evolved	273614N	273614N	non-fermentable	27,684882
B703_B511_Q6G9	2478394	748474988	3,717423152	P14G3	Q6G9	Q6G9	evolved	273614N	273614N	non-fermentable	38,720781
D706_B515_Q4G6	103212	311667624	5,340040817	P14G4	Q4G6	Q4G6	evolved	273614N	273614N	non-fermentable	16,085725
B710_B511_Q9G2	700642	211593884	7,612789952	P14G5	Q9G2	Q9G2	evolved	273614N	273614N	non-fermentable	11,861456
B702_S521_Q7G8	3139751	94820481	3,753225185	P14G6	Q7G8	Q7G8	evolved	273614N	273614N	non-fermentable	42,237758
N727_B511_Q6G6	1546596	467071992	0,759510944	P14G7	Q6G6	Q6G6	evolved	273614N	273614N	non-fermentable	18,531055
N718_S522_Q13H12	3582601	1081945502	3,128612185	P14G7	Q13H12	Q13H12	evolved	273614N	273614N	non-fermentable	64,343617
D701_S521_Q13G1	1400263	422879426	3,077083754	P14G8	Q13G1	Q13G1	evolved	273614N	273614N	non-fermentable	25,782343
D709_S521_Q13G7	1341652	405178904	2,548027308	P14G9	Q13G7	Q13G7	evolved	273614N	273614N	non-fermentable	24,225255
B717_B512_Q9H7	8894	2685988	0,006407962	P14H1	Q9H7	Q9H7	evolved	273614N	273614N	non-fermentable	0,11526
B715_B506_R16B5	306178	92465756	0,491814535	P14H1	Q9H7	R16B5	evolved	273614N	273614N	non-fermentable	3,471489
B712_B512_Q9H4	5394655	1629185810	2,924451275	P14H10	Q9H4	Q9H4	evolved	273614N	273614N	non-fermentable	66,6534
N726_S522_Q7H5	12050	3639100	-0,040551215	P14H11	Q7H5	Q7H5	evolved	273614N	273614N	non-fermentable	0,186776
N729_S517_Q12H9	2197548	663659496	1,862837312	P14H12	Q12H9	Q12H9	evolved	273614N	273614N	non-fermentable	29,530185
N726_B512_Q6H5	4926474	1487795148	2,042964081	P14H2	Q6H5	Q6H5	evolved	273614N	273614N	non-fermentable	52,708136
B703_B512_Q6H9	5509470	1663859940	3,78322659	P14H3	Q6H9	Q6H9	evolved	273614N	273614N	non-fermentable	74,769161
D706_B516_Q4H6	1044128	315326656	5,892353595	P14H4	Q4H6	Q4H6	evolved	273614N	273614N	non-fermentable	16,730545
B710_B512_Q9H2	1267717	382850534	4,099050068	P14H5	Q9H2	Q9H2	evolved	273614N	273614N	non-fermentable	20,159011
B702_S522_Q7H8	3177507	959607114	2,406146903	P14H6	Q7H8	Q7H8	evolved	273614N	273614N	non-fermentable	38,694574
N727_B512_Q6H6	1429024	431565248	3,338814967	P14H7	Q6H6	Q6H6	evolved	273614N	273614N	non-fermentable	21,140211
D701_S522_Q13H1	18545	5600590	0,114283334	P14H8	Q13H1	Q13H1	evolved	273614N	273614N	non-fermentable	0,291908
D709_S522_Q13H7	13121	3962542	0,275436157	P14H9	Q13H7	Q13H7	evolved	273614N	273614N	non-fermentable	0,209735
B711_S521_Q10G3	1278761	386185822	8,910562222	p1F10	Q10G3	Q10G3	ancestral	273614N	273614N	None	18,184199
B708_S521_Q14G10	1701071	513723442	6,137873483	p1F11	Q14G10	Q14G10	ancestral	273614N	273614N	None	27,962054
D703_B511_Q2G3	4595715	1387905930	1,708538133	p1F12	Q2G3	Q2G3	ancestral	273614N	273614N	None	52,574816
B714_B510_Q9F6	10928729	3300476158	5,989671414	p1F9	Q9F6	Q9F6	ancestral	273614N	273614N	None	151,979904
N723_B501_Q6A3	1096343	331095586	5,824086832	P7A1	Q6A3	Q6A3	evolved	273614N	273614N	fermentable	18,954251
B701_B505_R15A7	1159250	350093500	4,901927647	P7A10	Q3A12	R15A7	evolved	273614N	273614N	fermentable	18,40251
B724_B501_Q3A12	2352783	710540466	1,444156594	P7A10	Q3A12	Q3A12	evolved	273614N	273614N	fermentable	27,291728
D707_B513_R16E1	1240279	374564258	0,879452724	P7A11	Q7C6	R16E1	evolved	273614N	273614N	fermentable	13,358231
B714_D501_Q8A6	1099411	332022122	2,667080657	P7A11	Q8A6	Q8A6	evolved	273614N	273614N	fermentable	18,37406
N727_D507_Q7C6	3236439	977404578	0,303736683	P7A11	Q7C6	Q7C6	evolved	273614N	273614N	fermentable	29,729331
N722_D501_Q5A2	1063805	321269110	8,71370593	P7A12	Q5A2	Q5A2	evolved	273614N	273614N	fermentable	18,608353
B717_D505_Q10A7	2060972	622413544	1,833337036	P7A2	Q10A7	Q10A7	evolved	273614N	273614N	fermentable	29,801087
D702_B501_Q2A2	469780	141873560	1,212778597	P7A3	Q2A2	Q2A2	evolved	273614N	273614N	fermentable	2,800023
B701_D505_Q7A7	921514	278297228	4,838935871	P7A4	Q7A7	Q7A7	evolved	273614N	273614N	fermentable	16,448675
B722_D502_Q8B12	2324857	702106814	3,743954552	P7A5	Q8B12	Q8B12	evolved	273614N	273614N	fermentable	36,72859
B703_D505_Q7A9	4523365	1366056230	3,409141404	P7A5	Q7A9	Q7A9	evolved	273614N	273614N	fermentable	63,074939
D705_B507_Q4C5	726480	219396960	4,412013085	P7A6	Q4C5	Q4C5	evolved	273614N	273614N	fermentable	11,510341
D707_D501_Q12A1	2149260	649076520	1,997290005	P7A6	Q12A1	Q12A1	evolved	273614N	273614N	fermentable	28,707586
N721_D501_Q5A1	1184247	357642594	5,022918413	P7A7	Q5A1	Q5A1	evolved	273614N	273614N	fermentable	16,78021
B719_D503_Q8C9	1069936	323120672	8,423875427	P7A7	Q8C9	Q8C9	evolved	273614N	273614N	fermentable	17,724782
B723_D501_Q12A6	2412661	728623622	3,462986072	P7A8	Q12A6	Q12A6	evolved	273614N	273614N	fermentable	36,55147
N723_D501_Q5A3	1312435	396355370	7,853729543	P7A9	Q5A3	Q5A3	evolved	273614N	273614N	fermentable	19,459676
N723_B502_Q6B3	1379239	416530178	6,302830683	P7B1	Q6B3	Q6B3	evolved	273614N	273614N	fermentable	24,827506
B701_B506_R15B7	1653105	499237710	3,621710327	P7B10	Q3B12	R15B7	evolved	273614N	273614N	fermentable	28,25295
B724_B502_Q3B12	2525444	762684088	1,539397543	P7B10	Q3B12	Q3B12	evolved	273614N	273614N	fermentable	35,258178
D710_B508_Q4D8	689870	208340740	7,363212341	P7B11	Q4D8	Q4D8	evolved	273614N	273614N	fermentable	11,412908
B714_D502_Q8B6	1962047	592538194	1,218760062	P7B11	Q8B6	Q8B6	evolved	273614N	273614N	fermentable	22,071378
N722_D502_Q5B2	930297	280949694	8,080413997	P7B12	Q5B2	Q5B2	evolved	273614N	273614N	fermentable	16,174155
B717_D506_Q10B7	116038	306843476	8,411051468	P7B2	Q10B7	Q10B7	evolved	273614N	273614N	fermentable	16,42643
D702_B502_Q2B2	814305	245920110	9,260725926	P7B3	Q2B2	Q2B2	evolved	273614N	273614N	fermentable	13,647286
B701_D506_Q7B7	534274	161350748	8,944613527	P7B4	Q7B7	Q7B7	evolved	273614N	273614N	fermentable	9,185554
B703_D506_Q7B9	1365918	412507236	5,353117566	P7B5	Q7B9	Q7B9	evolved	273614N	273614N	fermentable	20,976258
D707_D502_Q12B1	2109810	637162620	1,149452577	P7B6	Q12B1	Q12B1	evolved	273614N	273614N	fermentable	30,421314
N721_D502_Q5B1	746173	225344246	9,039008868	P7B7	Q5B1	Q5B1	evolved	273614N	273614N	fermentable	12,799987
B723_D502_Q12B6	1639445	495112390	3,610144775	P7B8	Q12B6	Q12B6	evolved	273614N	273614N	fermentable	24,018889
N723_D502_Q5B3	1466527	442891154	7,358853796	P7B9	Q5B3	Q5B3	evolved	273614N	273614N	fermentable	23,181342
N723_B503_Q6C3	931038	281173476	5,621908154	P7C1	Q6C3	Q6C3	evolved	273614N	273614N	fermentable	15,782416
B724_B503_Q3C12	2545547	768755194	1,167666566	P7C10	Q3C12	Q3C12	evolved	273614N	273614N	fermentable	33,422029
B714_D503_Q8C6	1471990	444540980	4,022993925	P7C11	Q8C6	Q8C6	evolved	273614N	273614N	fermentable	23,3171
N722_D503_Q5C2	952381	287619062	11,90790394	P7C12	Q5C2	Q5C2	evolved	273614N	273614N	fermentable	16,516392
B717_D507_Q10C7	1058712	319731024	5,342835703	P7C2	Q10C7	Q10C7	evolved	273614N	273614N	fermentable	17,752575
D702_B503_Q2C2	990801	299221902	5,810013969	P7C3	Q2C2	Q2C2	evolved	273614N	273614N	fermentable	15,613581
B701_D507_Q7C7	1006531	303972362	5,032361499	P7C4	Q7C7	Q7C7	evolved	273614N	273614N	fermentable	18,071562
B703_D507_Q7C9	2735337	826071774	1,643136259	P7C5	Q7C9	Q7C9	evolved	273614N	273614N	fermentable	37,00277
D707_D503_Q12C1	2371203	716103306	2,136709593	P7C6	Q12C1	Q12C1	evolved	273614N	273614N	fermentable	33,6492
N721_D503_Q5C1	5227354	1578660908	3,703147178	P7C7	Q5C1	Q5C1	evolved	273614N	273614N	fermentable	66,785662
B723_D503_Q12C6	2009269	606799238	2,288950701	P7C8	Q12C6	Q12C6	evolved	273614N	273614N	fermentable	28,940188
B721_B508_Q11D11	1594071	481409442	1,379146952	P7C9	Q11D11	Q11D11	evolved	273614N	273614N	fermentable	20,420461
N723_D503_Q5C3	3358418	1014242236	2,804093551	P7C9	Q5C3	Q5C3	evolved	273614N	273614N	fermentable	48,021473
N723_B504_Q6D3	1009294	304806788	7,018085441	P7D1	Q6D3	Q6D3	evolved	273614N	273614N	fermentable	19,312191
B724_B504_Q3D12	2141484	646728168	1,677948881	P7D10	Q3D12	Q3D12	evolved	273614N	273614N	fermentable	26,998485
B714_D504_Q8D6	1648309	497789318	4,041552281	P7D11	Q8D6	Q8D6	evolved	273614N	273614N	fermentable	24,643775
N722_D504_Q5D2	1652218	498969836	5,870765884	P7D12	Q5D2	Q5D2	evolved	273614N	273614N	fermentable	27,63798
B717_D508_Q10D7	865212	261294024	11,0044416	P7D2	Q10D7	Q10D7	evolved	273614N	273614N	fermentable	14,310773
D702_B504_Q2D2	1909119	576553938	4,335017072	P7D3	Q2D2	Q2D2	evolved	273614N	273614N	fermentable	24,518174
B701_D508_Q7D7	605352	182816304	8,692868614	P7D4	Q7D7	Q7D7	evolved	273614N	273614N	fermentable	11,055767
B703_D508_Q7D9	4575380	1381764760	2,892043744	P7D5	Q7D9	Q7D9	evolved	273614N	273614N	fermentable	57,615947
B709_B508_Q11D1	953593	287985086	8,131903605	P7D6	Q11D1	Q11D1	evolved	273614N	273614N	fermentable	15,24279
D707_D504_Q12D1	1541408	465505216	3,989130416	P7D6	Q12D1	Q12D1	evolved	273614N	273614N	fermentable	24,587537
N721_D504_Q5D1	896690	270800380	10,42500703	P7D7	Q5D1	Q5D1	evolved	273614N	273614N	fermentable	15,466639
B723_D504_Q12D6	1393981	420982262	4,118789478	P7D8	Q12D6	Q12D6	evolved	273614N	273614N	fermentable	22,261948
N723_D504_Q5D3	3831933	1157243766	2,851504724	P7D9	Q5D3	Q5D3	evolved	273614N	273614N	fermentable	52,223519
N723_B509_Q6E3	1088871	328839042	7,247920637	P7E1	Q6E3	Q6E3	evolved	273614N	273614N	fermentable	20,436051
B724_B509_Q3E12	878078	265179556	5,046781044	P7E10	Q3E12	Q3E12	evolved	273614N	273614N	fermentable	14,438488
B701_B507_R15C7	1096922	331270444	4,122880673	P7E10	Q3E12	R15C7	evolved	273614N	273614N	fermentable	17,547246
B714_S513_Q8E6	1470419	444066538	5,451742621	P7E11	Q8E6	Q8E6	evolved	273614N	273614N	fermentable	24,14006
N722_S513_Q5E2	1793552	541652704	5,972855636	P7E12	Q5E2	Q5E2	evolved	273614N	273614N	fermentable	29,549441
B717_S518_Q10E7	1575178	475703756	5,004504291	P7E2	Q10E7	Q10E7	evolved	273614N	273614N	fermentable	22,394545
D702_B509_Q2E2	975510	29460410	4,501527078	P7E3	Q2E2	Q2E2	evolved	273614N	273614N	fermentable	14,372227
B701_S518_Q7E7	675578	20414556	6,867474997	P7E4	Q7E7	Q7E7	evolved	273614N	273614N	fermentable	12,185678
B703_S518_Q7E9	14722	4446044	0,185251336	P7E5	Q7E9	Q7E9	evolved	273614N	273614N	fermentable	0,23195
D707_B515_R16G1	1724811	520892922	2,122671249	P7E5	Q7E9	R16G1	evolved	273614N	273614N	fermentable	23,236587
D705_B508_Q4D5	915890	276598780	5,359004332	P7E6	Q4D5	Q4D5	evolved	273614N	273614N	fermentable	15,88218
D707_S513_Q12E1	2322969	701536638	2,867651725	P7E6	Q12E1	Q12E1	evolved	273614N	273614N	fermentable	37,264545
N721_S513_Q5E1	718493	216984886	12,8561274	P7E7	Q5E1	Q5E1	evolved	273614N	273614N	fermentable	13,018425
B723_S513_Q12E6	1284036	387778872	4,872775692	P7E8	Q12E6	Q12E6	evolved	273614N	273614N	fermentable	20,859036
N723_S513_Q5E3	1795267	542170634	5,953821954	P7E9	Q5E3	Q5E3	evolved	273614N	273614N	fermentable	28,862121
N723_B510_Q6F3	1456858	439971116	6,429669194	P7F1	Q6F3	Q6F3	evolved	273614N	273614N	fermentable	26,549147
N728_D504_Q12D3	1881759	568291218	2,409888819	P7F1	Q12D3	Q12D3	evolved	273614N	273614N	fermentable	29,848466
B701_B508_R15D7	1059240	319890480	5,148046945	P7F10	Q3F12	R15D7	evolved	273614N	273614N	fermentable	17,671231
B724_B510_Q3F12	3216920	971509840	1,989931612	P7F10	Q3F12	Q3F12	evolved	273614N	273614N	fermentable	44,723894
B714_S515_Q8F6	910903	275092706	5,187521972	P7F11	Q8F6	Q8F6	evolved	273614N	273614N	fermentable	15,259181
N722_S515_Q5F2	1746742	527516084	6,595776157	P7F12	Q5F2	Q5F2	evolved	273614N	273614N	fermentable	26,674835
B717_S520_Q10F7	110434	311191068	2,370891923	P7F2	Q10F7	Q10F7	evolved	273614N	273614N	fermentable	16,259065
D702_B510_Q2F2	1232765	372295030	5,109008539	P7F3	Q2F2	Q2F2	evolved	273614N	273614N	fermentable	20,459698
B701_S520_Q7F7	1128710	340870420	5,863411309	P7F4	Q7F7	Q7F7	evolved	273614N	273614N	fermentable	18,754374
B719_D504_Q8D9	1393136	420727072	5,448946636	P7F4	Q8D9	Q8D9	evolved	273614N	273614N	fermentable	22,895297
B703_S520_Q7F9	15738	4752876	-0,004344659	P7F5	Q7F9	Q7F9	evolved	273614N	273614N	fermentable	0,246369
D707_B516_R16H1	1398236	422267272	1,161550031	P7F5	Q7F9	R16H1	evolved	273614N	273614N	fermentable	16,597333
B722_D504_Q8D12	2216538	669394476	2,243908221	P7F6	Q8D12	Q8D12	evolved	273614N	273614N	fermentable	31,759978
D707_S515_Q12F1	2504670	756410340	1,467102839	P7F6	Q12F1	Q12F1	evolved	273614N	273614N	fermentable	34,059123
N721_S515_Q5F1	766195	231390890	9,788243829	P7F7	Q5F1	Q5F1	evolved	273614N	273614N	fermentable	12,722789
B723_S515_Q12F6	1401874	423365948	2,773858266	P7F8	Q12F6	Q12F6	evolved	273614N	273614N	fermentable	19,409589
N723_S515_Q5F3	1577326	476352452	4,770272963	P7F9	Q5F3	Q5F3	evolved	273614N	273614N	fermentable	24,469491
N723_B511_Q6G3	1093047	330100194	7,428164836	P7G1	Q6G3	Q6G3	evolved	273614N	273614N	fermentable	20,26277
B724_B511_Q3G12	807576	243887952	0,368019731	P7G10	Q3G12	Q3G12	evolved	273614N	273614N	fermentable	0,166951
B714_S516_Q8G6	1033008	311968416	4,695428488	P7G11	Q8G6	Q8G6	evolved	273614N	273614N	fermentable	16,463935
N722_S516_Q5G2	1140677	344484454	8,63064986	P7G12	Q5G2	Q5G2	evolved	273614N	273614N	fermentable	18,094075
B717_S521_Q10G7	918055	277252610	2,691653334	P7G2	Q10G7	Q10G7	evolved	273614N	273614N	fermentable	16,226697
D702_B511_Q2G2	948656	286494112	8,870335493	P7G3	Q2G2	Q2G2	evolved	273614N	273614N	fermentable	15,946445
B701_S521_Q7G7	656806	198355412	6,468959884	P7G4	Q7G7	Q7G7	evolved	273614N	273614N	fermentable	11,331552
D710_B514_Q4F8	847409	255917518	7,979527045	P7G4	Q4F8	Q4F8	evolved	273614N	273614N	fermentable	13,536453
N719_B505_R16A2	1026297	309941694	5,424651484	P7G5	Q7G9	R16A2	evolved	273614N	273614N	fermentable	16,358319
B703_S521_Q7G9	1740857	525738814	0,985877918	P7G5	Q7G9	Q7G9	evolved	273614N	273614N	fermentable	24,539777
D707_S516_Q12G1	1960763	592150426	2,135105905	P7G6	Q12G1	Q12G1	evolved	273614N	273614N	fermentable	31,592623
N721_S516_Q5G1	564938	170611276	13,8216542	P7G7	Q5G1	Q5G1	evolved	273614N	273614N	fermentable	10,010605
B723_S516_Q12G6	1078096	325584992	5,405273042	P7G8	Q12G6	Q12G6	evolved	273614N	273614N	fermentable	18,347087
N723_S516_Q5G3	1329558	401526516	7,355393126	P7G9	Q5G3	Q5G3	evolved	273614N	273614N	fermentable	21,27891
N723_B512_Q6H3	2657765	81645030	1,600078335	P7H1	Q6H3	Q6H3	evolved	273614N	273614N	fermentable	35,403277
B724_B512_Q3H12	1004582	303383764	2,26024493	P7H10	Q3H12	Q3H12	evolved	273614N	273614N	fermentable	4,188826
B714_S517_Q8H6	1377161	415902622	0,871358838	P7H11	Q8H6	Q8H6	evolved	273614N	273614N	fermentable	18,44368
N728_S515_Q12F3	1587520	479431040	4,266352463	P7H11	Q12F3	Q12F3	evolved	273614N	273614N	fermentable	25,381292
N722_S517_Q5H2	1306354	394518908	7,331168439	P7H12	Q5H2	Q5H2	evolved	273614N	273614N	fermentable	20,404522
B717_S522_Q10H7	1864382	563043364	4,71075131	P7H2	Q10H7	Q10H7	evolved	273614N	273614N	fermentable	28,281646
D702_B512_Q2H2	2429216	733623232	1,926817305	P7H3	Q2H2	Q2H2	evolved	273614N	273614N	fermentable	25,945315
B701_S522_Q7H7	814532	245988664	7,038544899	P7H4	Q7H7	Q7H7	evolved	273614N	273614N	fermentable	14,14062
B703_S522_Q7H9	15736	4752272	0,162604134	P7H5	Q7H9	Q7H9	evolved	273614N	273614N	fermentable	0,247104
N719_B506_R16B2	1475752	445677104	4,424615893	P7H5	Q7H9	R16B2	evolved	273614N	273614N	fermentable	23,201393
D707_S517_Q12H1	2558350	772621700	2,925406318	P7H6	Q12H1	Q12H1	evolved	273614N	273614N	fermentable	45,214118
N721_S517_Q5H1	646497	195242094	11,05484889	P7H7	Q5H1	Q5H1	evolved	273614N	273614N	fermentable	11,331859
B723_S517_Q12H6	929074	280580348	6,623894958	P7H8	Q12H6	Q12H6	evolved	273614N	273614N	fermentable	16,263899
N723_S517_Q5H3	1172063	353963026	7,080269896	P7H9	Q5H3	Q5H3	evolved	273614N	273614N	fermentable	18,465727
D705_B501_Q2A5	2388036	721186872	3,190492984	P13A11	Q2A5	Q2A5	evolved	273614N	DBVPG6044	non-fermentable	34,969327
B708_D501_Q12A10	1634727	493687554	5,263196742	P13A12	Q12A10	Q12A10	evolved	273614N	DBVPG6044	non-fermentable	23,824886
B706_B501_Q6A12	13023	3932946	0,264173182	P13A2	Q6A12	Q6A12	evolved	273614N	DBVPG6044	non-fermentable	0,180652
B706_B516_R15H12	1485779	448705258	4,311439813	P13A2	Q6A12	R15H12	evolved	273614N	DBVPG6044	non-fermentable	22,311283
D706_D505_Q13A6	1858640	561309280	2,144138103	P13A3	Q13A6	Q13A6	evolved	273614N	DBVPG6044	non-fermentable	32,273047
B719_D505_Q10A9	3444100	104118200	1,490939838	P13A5	Q10A9	Q10A9	evolved	273614N	DBVPG6044	non-fermentable	42,170641
B716_B502_Q3B11	1513258	457003916	2,626234761	P13B1	Q3B11	Q3B11	evolved	273614N	DBVPG6044	non-fermentable	20,284745
B716_D506_Q14B11	1408497	425366094	5,080139795	P13B11	Q14B11	Q14B11	evolved	273614N	DBVPG6044	non-fermentable	21,557924
B708_D502_Q12B10	111031	335311204	12,26998399	P13B12	Q12B10	Q12B10	evolved	273614N	DBVPG6044	non-fermentable	18,983869
D706_D506_Q13B6	2061489	622569678	2,704767424	P13B3	Q13B6	Q13B6	evolved	273614N	DBVPG6044	non-fermentable	36,845463
D710_D506_Q13B8	2836930	856752860	2,042181226	P13B6	Q13B8	Q13B8	evolved	273614N	DBVPG6044	non-fermentable	46,176166
B716_B503_Q3C11	775620	234237240	2,527729106	P13C1	Q3C11	Q3C11	evolved	273614N	DBVPG6044	non-fermentable	8,590511
N723_B516_R15H3	15284	4615768	0,24297864	P13C10	Q3C4	R15H3	evolved	273614N	DBVPG6044	non-fermentable	0,206921
B707_B503_Q3C4	18331	5535962	0,191745022	P13C10	Q3C4	Q3C4	evolved	273614N	DBVPG6044	non-fermentable	0,259696
B708_D503_Q12C10	1213110	366359220	6,033643157	P13C12	Q12C10	Q12C10	evolved	273614N	DBVPG6044	non-fermentable	19,274672
B716_B504_Q3D11	1230210	371523420	3,296564627	P13D1	Q3D11	Q3D11	evolved	273614N	DBVPG6044	non-fermentable	13,294402
B708_D504_Q12D10	1050337	317201774	11,26043372	P13D12	Q12D10	Q12D10	evolved	273614N	DBVPG6044	non-fermentable	18,458289
B716_B509_Q3E11	1501653	453499206	0,916045124	P13E1	Q3E11	Q3E11	evolved	273614N	DBVPG6044	non-fermentable	19,116071
B708_S513_Q12E10	1231480	371906960	12,83366882	P13E12	Q12E10	Q12E10	evolved	273614N	DBVPG6044	non-fermentable	22,272715
D710_S518_Q13E8	2769428	836367256	1,707083326	P13E6	Q13E8	Q13E8	evolved	273614N	DBVPG6044	non-fermentable	44,282678
N728_S517_Q12H3	8308	2509016	0,226788297	P13E8	Q12H3	Q12H3	evolved	273614N	DBVPG6044	non-fermentable	0,116128
D708_B516_R16H7	2383727	719885554	2,946380074	P13E8	Q12H3	R16H7	evolved	273614N	DBVPG6044	non-fermentable	31,205818
N727_B516_R15H6	2050316	619195432	2,054883114	P13F1	Q3F11	R15H6	evolved	273614N	DBVPG6044	non-fermentable	24,092169
B716_B510_Q3F11	3843236	1160657272	2,341208234	P13F1	Q3F11	Q3F11	evolved	273614N	DBVPG6044	non-fermentable	48,692164
N716_B514_Q4F11	922596	278623992	7,092982047	P13F11	Q4F11	Q4F11	evolved	273614N	DBVPG6044	non-fermentable	14,64353
B708_S515_Q12F10	1451891	438471082	9,21476601	P13F12	Q12F10	Q12F10	evolved	273614N	DBVPG6044	non-fermentable	23,409338
B706_B510_Q6F12	1829489	552505678	6,348606988	P13F2	Q6F12	Q6F12	evolved	273614N	DBVPG6044	non-fermentable	29,902691
D706_S520_Q13F6	3678440	1110888880	3,151097318	P13F3	Q13F6	Q13F6	evolved	273614N	DBVPG6044	non-fermentable	61,78949
B716_B511_Q3G11	1762622	532311844	0,790768174	P13G1	Q3G11	Q3G11	evolved	273614N	DBVPG6044	non-fermentable	17,432737
B707_B511_Q3G4	1403248	423780896	6,590546527	P13G10	Q3G4	Q3G4	evolved	273614N	DBVPG6044	non-fermentable	20,981253
N716_B515_Q4G11	894544	270152288	8,100419544	P13G11	Q4G11	Q4G11	evolved	273614N	DBVPG6044	non-fermentable	15,293949
B708_S516_Q12G10	1192242	360057084	7,557209185	P13G12	Q12G10	Q12G10	evolved	273614N	DBVPG6044	non-fermentable	20,658526
B706_B511_Q6G12	1742179	526138058	4,524230519	P13G2	Q6G12	Q6G12	evolved	273614N	DBVPG6044	non-fermentable	27,207966
D706_S521_Q13G6	3191866	963943532	3,386254336	P13G3	Q13G6	Q13G6	evolved	273614N	DBVPG6044	non-fermentable	55,027199
B719_S521_Q10G9	2297578	693868556	1,955310592	P13G5	Q10G9	Q10G9	evolved	273614N	DBVPG6044	non-fermentable	32,320563
D710_S521_Q13G8	3318591	1002214482	2,692025848	P13G6	Q13G8	Q13G8	evolved	273614N	DBVPG6044	non-fermentable	55,843425
B710_B515_Q11G2	2317825	699983150	1,289329997	P13G7	Q11G2	Q11G2	evolved	273614N	DBVPG6044	non-fermentable	27,220836
B713_S521_Q10G5	1526273	460934446	11,78565319	P13G8	Q10G5	Q10G5	evolved	273614N	DBVPG6044	non-fermentable	5,80814
B716_B512_Q3H11	2957440	893146880	1,299973943	P13H1	Q3H11	Q3H11	evolved	273614N	DBVPG6044	non-fermentable	33,024196
B707_B512_Q3H4	1993179	601940058	3,88841866	P13H10	Q3H4	Q3H4	evolved	273614N	DBVPG6044	non-fermentable	26,982309
N724_B507_R15C4	3634374	1097580948	3,140487553	P13H10	Q3H4	R15C4	evolved	273614N	DBVPG6044	non-fermentable	44,522175
N716_B516_Q4H11	798530	241156060	5,231000509	P13H11	Q4H11	Q4H11	evolved	273614N	DBVPG6044	non-fermentable	12,839226
B708_S517_Q12H10	2673421	807373142	3,654500319	P13H12	Q12H10	Q12H10	evolved	273614N	DBVPG6044	non-fermentable	37,674865
B706_B512_Q6H12	14186	4284172	0,263734492	P13H2	Q6H12	Q6H12	evolved	273614N	DBVPG6044	non-fermentable	0,189705
D707_B505_R16A1	1170720	353557440	4,648915787	P13H2	Q6H12	R16A1	evolved	273614N	DBVPG6044	non-fermentable	18,363786
D706_S522_Q13H6	3011840	909575680	2,14321222	P13H3	Q13H6	Q13H6	evolved	273614N	DBVPG6044	non-fermentable	50,675697
B719_S522_Q10H9	1225078	369973556	2,51726019	P13H5	Q10H9	Q10H9	evolved	273614N	DBVPG6044	non-fermentable	17,166752
D710_S522_Q13H8	1868290	564223580	1,689657348	P13H6	Q13H8	Q13H8	evolved	273614N	DBVPG6044	non-fermentable	31,70058
B710_B516_Q11H2	1976864	597012928	1,896601254	P13H7	Q11H2	Q11H2	evolved	273614N	DBVPG6044	non-fermentable	24,685988
N718_D505_Q13A12	2067266	624314332	3,732900139	P13H9	Q13A12	Q13A12	evolved	273614N	DBVPG6044	non-fermentable	35,421434
N720_S518_Q14E8	1224733	369869366	9,675844388	p2C1	Q14E8	Q14E8	ancestral	273614N	DBVPG6044	None	19,099043
B708_S520_Q14F10	1264627	381917354	10,48644404	p2C2	Q14F10	Q14F10	ancestral	273614N	DBVPG6044	None	21,167592
B720_B514_Q11F10	947264	286073728	9,79524849	p2C3	Q11F10	Q11F10	ancestral	273614N	DBVPG6044	None	15,538778
D703_B510_Q2F3	3381173	1021114246	1,17064801	p2C4	Q2F3	Q2F3	ancestral	273614N	DBVPG6044	None	37,067547
D706_B501_Q2A6	2033626	614155052	1,785559184	P6A1	Q2A6	Q2A6	evolved	273614N	DBVPG6044	fermentable	31,725053
B716_B513_R16E11	564015	170332530	0,631931795	P6A10	Q14A12	R16E11	evolved	273614N	DBVPG6044	fermentable	4,917255
B724_D505_Q14A12	2936775	886906050	0,751537672	P6A10	Q14A12	Q14A12	evolved	273614N	DBVPG6044	fermentable	30,331616
N718_B501_Q2A12	1176157	355199414	4,134026493	P6A11	Q2A12	Q2A12	evolved	273614N	DBVPG6044	fermentable	15,632682
D711_B501_Q2A9	1025468	309691336	1,512597169	P6A12	Q2A9	Q2A9	evolved	273614N	DBVPG6044	fermentable	11,689906
B702_D501_Q5A8	3783437	1142597974	3,721736704	P6A2	Q5A8	Q5A8	evolved	273614N	DBVPG6044	fermentable	52,289225
B712_D505_Q10A4	2992334	903684868	2,255452664	P6A3	Q10A4	Q10A4	evolved	273614N	DBVPG6044	fermentable	38,21657
D708_D501_Q12A7	2429041	733570382	2,613878042	P6A4	Q12A7	Q12A7	evolved	273614N	DBVPG6044	fermentable	36,105163
B718_B501_Q9A8	1468777	443570654	1,857456994	P6A5	Q9A8	Q9A8	evolved	273614N	DBVPG6044	fermentable	14,579176
N718_B505_Q4A12	210724	63638648	0,315807779	P6A6	Q4A12	Q4A12	evolved	273614N	DBVPG6044	fermentable	2,112373
D707_B501_Q3A1	1291467	3913034	1,243670641	P6A7	Q3A1	Q3A1	evolved	273614N	DBVPG6044	fermentable	19,906297
N722_B501_Q6A2	4281414	1292987028	1,271210605	P6A8	Q6A2	Q6A2	evolved	273614N	DBVPG6044	fermentable	38,374789
B724_D501_Q12A12	1975057	596467214	2,369576113	P6A9	Q12A12	Q12A12	evolved	273614N	DBVPG6044	fermentable	25,27176
D706_B502_Q2B6	3732129	1127102958	1,614504959	P6B1	Q2B6	Q2B6	evolved	273614N	DBVPG6044	fermentable	35,108873
B724_D506_Q14B12	7215561	2179099422	3,819756195	P6B10	Q14B12	Q14B12	evolved	273614N	DBVPG6044	fermentable	82,570918
N718_B502_Q2B12	1920336	579941472	4,264964154	P6B11	Q2B12	Q2B12	evolved	273614N	DBVPG6044	fermentable	23,36178
D711_B502_Q2B9	17509	5287718	0,283560847	P6B12	Q2B9	Q2B9	evolved	273614N	DBVPG6044	fermentable	0,262717
N728_D502_Q12B3	1229638	371350676	5,311710601	P6B12	Q12B3	Q12B3	evolved	273614N	DBVPG6044	fermentable	21,203126
B702_D502_Q5B8	5273675	1592649850	2,097943927	P6B2	Q5B8	Q5B8	evolved	273614N	DBVPG6044	fermentable	50,848809
B712_D506_Q10B4	2944613	889273126	1,364029257	P6B3	Q10B4	Q10B4	evolved	273614N	DBVPG6044	fermentable	34,684239
D708_D502_Q12B7	1447999	437295698	2,919861877	P6B4	Q12B7	Q12B7	evolved	273614N	DBVPG6044	fermentable	22,125261
B718_B502_Q9B8	1447448	437129296	1,144753085	P6B5	Q9B8	Q9B8	evolved	273614N	DBVPG6044	fermentable	18,839653
N718_B506_Q4B12	3520051	1063055402	1,576609881	P6B6	Q4B12	Q4B12	evolved	273614N	DBVPG6044	fermentable	38,073838
D707_B502_Q3B1	2937089	887000878	2,36887544	P6B7	Q3B1	Q3B1	evolved	273614N	DBVPG6044	fermentable	38,741079
N722_B502_Q6B2	1429491	431706282	5,990979609	P6B8	Q6B2	Q6B2	evolved	273614N	DBVPG6044	fermentable	21,400049
B724_D502_Q12B12	1728263	521935426	3,14233257	P6B9	Q12B12	Q12B12	evolved	273614N	DBVPG6044	fermentable	10,993803
D706_B503_Q2C6	1313922	396804444	4,065477938	P6C1	Q2C6	Q2C6	evolved	273614N	DBVPG6044	fermentable	19,105363
B724_D507_Q14C12	3020565	912210630	3,547908752	P6C10	Q14C12	Q14C12	evolved	273614N	DBVPG6044	fermentable	44,490252
N718_B503_Q2C12	1725408	521073216	1,744079662	P6C11	Q2C12	Q2C12	evolved	273614N	DBVPG6044	fermentable	20,397324
D711_B503_Q2C9	1479553	446825006	1,467772524	P6C12	Q2C9	Q2C9	evolved	273614N	DBVPG6044	fermentable	16,521516
B702_D503_Q5C8	1729055	522174610	4,584435008	P6C2	Q5C8	Q5C8	evolved	273614N	DBVPG6044	fermentable	23,953462
B712_D507_Q10C4	2818067	851056234	1,255559916	P6C3	Q10C4	Q10C4	evolved	273614N	DBVPG6044	fermentable	30,353771
N720_B513_R16E8	402485	121550470	0,840921116	P6C4	Q12C7	R16E8	evolved	273614N	DBVPG6044	fermentable	3,671514
D708_D503_Q12C7	1607706	485527212	0,485043736	P6C4	Q12C7	Q12C7	evolved	273614N	DBVPG6044	fermentable	16,64344
B718_B503_Q9C8	2428620	733443240	3,518790219	P6C5	Q9C8	Q9C8	evolved	273614N	DBVPG6044	fermentable	31,391696
N718_B507_Q4C12	1471076	444264952	0,954132029	P6C6	Q4C12	Q4C12	evolved	273614N	DBVPG6044	fermentable	13,910313
B704_B505_R15A10	2456618	741898636	1,139378868	P6C6	Q4C12	R15A10	evolved	273614N	DBVPG6044	fermentable	20,942479
D707_B503_Q3C1	3897148	1176938696	1,732745019	P6C7	Q3C1	Q3C1	evolved	273614N	DBVPG6044	fermentable	44,33246
N722_B503_Q6C2	3182694	961173588	2,980329283	P6C8	Q6C2	Q6C2	evolved	273614N	DBVPG6044	fermentable	40,980284
B724_D503_Q12C12	1345331	406289962	5,696356191	P6C9	Q12C12	Q12C12	evolved	273614N	DBVPG6044	fermentable	20,594643
D706_B504_Q2D6	1519571	458910442	4,344946568	P6D1	Q2D6	Q2D6	evolved	273614N	DBVPG6044	fermentable	18,327689
B724_D508_Q14D12	1572041	474756382	5,136486356	P6D10	Q14D12	Q14D12	evolved	273614N	DBVPG6044	fermentable	21,657859
N718_B504_Q2D12	3953431	1193936162	1,115823615	P6D11	Q2D12	Q2D12	evolved	273614N	DBVPG6044	fermentable	39,301293
D711_B504_Q2D9	5075564	1532820328	1,231922335	P6D12	Q2D9	Q2D9	evolved	273614N	DBVPG6044	fermentable	42,818031
B702_D504_Q5D8	2026258	611929916	4,901778407	P6D2	Q5D8	Q5D8	evolved	273614N	DBVPG6044	fermentable	30,805033
B712_D508_Q10D4	4525085	1366575670	1,662574057	P6D3	Q10D4	Q10D4	evolved	273614N	DBVPG6044	fermentable	42,01655
D708_D504_Q12D7	1344409	406011518	3,661084326	P6D4	Q12D7	Q12D7	evolved	273614N	DBVPG6044	fermentable	20,217431
B718_B504_Q9D8	881583	266238066	5,066485033	P6D5	Q9D8	Q9D8	evolved	273614N	DBVPG6044	fermentable	13,121844
N718_B508_Q4D12	1195470	361031940	1,185250043	P6D6	Q4D12	Q4D12	evolved	273614N	DBVPG6044	fermentable	15,394882
D707_B504_Q3D1	1460180	440974360	4,761496628	P6D7	Q3D1	Q3D1	evolved	273614N	DBVPG6044	fermentable	19,760877
N722_B504_Q6D2	1777362	536763324	4,46414912	P6D8	Q6D2	Q6D2	evolved	273614N	DBVPG6044	fermentable	27,295455
B724_D504_Q12D12	1793958	541775316	1,390635758	P6D9	Q12D12	Q12D12	evolved	273614N	DBVPG6044	fermentable	20,98689
D706_B509_Q2E6	841345	254086190	5,955986044	P6E1	Q2E6	Q2E6	evolved	273614N	DBVPG6044	fermentable	13,090242
B724_S518_Q14E12	4091271	1235563842	3,951231504	P6E10	Q14E12	Q14E12	evolved	273614N	DBVPG6044	fermentable	48,58263
N718_B509_Q2E12	2114491	638576282	2,025093853	P6E11	Q2E12	Q2E12	evolved	273614N	DBVPG6044	fermentable	23,252136
D711_B509_Q2E9	1344028	405896456	2,156676658	P6E12	Q2E9	Q2E9	evolved	273614N	DBVPG6044	fermentable	20,56933
B702_S513_Q5E8	1708507	515969114	5,616406671	P6E2	Q5E8	Q5E8	evolved	273614N	DBVPG6044	fermentable	27,015236
B712_S518_Q10E4	2607777	787548654	1,861942739	P6E3	Q10E4	Q10E4	evolved	273614N	DBVPG6044	fermentable	27,921728
D708_S513_Q12E7	884627	267157354	9,472351496	P6E4	Q12E7	Q12E7	evolved	273614N	DBVPG6044	fermentable	14,304395
B718_B509_Q9E8	1317435	397865370	1,243407316	P6E5	Q9E8	Q9E8	evolved	273614N	DBVPG6044	fermentable	13,343012
N718_B513_Q4E12	2010980	607315960	2,624818965	P6E6	Q4E12	Q4E12	evolved	273614N	DBVPG6044	fermentable	25,371993
D707_B509_Q3E1	1409757	425746614	2,475237431	P6E7	Q3E1	Q3E1	evolved	273614N	DBVPG6044	fermentable	9,907122
N722_B509_Q6E2	1399346	422602492	5,413053765	P6E8	Q6E2	Q6E2	evolved	273614N	DBVPG6044	fermentable	22,691866
B724_S513_Q12E12	1372720	414561440	5,29900459	P6E9	Q12E12	Q12E12	evolved	273614N	DBVPG6044	fermentable	18,960062
D706_B510_Q2F6	1535746	463795292	4,134390336	P6F1	Q2F6	Q2F6	evolved	273614N	DBVPG6044	fermentable	22,341571
B724_S520_Q14F12	1461612	441406824	7,200549851	P6F10	Q14F12	Q14F12	evolved	273614N	DBVPG6044	fermentable	21,544172
N718_B510_Q2F12	953079	287829858	2,136605921	P6F11	Q2F12	Q2F12	evolved	273614N	DBVPG6044	fermentable	11,15113
D711_B510_Q2F9	2017548	609299496	1,943451333	P6F12	Q2F9	Q2F9	evolved	273614N	DBVPG6044	fermentable	21,860888
B702_S515_Q5F8	1176722	355370044	8,147886456	P6F2	Q5F8	Q5F8	evolved	273614N	DBVPG6044	fermentable	17,366738
B712_S520_Q10F4	2536509	766025718	3,626493519	P6F3	Q10F4	Q10F4	evolved	273614N	DBVPG6044	fermentable	34,292469
D708_S515_Q12F7	1552406	468826612	2,433106166	P6F4	Q12F7	Q12F7	evolved	273614N	DBVPG6044	fermentable	21,303615
B718_B510_Q9F8	1393525	420844550	2,542706667	P6F5	Q9F8	Q9F8	evolved	273614N	DBVPG6044	fermentable	18,639725
N718_B514_Q4F12	1991667	601483434	1,269993315	P6F6	Q4F12	Q4F12	evolved	273614N	DBVPG6044	fermentable	23,477308
D707_B510_Q3F1	2736194	826330588	1,021902378	P6F7	Q3F1	Q3F1	evolved	273614N	DBVPG6044	fermentable	27,197336
N722_B510_Q6F2	26974	8146148	0,251937557	P6F8	Q6F2	Q6F2	evolved	273614N	DBVPG6044	fermentable	0,380643
B705_B514_R15F11	1745202	527051004	3,985927192	P6F8	Q6F2	R15F11	evolved	273614N	DBVPG6044	fermentable	24,668555
B724_S515_Q12F12	2338138	706117676	2,069483247	P6F9	Q12F12	Q12F12	evolved	273614N	DBVPG6044	fermentable	26,302754
D706_B511_Q2G6	1137239	343446178	3,952434448	P6G1	Q2G6	Q2G6	evolved	273614N	DBVPG6044	fermentable	15,51092
B724_S521_Q14G12	1221563	368912026	7,013716518	P6G10	Q14G12	Q14G12	evolved	273614N	DBVPG6044	fermentable	17,60943
N718_B511_Q2G12	3116884	941298968	3,407245721	P6G11	Q2G12	Q2G12	evolved	273614N	DBVPG6044	fermentable	36,128521
D711_B511_Q2G9	1286677	388576454	0,966117372	P6G12	Q2G9	Q2G9	evolved	273614N	DBVPG6044	fermentable	13,213647
B702_S516_Q5G8	1375682	415455964	7,110565049	P6G2	Q5G8	Q5G8	evolved	273614N	DBVPG6044	fermentable	18,474118
B712_S521_Q10G4	2113745	638350990	3,818747076	P6G3	Q10G4	Q10G4	evolved	273614N	DBVPG6044	fermentable	29,250589
D708_S516_Q12G7	1376337	415653774	3,175789035	P6G4	Q12G7	Q12G7	evolved	273614N	DBVPG6044	fermentable	21,880616
B718_B511_Q9G8	1374574	415121348	1,718677342	P6G5	Q9G8	Q9G8	evolved	273614N	DBVPG6044	fermentable	19,143972
N718_B515_Q4G12	2586554	781139308	1,754037411	P6G6	Q4G12	Q4G12	evolved	273614N	DBVPG6044	fermentable	30,128428
D707_B511_Q3G1	1108781	334851862	7,557283906	P6G7	Q3G1	Q3G1	evolved	273614N	DBVPG6044	fermentable	16,479388
N722_B511_Q6G2	21961	6632222	0,309520334	P6G8	Q6G2	Q6G2	evolved	273614N	DBVPG6044	fermentable	0,30136
B705_B515_R15G11	1345629	406379958	7,278765229	P6G8	Q6G2	R15G11	evolved	273614N	DBVPG6044	fermentable	21,215718
B724_S516_Q12G12	788272	238058144	9,661786561	P6G9	Q12G12	Q12G12	evolved	273614N	DBVPG6044	fermentable	12,735453
D706_B512_Q2H6	748337	225997774	4,226895895	P6H1	Q2H6	Q2H6	evolved	273614N	DBVPG6044	fermentable	9,766278
B724_S522_Q14H12	1169626	353227052	9,671890243	P6H10	Q14H12	Q14H12	evolved	273614N	DBVPG6044	fermentable	18,664488
N718_B512_Q2H12	2874595	868127690	4,325176364	P6H11	Q2H12	Q2H12	evolved	273614N	DBVPG6044	fermentable	44,021329
D711_B512_Q2H9	981197	296321494	4,644953129	P6H12	Q2H9	Q2H9	evolved	273614N	DBVPG6044	fermentable	14,715525
B702_S517_Q5H8	1264456	381865712	6,414091005	P6H2	Q5H8	Q5H8	evolved	273614N	DBVPG6044	fermentable	16,720699
B712_S522_Q10H4	2151571	649774442	1,840742573	P6H3	Q10H4	Q10H4	evolved	273614N	DBVPG6044	fermentable	21,519195
D708_S517_Q12H7	1579375	476971250	2,627508126	P6H4	Q12H7	Q12H7	evolved	273614N	DBVPG6044	fermentable	20,01206
B718_B512_Q9H8	2366571	714704442	0,854623161	P6H5	Q9H8	Q9H8	evolved	273614N	DBVPG6044	fermentable	19,301503
B715_B507_R16C5	1879142	567500884	3,079326883	P6H5	Q9H8	R16C5	evolved	273614N	DBVPG6044	fermentable	25,138178
N718_B516_Q4H12	1661714	501837628	0,653323045	P6H6	Q4H12	Q4H12	evolved	273614N	DBVPG6044	fermentable	16,109772
B704_B506_R15B10	2186735	660393970	1,995735089	P6H6	Q4H12	R15B10	evolved	273614N	DBVPG6044	fermentable	25,812923
D707_B512_Q3H1	1317458	397872316	4,129564733	P6H7	Q3H1	Q3H1	evolved	273614N	DBVPG6044	fermentable	17,744655
N722_B512_Q6H2	1617793	488573486	4,663466779	P6H8	Q6H2	Q6H2	evolved	273614N	DBVPG6044	fermentable	22,245702
B724_S517_Q12H12	859180	259472360	9,213610918	P6H9	Q12H12	Q12H12	evolved	273614N	DBVPG6044	fermentable	13,86999
B711_B501_Q9A3	2319401	70045911	1,874150778	P12A1	Q9A3	Q9A3	evolved	DBVPG6044	273614N	non-fermentable	28,286471
B707_D501_Q12A4	19634	5929468	0,214571328	P12A10	Q12A4	Q12A4	evolved	DBVPG6044	273614N	non-fermentable	0,262802
N719_B513_R16E2	1446617	436878334	0,833648594	P12A11	Q8A3	R16E2	evolved	DBVPG6044	273614N	non-fermentable	14,393599
B711_D501_Q8A3	2117813	639579526	0,373925021	P12A11	Q8A3	Q8A3	evolved	DBVPG6044	273614N	non-fermentable	18,112921
B710_B513_Q11E2	1609814	486163828	4,499888089	P12A11	Q11E2	Q11E2	evolved	DBVPG6044	273614N	non-fermentable	24,758056
D711_D505_Q13A9	2540288	767166976	2,349221255	P12A12	Q13A9	Q13A9	evolved	DBVPG6044	273614N	non-fermentable	43,038891
B721_D501_Q8A11	15152	4575904	0,078067793	P12A2	Q8A11	Q8A11	evolved	DBVPG6044	273614N	non-fermentable	0,20392
D710_B501_Q2A8	380883	115026666	1,017805729	P12A3	Q2A8	Q2A8	evolved	DBVPG6044	273614N	non-fermentable	5,035209
B719_B505_Q11A9	1326908	400726216	2,314404627	P12A4	Q11A9	Q11A9	evolved	DBVPG6044	273614N	non-fermentable	0,31223
D704_D505_Q13A4	1507699	455325098	1,165285304	P12A5	Q13A4	Q13A4	evolved	DBVPG6044	273614N	non-fermentable	24,010197
B715_B508_R16D5	76757	23180614	0,42202384	P12A6	Q9A10	R16D5	evolved	DBVPG6044	273614N	non-fermentable	0,096929
B720_B501_Q9A10	12028	3632456	-0,022725709	P12A6	Q9A10	Q9A10	evolved	DBVPG6044	273614N	non-fermentable	0,154847
B717_B505_Q11A7	20534	6201268	0,361695993	P12A7	Q11A7	Q11A7	evolved	DBVPG6044	273614N	non-fermentable	0,11001
N719_B507_R16C2	1630159	492308018	0,54529947	P12A8	Q7A11	R16C2	evolved	DBVPG6044	273614N	non-fermentable	14,73522
B705_D505_Q7A11	2142243	646957386	0,972270085	P12A8	Q7A11	Q7A11	evolved	DBVPG6044	273614N	non-fermentable	20,441111
B718_B505_Q11A8	3519023	1062744946	2,331918465	P12A9	Q11A8	Q11A8	evolved	DBVPG6044	273614N	non-fermentable	42,365165
B711_B502_Q9B3	1141366	344692532	4,486225184	P12B1	Q9B3	Q9B3	evolved	DBVPG6044	273614N	non-fermentable	16,986265
B707_D502_Q12B4	3594915	1085664330	1,790990598	P12B10	Q12B4	Q12B4	evolved	DBVPG6044	273614N	non-fermentable	37,426981
B711_D502_Q8B3	1155224	348877648	5,197307922	P12B11	Q8B3	Q8B3	evolved	DBVPG6044	273614N	non-fermentable	19,168415
D711_D506_Q13B9	1641981	495878262	2,734560225	P12B12	Q13B9	Q13B9	evolved	DBVPG6044	273614N	non-fermentable	29,039872
B721_D502_Q8B11	17418	5260236	0,083533945	P12B2	Q8B11	Q8B11	evolved	DBVPG6044	273614N	non-fermentable	0,235552
D710_B502_Q2B8	1393695	420895890	4,854406083	P12B3	Q2B8	Q2B8	evolved	DBVPG6044	273614N	non-fermentable	20,777746
B719_B506_Q11B9	4838321	1461172942	3,347908377	P12B4	Q11B9	Q11B9	evolved	DBVPG6044	273614N	non-fermentable	62,99774
N729_B508_R16D9	606302	18311204	10,95942361	P12B5	Q13B4	R16D9	evolved	DBVPG6044	273614N	non-fermentable	10,390799
D704_D506_Q13B4	1216628	367421656	0,902115557	P12B5	Q13B4	Q13B4	evolved	DBVPG6044	273614N	non-fermentable	18,995339
B720_B502_Q9B10	1086363	328081626	6,388914326	P12B6	Q9B10	Q9B10	evolved	DBVPG6044	273614N	non-fermentable	16,925504
B717_B506_Q11B7	1608784	485852768	2,752344232	P12B7	Q11B7	Q11B7	evolved	DBVPG6044	273614N	non-fermentable	21,375919
B705_D506_Q7B11	2181968	658954336	2,274636915	P12B8	Q7B11	Q7B11	evolved	DBVPG6044	273614N	non-fermentable	29,422465
B718_B506_Q11B8	916367	276742834	6,289671203	P12B9	Q11B8	Q11B8	evolved	DBVPG6044	273614N	non-fermentable	14,726293
B711_B503_Q9C3	1819002	549338604	2,593391409	P12C1	Q9C3	Q9C3	evolved	DBVPG6044	273614N	non-fermentable	24,352203
B707_D503_Q12C4	3364562	1016097724	0,912312217	P12C10	Q12C4	Q12C4	evolved	DBVPG6044	273614N	non-fermentable	27,993429
N720_B505_R16A8	3049245	920871990	3,171573085	P12C10	Q12C4	R16A8	evolved	DBVPG6044	273614N	non-fermentable	39,674964
B711_D503_Q8C3	1001167	302352434	5,286779465	P12C11	Q8C3	Q8C3	evolved	DBVPG6044	273614N	non-fermentable	15,697409
D710_D507_Q13C9	1716424	518360048	2,227801536	P12C12	Q13C9	Q13C9	evolved	DBVPG6044	273614N	non-fermentable	29,971207
B721_D503_Q8C11	15532	4690664	0,096940697	P12C2	Q8C11	Q8C11	evolved	DBVPG6044	273614N	non-fermentable	0,21945
D710_B503_Q2C8	1276259	385430218	5,085245643	P12C3	Q2C8	Q2C8	evolved	DBVPG6044	273614N	non-fermentable	18,371763
B719_B507_Q11C9	1469173	443690246	3,852718999	P12C4	Q11C9	Q11C9	evolved	DBVPG6044	273614N	non-fermentable	22,5947
D703_D507_Q13C4	1304118	393843636	2,649959912	P12C5	Q13C4	Q13C4	evolved	DBVPG6044	273614N	non-fermentable	22,550585
B720_B503_Q9C10	894269	270069238	6,231173305	P12C6	Q9C10	Q9C10	evolved	DBVPG6044	273614N	non-fermentable	14,150065
B717_B507_Q11C7	1769896	534508592	2,853212699	P12C7	Q11C7	Q11C7	evolved	DBVPG6044	273614N	non-fermentable	24,610816
B705_D507_Q7C11	1059164	319867528	6,39994873	P12C8	Q7C11	Q7C11	evolved	DBVPG6044	273614N	non-fermentable	16,582282
B718_B507_Q11C8	2321214	701006628	1,694677005	P12C9	Q11C8	Q11C8	evolved	DBVPG6044	273614N	non-fermentable	28,489137
B711_B504_Q9D3	12842	3878284	-0,091532258	P12D1	Q9D3	Q9D3	evolved	DBVPG6044	273614N	non-fermentable	0,164426
B707_D504_Q12D4	1994671	602390642	3,983354957	P12D10	Q12D4	Q12D4	evolved	DBVPG6044	273614N	non-fermentable	28,824039
B711_D504_Q8D3	1146212	346156024	4,614065304	P12D11	Q8D3	Q8D3	evolved	DBVPG6044	273614N	non-fermentable	17,880401
D711_D508_Q13D9	1275086	385075972	1,763764599	P12D12	Q13D9	Q13D9	evolved	DBVPG6044	273614N	non-fermentable	22,097815
B721_D504_Q8D11	837228	252842856	9,403868417	P12D2	Q8D11	Q8D11	evolved	DBVPG6044	273614N	non-fermentable	14,159658
D710_B504_Q2D8	1095321	330786942	8,963689727	P12D3	Q2D8	Q2D8	evolved	DBVPG6044	273614N	non-fermentable	17,587709
B719_B508_Q11D9	1406414	424737028	3,627005901	P12D4	Q11D9	Q11D9	evolved	DBVPG6044	273614N	non-fermentable	22,2528
D704_D508_Q13D4	617645	186528790	1,925001742	P12D5	Q13D4	Q13D4	evolved	DBVPG6044	273614N	non-fermentable	10,983901
B720_B504_Q9D10	1074744	324572688	5,954473676	P12D6	Q9D10	Q9D10	evolved	DBVPG6044	273614N	non-fermentable	16,702489
B717_B508_Q11D7	1194285	360674070	2,302697516	P12D7	Q11D7	Q11D7	evolved	DBVPG6044	273614N	non-fermentable	16,616457
B705_D508_Q7D11	1110873	335483646	7,082284363	P12D8	Q7D11	Q7D11	evolved	DBVPG6044	273614N	non-fermentable	17,76651
N726_S513_Q5E5	9835	2970170	0,123123508	P12D9	Q5E5	Q5E5	evolved	DBVPG6044	273614N	non-fermentable	0,1415
B704_B507_R15C10	84696	25578192	0,398381144	P12D9	Q5E5	R15C10	evolved	DBVPG6044	273614N	non-fermentable	0,179513
B718_B508_Q11D8	175888	53118176	0,484573829	P12D9	Q11D8	Q11D8	evolved	DBVPG6044	273614N	non-fermentable	1,65909
B711_B509_Q9E3	2903095	876734690	2,828311168	P12E1	Q9E3	Q9E3	evolved	DBVPG6044	273614N	non-fermentable	41,570103
B707_S513_Q12E4	2773958	837735316	5,277057845	P12E10	Q12E4	Q12E4	evolved	DBVPG6044	273614N	non-fermentable	35,824382
B711_S513_Q8E3	1834767	554099634	4,250726961	P12E11	Q8E3	Q8E3	evolved	DBVPG6044	273614N	non-fermentable	27,397482
D711_S518_Q13E9	2237461	675713222	1,87403544	P12E12	Q13E9	Q13E9	evolved	DBVPG6044	273614N	non-fermentable	38,135729
B721_S513_Q8E11	792984	239481168	9,403868417	P12E2	Q8E11	Q8E11	evolved	DBVPG6044	273614N	non-fermentable	12,440695
D710_B509_Q2E8	1074635	324539770	4,797205398	P12E3	Q2E8	Q2E8	evolved	DBVPG6044	273614N	non-fermentable	17,198026
B719_B513_Q11E9	1568286	473622372	4,685328726	P12E4	Q11E9	Q11E9	evolved	DBVPG6044	273614N	non-fermentable	22,669739
D704_S518_Q13E4	1982320	598660640	2,415271334	P12E5	Q13E4	Q13E4	evolved	DBVPG6044	273614N	non-fermentable	33,717754
B720_B509_Q9E10	971690	293450380	4,984021762	P12E6	Q9E10	Q9E10	evolved	DBVPG6044	273614N	non-fermentable	14,99209
B717_B513_Q11E7	1258670	380118340	4,633817438	P12E7	Q11E7	Q11E7	evolved	DBVPG6044	273614N	non-fermentable	18,188728
B705_S518_Q7E11	1103374	333218948	7,122135874	P12E8	Q7E11	Q7E11	evolved	DBVPG6044	273614N	non-fermentable	16,598728
B718_B513_Q11E8	1325669	400352038	4,770556493	P12E9	Q11E8	Q11E8	evolved	DBVPG6044	273614N	non-fermentable	20,004505
B711_B510_Q9F3	2939965	887869430	1,916086368	P12F1	Q9F3	Q9F3	evolved	DBVPG6044	273614N	non-fermentable	35,538732
B707_S515_Q12F4	2039389	615895478	2,708711084	P12F10	Q12F4	Q12F4	evolved	DBVPG6044	273614N	non-fermentable	28,060637
B711_S515_Q8F3	1398420	422322840	4,140984522	P12F11	Q8F3	Q8F3	evolved	DBVPG6044	273614N	non-fermentable	20,268103
D711_S520_Q13F9	1479206	446720212	1,925470182	P12F12	Q13F9	Q13F9	evolved	DBVPG6044	273614N	non-fermentable	26,297932
B721_S515_Q8F11	764985	231025470	11,01715217	P12F2	Q8F11	Q8F11	evolved	DBVPG6044	273614N	non-fermentable	13,29832
D710_B510_Q2F8	1524708	460461816	4,477085243	P12F3	Q2F8	Q2F8	evolved	DBVPG6044	273614N	non-fermentable	21,699979
B719_B514_Q11F9	468654	141533508	3,460296642	P12F4	Q11F9	Q11F9	evolved	DBVPG6044	273614N	non-fermentable	6,880727
D704_S520_Q13F4	1150741	347523782	2,1331766	P12F5	Q13F4	Q13F4	evolved	DBVPG6044	273614N	non-fermentable	20,5485
B720_B510_Q9F10	1452008	438506416	3,839592458	P12F6	Q9F10	Q9F10	evolved	DBVPG6044	273614N	non-fermentable	20,510365
B717_B514_Q11F7	1137901	343646102	5,348419487	P12F7	Q11F7	Q11F7	evolved	DBVPG6044	273614N	non-fermentable	16,497892
B705_S520_Q7F11	1420720	429057440	5,919786618	P12F8	Q7F11	Q7F11	evolved	DBVPG6044	273614N	non-fermentable	21,346252
B718_B514_Q11F8	2871169	867093038	1,802114545	P12F9	Q11F8	Q11F8	evolved	DBVPG6044	273614N	non-fermentable	32,790976
B711_B511_Q9G3	1007850	304370700	4,370575474	P12G1	Q9G3	Q9G3	evolved	DBVPG6044	273614N	non-fermentable	16,566018
B707_S516_Q12G4	2231719	673979138	3,02123851	P12G10	Q12G4	Q12G4	evolved	DBVPG6044	273614N	non-fermentable	34,134744
B711_S516_Q8G3	863441	260759182	7,083200281	P12G11	Q8G3	Q8G3	evolved	DBVPG6044	273614N	non-fermentable	13,689104
D711_S521_Q13G9	1463693	442035286	1,686378266	P12G12	Q13G9	Q13G9	evolved	DBVPG6044	273614N	non-fermentable	25,350691
B721_S516_Q8G11	934152	282113904	9,187179525	P12G2	Q8G11	Q8G11	evolved	DBVPG6044	273614N	non-fermentable	15,885457
D710_B511_Q2G8	1189244	359151688	2,9455666	P12G3	Q2G8	Q2G8	evolved	DBVPG6044	273614N	non-fermentable	15,181603
B719_B515_Q11G9	1202640	363197280	5,738032138	P12G4	Q11G9	Q11G9	evolved	DBVPG6044	273614N	non-fermentable	20,349293
D704_S521_Q13G4	1404428	424137256	2,061224174	P12G5	Q13G4	Q13G4	evolved	DBVPG6044	273614N	non-fermentable	27,04278
B720_B511_Q9G10	1129129	340996958	5,732225103	P12G6	Q9G10	Q9G10	evolved	DBVPG6044	273614N	non-fermentable	17,746374
B717_B515_Q11G7	1215508	367083416	3,756252405	P12G7	Q11G7	Q11G7	evolved	DBVPG6044	273614N	non-fermentable	16,740098
B705_S521_Q7G11	6866709	2073746118	3,136984741	P12G8	Q7G11	Q7G11	evolved	DBVPG6044	273614N	non-fermentable	88,614096
B718_B515_Q11G8	663633	200417166	0,542041695	P12G9	Q11G8	Q11G8	evolved	DBVPG6044	273614N	non-fermentable	6,13579
B719_S518_Q10E9	1363772	411859144	7,838937407	P12G9	Q10E9	Q10E9	evolved	DBVPG6044	273614N	non-fermentable	22,267595
B711_B512_Q9H3	3104854	937665908	2,453304413	P12H1	Q9H3	Q9H3	evolved	DBVPG6044	273614N	non-fermentable	43,761494
B707_S517_Q12H4	3050005	921101510	2,007801341	P12H10	Q12H4	Q12H4	evolved	DBVPG6044	273614N	non-fermentable	38,191595
B711_S517_Q8H3	876618	264738636	5,92146822	P12H11	Q8H3	Q8H3	evolved	DBVPG6044	273614N	non-fermentable	13,522886
D711_S522_Q13H9	1242778	375318956	1,197607683	P12H12	Q13H9	Q13H9	evolved	DBVPG6044	273614N	non-fermentable	23,553422
B721_S517_Q8H11	618988	186934376	11,29814873	P12H2	Q8H11	Q8H11	evolved	DBVPG6044	273614N	non-fermentable	10,670328
D710_B512_Q2H8	2364312	714022224	2,030695108	P12H3	Q2H8	Q2H8	evolved	DBVPG6044	273614N	non-fermentable	25,567799
N722_B516_R15H2	203914	615785248	3,528423173	P12H3	Q2H8	R15H2	evolved	DBVPG6044	273614N	non-fermentable	28,224034
B719_B516_Q11H9	9253164	2794455528	3,842416741	P12H4	Q11H9	Q11H9	evolved	DBVPG6044	273614N	non-fermentable	106,907701
N729_B513_R16E9	754373	227820646	10,17475674	P12H5	Q13H4	R16E9	evolved	DBVPG6044	273614N	non-fermentable	13,005604
D704_S522_Q13H4	957726	289233252	0,973412167	P12H5	Q13H4	Q13H4	evolved	DBVPG6044	273614N	non-fermentable	16,346259
B720_B512_Q9H10	4558591	1376694482	2,886136023	P12H6	Q9H10	Q9H10	evolved	DBVPG6044	273614N	non-fermentable	55,475311
B717_B516_Q11H7	979458	295796316	4,290096662	P12H7	Q11H7	Q11H7	evolved	DBVPG6044	273614N	non-fermentable	13,301602
B705_S522_Q7H11	1045559	315758818	10,37537998	P12H8	Q7H11	Q7H11	evolved	DBVPG6044	273614N	non-fermentable	16,819611
B718_B516_Q11H8	2459202	742679004	2,71778484	P12H9	Q11H8	Q11H8	evolved	DBVPG6044	273614N	non-fermentable	32,989884
N723_D505_Q7A3	1414725	427246950	4,216863499	P5A1	Q7A3	Q7A3	evolved	DBVPG6044	273614N	fermentable	21,617974
D703_D505_Q13A3	2710442	818553484	0,897712219	P5A10	Q13A3	Q13A3	evolved	DBVPG6044	273614N	fermentable	38,697941
N729_B506_R16B9	3589943	1084162786	1,922613096	P5A10	Q13A3	R16B9	evolved	DBVPG6044	273614N	fermentable	40,092247
B705_B501_Q6A11	2787732	841895064	1,103405431	P5A11	Q6A11	Q6A11	evolved	DBVPG6044	273614N	fermentable	36,099641
B706_D501_Q5A12	3524757	1064476614	1,893937456	P5A12	Q5A12	Q5A12	evolved	DBVPG6044	273614N	fermentable	38,461188
B714_B505_Q11A6	2344683	708094266	2,475962758	P5A2	Q11A6	Q11A6	evolved	DBVPG6044	273614N	fermentable	31,462166
D712_B501_Q2A10	1696710	512406420	2,718466127	P5A3	Q2A10	Q2A10	evolved	DBVPG6044	273614N	fermentable	16,272908
D703_B505_Q4A3	1259906	380491612	2,364663047	P5A4	Q4A3	Q4A3	evolved	DBVPG6044	273614N	fermentable	17,738154
B721_B501_Q9A11	2278073	687978046	2,542807232	P5A5	Q9A11	Q9A11	evolved	DBVPG6044	273614N	fermentable	28,396551
N721_B501_Q6A1	9803	2960506	0,33904605	P5A6	Q6A1	Q6A1	evolved	DBVPG6044	273614N	fermentable	0,123144
B704_B515_R15G10	500398	151120196	0,33025175	P5A6	Q6A1	R15G10	evolved	DBVPG6044	273614N	fermentable	3,404056
D701_B501_Q2A1	1371158	414089716	4,294592384	P5A7	Q2A1	Q2A1	evolved	DBVPG6044	273614N	fermentable	13,294623
N728_B516_R16H3	1265417	382155934	1,664502353	P5A8	Q9A5	R16H3	evolved	DBVPG6044	273614N	fermentable	15,35789
B713_B501_Q9A5	1434708	433281816	0,748828817	P5A8	Q9A5	Q9A5	evolved	DBVPG6044	273614N	fermentable	20,554308
B702_B501_Q6A8	217040	609146080	1,557925988	P5A9	Q6A8	Q6A8	evolved	DBVPG6044	273614N	fermentable	26,603697
N723_D506_Q7B3	1882946	568649692	1,838505863	P5B1	Q7B3	Q7B3	evolved	DBVPG6044	273614N	fermentable	23,280421
D703_D506_Q13B3	4310105	1301651710	2,120341337	P5B10	Q13B3	Q13B3	evolved	DBVPG6044	273614N	fermentable	70,827706
B705_B502_Q6B11	3775478	1140194356	2,035143962	P5B11	Q6B11	Q6B11	evolved	DBVPG6044	273614N	fermentable	48,943833
B706_D502_Q5B12	1487508	449227416	6,029956684	P5B12	Q5B12	Q5B12	evolved	DBVPG6044	273614N	fermentable	23,337185
B714_B506_Q11B6	2226117	672287334	2,223744761	P5B2	Q11B6	Q11B6	evolved	DBVPG6044	273614N	fermentable	27,511111
D712_B502_Q2B10	3270524	987698248	2,019662334	P5B3	Q2B10	Q2B10	evolved	DBVPG6044	273614N	fermentable	41,677802
D703_B506_Q4B3	1402381	423519062	3,083499332	P5B4	Q4B3	Q4B3	evolved	DBVPG6044	273614N	fermentable	20,596146
B721_B502_Q9B11	2165951	654117202	2,385423061	P5B5	Q9B11	Q9B11	evolved	DBVPG6044	273614N	fermentable	29,273542
N721_B502_Q6B1	13315	4021130	0,349536453	P5B6	Q6B1	Q6B1	evolved	DBVPG6044	273614N	fermentable	0,182704
B704_B516_R15H10	2665565	805000630	0,721769994	P5B6	Q6B1	R15H10	evolved	DBVPG6044	273614N	fermentable	24,333155
D701_B502_Q2B1	89456	27015712	0,509021094	P5B7	Q2B1	Q2B1	evolved	DBVPG6044	273614N	fermentable	0,523528
N722_B513_R15E2	985214	297534628	0,413029212	P5B7	Q2B1	R15E2	evolved	DBVPG6044	273614N	fermentable	7,729221
B722_D501_Q8A12	17238	5205876	0,18231612	P5B8	Q8A12	Q8A12	evolved	DBVPG6044	273614N	fermentable	0,237681
N728_B513_R16E3	214013	64631926	0,395064472	P5B8	Q8A12	R16E3	evolved	DBVPG6044	273614N	fermentable	2,157501
B713_B502_Q9B5	2902562	876573724	0,936382477	P5B8	Q9B5	Q9B5	evolved	DBVPG6044	273614N	fermentable	25,810868
B702_B502_Q6B8	2011321	607418942	0,809960246	P5B9	Q6B8	Q6B8	evolved	DBVPG6044	273614N	fermentable	24,914661
D707_B507_R16C1	351129	106040958	0,355410089	P5C1	Q7C3	R16C1	evolved	DBVPG6044	273614N	fermentable	2,788388
N723_D507_Q7C3	3977886	1201321572	0,759113099	P5C1	Q7C3	Q7C3	evolved	DBVPG6044	273614N	fermentable	37,111937
N729_B507_R16C9	13194	3984588	0,32846348	P5C10	Q13C3	R16C9	evolved	DBVPG6044	273614N	fermentable	0,164639
D702_D507_Q13C3	560417	169245934	0,810769704	P5C10	Q13C3	Q13C3	evolved	DBVPG6044	273614N	fermentable	9,577522
B705_B503_Q6C11	891732	269303064	0,437674913	P5C11	Q6C11	Q6C11	evolved	DBVPG6044	273614N	fermentable	10,714133
B706_D503_Q5C12	1511899	456593498	6,14415878	P5C12	Q5C12	Q5C12	evolved	DBVPG6044	273614N	fermentable	23,828856
B714_B507_Q11C6	2910739	879043178	1,410990294	P5C2	Q11C6	Q11C6	evolved	DBVPG6044	273614N	fermentable	29,763826
D712_B503_Q2C10	17426	5262652	0,289964367	P5C3	Q2C10	Q2C10	evolved	DBVPG6044	273614N	fermentable	0,234226
B702_B508_R15D8	1536110	463905220	3,83507988	P5C4	Q4C3	R15D8	evolved	DBVPG6044	273614N	fermentable	22,621624
D703_B507_Q4C3	2987609	902257918	0,99099239	P5C4	Q4C3	Q4C3	evolved	DBVPG6044	273614N	fermentable	30,929943
B715_B513_R16E5	1026748	310077896	3,699405088	P5C5	Q9C11	R16E5	evolved	DBVPG6044	273614N	fermentable	14,949599
B721_B503_Q9C11	1708485	515962470	0,782316951	P5C5	Q9C11	Q9C11	evolved	DBVPG6044	273614N	fermentable	17,765634
N721_B503_Q6C1	10532	3180664	0,310359566	P5C6	Q6C1	Q6C1	evolved	DBVPG6044	273614N	fermentable	0,137658
B705_B505_R15A11	3126904	944325008	1,11605708	P5C6	Q6C1	R15A11	evolved	DBVPG6044	273614N	fermentable	31,2922
D701_B503_Q2C1	1585135	478710770	1,281114676	P5C7	Q2C1	Q2C1	evolved	DBVPG6044	273614N	fermentable	19,542332
B713_B503_Q9C5	2779817	839504734	0,303627716	P5C8	Q9C5	Q9C5	evolved	DBVPG6044	273614N	fermentable	25,419181
B707_B505_R16A4	3892939	1175667578	1,703544314	P5C8	Q9C5	R16A4	evolved	DBVPG6044	273614N	fermentable	45,005093
B702_B503_Q6C8	2044289	617375278	4,164695794	P5C9	Q6C8	Q6C8	evolved	DBVPG6044	273614N	fermentable	33,365375
N723_D508_Q7D3	3963706	1197039212	2,670236064	P5D1	Q7D3	Q7D3	evolved	DBVPG6044	273614N	fermentable	48,859854
D703_D508_Q13D3	1782909	538438518	1,872255367	P5D10	Q13D3	Q13D3	evolved	DBVPG6044	273614N	fermentable	30,906303
B705_B504_Q6D11	1621994	489842188	4,364013453	P5D11	Q6D11	Q6D11	evolved	DBVPG6044	273614N	fermentable	25,777988
B706_D504_Q5D12	1650189	498357078	6,14069811	P5D12	Q5D12	Q5D12	evolved	DBVPG6044	273614N	fermentable	27,077783
B714_B508_Q11D6	928997	280557094	2,329553629	P5D2	Q11D6	Q11D6	evolved	DBVPG6044	273614N	fermentable	12,198311
D712_B504_Q2D10	2567018	775239436	1,704634229	P5D3	Q2D10	Q2D10	evolved	DBVPG6044	273614N	fermentable	27,187551
D703_B508_Q4D3	1159488	350165376	2,691191318	P5D4	Q4D3	Q4D3	evolved	DBVPG6044	273614N	fermentable	17,431838
B721_B504_Q9D11	1860173	561772246	1,637521415	P5D5	Q9D11	Q9D11	evolved	DBVPG6044	273614N	fermentable	21,620395
N721_B504_Q6D1	10632	3210864	0,295892346	P5D6	Q6D1	Q6D1	evolved	DBVPG6044	273614N	fermentable	0,138696
B705_B506_R15B11	3177539	959616778	1,806282774	P5D6	Q6D1	R15B11	evolved	DBVPG6044	273614N	fermentable	39,745549
D701_B504_Q2D1	2074505	626500510	2,549065709	P5D7	Q2D1	Q2D1	evolved	DBVPG6044	273614N	fermentable	22,87065
B707_B506_R16B4	1718621	519023542	4,396291333	P5D8	Q9D5	R16B4	evolved	DBVPG6044	273614N	fermentable	24,466016
B713_B504_Q9D5	3937457	1189112014	0,572638998	P5D8	Q9D5	Q9D5	evolved	DBVPG6044	273614N	fermentable	35,347675
B702_B504_Q6D8	2026808	612096016	3,516198147	P5D9	Q6D8	Q6D8	evolved	DBVPG6044	273614N	fermentable	30,826261
N723_S518_Q7E3	1108805	334859110	6,000461628	P5E1	Q7E3	Q7E3	evolved	DBVPG6044	273614N	fermentable	18,418414
D703_S518_Q13E3	2266173	684384246	1,506871952	P5E10	Q13E3	Q13E3	evolved	DBVPG6044	273614N	fermentable	37,884784
B705_B509_Q6E11	1392050	420399100	4,699706353	P5E11	Q6E11	Q6E11	evolved	DBVPG6044	273614N	fermentable	22,558747
B706_S513_Q5E12	1017690	307342380	10,90777043	P5E12	Q5E12	Q5E12	evolved	DBVPG6044	273614N	fermentable	16,870148
B714_B513_Q11E6	3388708	1023389816	2,108734103	P5E2	Q11E6	Q11E6	evolved	DBVPG6044	273614N	fermentable	36,756701
D712_B509_Q2E10	2407680	727119360	3,043164209	P5E3	Q2E10	Q2E10	evolved	DBVPG6044	273614N	fermentable	34,061581
D703_B513_Q4E3	1926948	581938296	2,276008547	P5E4	Q4E3	Q4E3	evolved	DBVPG6044	273614N	fermentable	23,971237
B721_B509_Q9E11	1239010	374181020	1,275789235	P5E5	Q9E11	Q9E11	evolved	DBVPG6044	273614N	fermentable	15,27923
N721_B509_Q6E1	8381	2531062	0,383487212	P5E6	Q6E1	Q6E1	evolved	DBVPG6044	273614N	fermentable	0,111323
B705_B507_R15C11	2603190	786163380	2,449269442	P5E6	Q6E1	R15C11	evolved	DBVPG6044	273614N	fermentable	35,987353
D701_B509_Q2E1	2604408	786531216	2,822678482	P5E7	Q2E1	Q2E1	evolved	DBVPG6044	273614N	fermentable	26,907319
B713_B509_Q9E5	2949102	890628804	0,732135033	P5E8	Q9E5	Q9E5	evolved	DBVPG6044	273614N	fermentable	29,647378
B707_B507_R16C4	5479708	1654871816	1,797321573	P5E8	Q9E5	R16C4	evolved	DBVPG6044	273614N	fermentable	61,599867
B702_B509_Q6E8	880850	266016700	4,570006824	P5E9	Q6E8	Q6E8	evolved	DBVPG6044	273614N	fermentable	15,628123
N723_S520_Q7F3	1070541	323303382	8,638437281	P5F1	Q7F3	Q7F3	evolved	DBVPG6044	273614N	fermentable	18,359297
D703_S520_Q13F3	1556647	470107394	3,423729558	P5F10	Q13F3	Q13F3	evolved	DBVPG6044	273614N	fermentable	28,015377
B705_B510_Q6F11	1570057	474157214	6,566044434	P5F11	Q6F11	Q6F11	evolved	DBVPG6044	273614N	fermentable	24,566776
B706_S515_Q5F12	10801	3261902	-0,454888189	P5F12	Q5F12	Q5F12	evolved	DBVPG6044	273614N	fermentable	0,147274
B704_B514_R15F10	2212129	668062958	2,213372034	P5F12	Q5F12	R15F10	evolved	DBVPG6044	273614N	fermentable	30,311086
D708_B506_R16B7	46113	13926126	0,325592748	P5F2	Q11F6	R16B7	evolved	DBVPG6044	273614N	fermentable	0,154458
B714_B514_Q11F6	2127518	642510436	0,955817822	P5F2	Q11F6	Q11F6	evolved	DBVPG6044	273614N	fermentable	18,667391
D712_B510_Q2F10	2464168	744178736	2,243542761	P5F3	Q2F10	Q2F10	evolved	DBVPG6044	273614N	fermentable	32,184805
D703_B514_Q4F3	2471542	746405684	1,873626159	P5F4	Q4F3	Q4F3	evolved	DBVPG6044	273614N	fermentable	31,735985
B721_B510_Q9F11	1867697	564044494	2,540594802	P5F5	Q9F11	Q9F11	evolved	DBVPG6044	273614N	fermentable	25,938294
N721_B510_Q6F1	14757	4456614	0,284610395	P5F6	Q6F1	Q6F1	evolved	DBVPG6044	273614N	fermentable	0,199825
B705_B508_R15D11	3985994	120377188	3,512346026	P5F6	Q6F1	R15D11	evolved	DBVPG6044	273614N	fermentable	59,867934
D701_B510_Q2F1	2012780	607859560	1,875217874	P5F7	Q2F1	Q2F1	evolved	DBVPG6044	273614N	fermentable	18,096432
B713_B510_Q9F5	2908990	878514980	1,447353066	P5F8	Q9F5	Q9F5	evolved	DBVPG6044	273614N	fermentable	34,286541
B702_B510_Q6F8	3374007	1018950114	3,295899682	P5F9	Q6F8	Q6F8	evolved	DBVPG6044	273614N	fermentable	46,968297
N723_S521_Q7G3	684965	206859430	13,14943397	P5G1	Q7G3	Q7G3	evolved	DBVPG6044	273614N	fermentable	11,826083
D703_S521_Q13G3	2448032	739305664	2,921561583	P5G10	Q13G3	Q13G3	evolved	DBVPG6044	273614N	fermentable	42,668596
B705_B511_Q6G11	1457722	44132044	6,435391232	P5G11	Q6G11	Q6G11	evolved	DBVPG6044	273614N	fermentable	24,753455
B706_S516_Q5G12	1440995	435180490	7,614943344	P5G12	Q5G12	Q5G12	evolved	DBVPG6044	273614N	fermentable	24,133069
B714_B515_Q11G6	3367463	1016973826	1,529185285	P5G2	Q11G6	Q11G6	evolved	DBVPG6044	273614N	fermentable	34,122345
D712_B511_Q2G10	2311279	698006258	1,297440033	P5G3	Q2G10	Q2G10	evolved	DBVPG6044	273614N	fermentable	29,521821
D703_B515_Q4G3	1821537	55104174	1,564639153	P5G4	Q4G3	Q4G3	evolved	DBVPG6044	273614N	fermentable	22,720288
B715_B514_R16F5	1568945	473821390	0,571965384	P5G5	Q9G11	R16F5	evolved	DBVPG6044	273614N	fermentable	15,308489
B721_B511_Q9G11	2067822	624482244	0,325249184	P5G5	Q9G11	Q9G11	evolved	DBVPG6044	273614N	fermentable	20,090081
N721_B511_Q6G1	1300578	392774556	4,89520932	P5G6	Q6G1	Q6G1	evolved	DBVPG6044	273614N	fermentable	21,648212
D701_B511_Q2G1	113083	34151066	1,292517719	P5G7	Q2G1	Q2G1	evolved	DBVPG6044	273614N	fermentable	0,927823
B707_B508_R16D4	1640835	495532170	3,894870069	P5G8	Q9G5	R16D4	evolved	DBVPG6044	273614N	fermentable	23,953399
B713_B511_Q9G5	2004391	605326082	0,938393777	P5G8	Q9G5	Q9G5	evolved	DBVPG6044	273614N	fermentable	24,628762
B702_B511_Q6G8	2593800	783327600	3,133584536	P5G9	Q6G8	Q6G8	evolved	DBVPG6044	273614N	fermentable	40,6273
N723_S522_Q7H3	1345984	406487168	5,203431418	P5H1	Q7H3	Q7H3	evolved	DBVPG6044	273614N	fermentable	19,865779
D703_S522_Q13H3	3331236	1006033272	1,494224065	P5H10	Q13H3	Q13H3	evolved	DBVPG6044	273614N	fermentable	55,722004
B705_B512_Q6H11	1424186	43104172	5,805967045	P5H11	Q6H11	Q6H11	evolved	DBVPG6044	273614N	fermentable	24,323089
B706_S517_Q5H12	1087360	328382720	10,68974825	P5H12	Q5H12	Q5H12	evolved	DBVPG6044	273614N	fermentable	19,05325
B714_B516_Q11H6	2218195	669894890	2,145915887	P5H2	Q11H6	Q11H6	evolved	DBVPG6044	273614N	fermentable	27,095714
D712_B512_Q2H10	1358775	410350050	1,166744106	P5H3	Q2H10	Q2H10	evolved	DBVPG6044	273614N	fermentable	17,704415
D703_B516_Q4H3	3556748	1074137896	2,352573797	P5H4	Q4H3	Q4H3	evolved	DBVPG6044	273614N	fermentable	43,676328
B715_B515_R16G5	1655801	500051902	0,944905424	P5H5	Q9H11	R16G5	evolved	DBVPG6044	273614N	fermentable	17,022709
B721_B512_Q9H11	1827358	551862116	0,367184774	P5H5	Q9H11	Q9H11	evolved	DBVPG6044	273614N	fermentable	17,858308
N721_B512_Q6H1	11231	3391762	0,280719409	P5H6	Q6H1	Q6H1	evolved	DBVPG6044	273614N	fermentable	0,142042
B705_B513_R15E11	2271703	686054306	3,06526238	P5H6	Q6H1	R15E11	evolved	DBVPG6044	273614N	fermentable	30,532683
D701_B512_Q2H1	215613	65115126	2,261874138	P5H7	Q2H1	Q2H1	evolved	DBVPG6044	273614N	fermentable	2,031063
B713_B512_Q9H5	3126056	944068912	1,82577903	P5H8	Q9H5	Q9H5	evolved	DBVPG6044	273614N	fermentable	35,541417
B702_B512_Q6H8	3936839	1188925378	2,136045188	P5H9	Q6H8	Q6H8	evolved	DBVPG6044	273614N	fermentable	47,219139
B720_B508_Q11D10	674225	203615950	10,13896927	p7B10	Q11D10	Q11D10	ancestral	DBVPG6044	273614N	None	11,613287
N720_D504_Q12D8	704591	212786482	1,569906015	p7B11	Q12D8	Q12D8	ancestral	DBVPG6044	273614N	None	10,296972
B720_B513_Q11E10	857194	258872588	12,06080859	p7B12	Q11E10	Q11E10	ancestral	DBVPG6044	273614N	None	14,047965
B708_D508_Q14D10	1165037	351841174	9,481102765	p7B9	Q14D10	Q14D10	ancestral	DBVPG6044	273614N	None	19,496232
N721_B505_R15A1	719457	217276014	7,294643893	P1A1	P1A1	R15A1	evolved	DBVPG6044	DBVPG6044	fermentable	11,565172
D701_D501_P1A1	1155948	349096296	12,87253816	P1A1	P1A1	P1A1	evolved	DBVPG6044	DBVPG6044	fermentable	17,389496
D712_D501_P1A10	1623721	490363742	7,208304375	P1A10	P1A10	P1A10	evolved	DBVPG6044	DBVPG6044	fermentable	24,27946
N722_B506_R15B2	1657569	500585838	4,835435739	P1A10	P1A10	R15B2	evolved	DBVPG6044	DBVPG6044	fermentable	25,196367
N716_D501_P1A11	1492832	450835264	5,74525565	P1A11	P1A11	P1A11	evolved	DBVPG6044	DBVPG6044	fermentable	22,245904
N722_B507_R15C2	3146671	950294642	3,13622162	P1A11	P1A11	R15C2	evolved	DBVPG6044	DBVPG6044	fermentable	40,055727
N722_B508_R15D2	1461534	441383268	4,781845247	P1A12	P1A12	R15D2	evolved	DBVPG6044	DBVPG6044	fermentable	21,869798
N718_D501_P1A12	1575106	475682012	4,454419951	P1A12	P1A12	P1A12	evolved	DBVPG6044	DBVPG6044	fermentable	23,98338
D702_D501_P1A2	1066269	322013238	8,822738004	P1A2	P1A2	P1A2	evolved	DBVPG6044	DBVPG6044	fermentable	16,983607
N721_B506_R15B1	1232183	372119266	6,070001899	P1A2	P1A2	R15B1	evolved	DBVPG6044	DBVPG6044	fermentable	19,630285
D703_D501_P1A3	1904045	575021590	6,731797534	P1A3	P1A3	P1A3	evolved	DBVPG6044	DBVPG6044	fermentable	28,054712
N721_B507_R15C1	2224666	671849132	3,329939868	P1A3	P1A3	R15C1	evolved	DBVPG6044	DBVPG6044	fermentable	33,630152
N721_B508_R15D1	2143812	647431224	2,103710007	P1A4	P1A4	R15D1	evolved	DBVPG6044	DBVPG6044	fermentable	26,765033
D704_D501_P1A4	2977836	899306472	3,580146737	P1A4	P1A4	P1A4	evolved	DBVPG6044	DBVPG6044	fermentable	35,658883
D705_D501_P1A5	1192367	360094834	9,224060398	P1A5	P1A5	P1A5	evolved	DBVPG6044	DBVPG6044	fermentable	19,413996
N721_B513_R15E1	1488393	449494686	5,073615706	P1A5	P1A5	R15E1	evolved	DBVPG6044	DBVPG6044	fermentable	23,134262
N721_B514_R15F1	1200948	362686296	5,948927083	P1A6	P1A6	R15F1	evolved	DBVPG6044	DBVPG6044	fermentable	18,591582
D706_D501_P1A6	1318714	398251628	3,025305828	P1A6	P1A6	P1A6	evolved	DBVPG6044	DBVPG6044	fermentable	20,186812
N721_B515_R15G1	1290408	389703216	6,360779941	P1A7	P1A7	R15G1	evolved	DBVPG6044	DBVPG6044	fermentable	20,172882
D709_D501_P1A7	1414843	427282586	8,678465144	P1A7	P1A7	P1A7	evolved	DBVPG6044	DBVPG6044	fermentable	20,84807
N721_B516_R15H1	1835567	554341234	2,800088684	P1A8	P1A8	R15H1	evolved	DBVPG6044	DBVPG6044	fermentable	25,942138
D710_D501_P1A8	3967548	1198199496	2,488956229	P1A8	P1A8	P1A8	evolved	DBVPG6044	DBVPG6044	fermentable	44,98736
N722_B505_R15A2	1107282	334399164	6,443150513	P1A9	P1A9	R15A2	evolved	DBVPG6044	DBVPG6044	fermentable	17,05483
D711_D501_P1A9	1596883	482258666	4,084085742	P1A9	P1A9	P1A9	evolved	DBVPG6044	DBVPG6044	fermentable	23,004751
D701_D502_P1B1	819139	247379978	17,26981238	P1B1	P1B1	P1B1	evolved	DBVPG6044	DBVPG6044	fermentable	13,045307
D712_D502_P1B10	1385953	418557806	12,26090251	P1B10	P1B10	P1B10	evolved	DBVPG6044	DBVPG6044	fermentable	20,120014
N716_D502_P1B11	1077914	325530028	9,843824094	P1B11	P1B11	P1B11	evolved	DBVPG6044	DBVPG6044	fermentable	17,630344
N718_D502_P1B12	870066	262759932	9,897672415	P1B12	P1B12	P1B12	evolved	DBVPG6044	DBVPG6044	fermentable	13,943233
D702_D502_P1B2	1100123	332237146	8,873538307	P1B2	P1B2	P1B2	evolved	DBVPG6044	DBVPG6044	fermentable	15,954233
D703_D502_P1B3	1339804	404620808	12,5443682	P1B3	P1B3	P1B3	evolved	DBVPG6044	DBVPG6044	fermentable	20,222392
D704_D502_P1B4	1134003	342468906	9,181388143	P1B4	P1B4	P1B4	evolved	DBVPG6044	DBVPG6044	fermentable	16,7152
D705_D502_P1B5	1063266	321106332	8,804449895	P1B5	P1B5	P1B5	evolved	DBVPG6044	DBVPG6044	fermentable	16,853639
D706_D502_P1B6	967889	292302478	14,34371493	P1B6	P1B6	P1B6	evolved	DBVPG6044	DBVPG6044	fermentable	15,739417
D709_D502_P1B7	915285	276416070	10,27664268	P1B7	P1B7	P1B7	evolved	DBVPG6044	DBVPG6044	fermentable	15,403012
D710_D502_P1B8	1412116	426459032	5,379493468	P1B8	P1B8	P1B8	evolved	DBVPG6044	DBVPG6044	fermentable	19,5716
D711_D502_P1B9	1071097	323471294	6,206522401	P1B9	P1B9	P1B9	evolved	DBVPG6044	DBVPG6044	fermentable	16,267672
D701_D503_P1C1	1251194	377860588	12,16133392	P1C1	P1C1	P1C1	evolved	DBVPG6044	DBVPG6044	fermentable	20,236648
D712_D503_P1C10	1282949	387450598	12,13694977	P1C10	P1C10	P1C10	evolved	DBVPG6044	DBVPG6044	fermentable	18,97292
N716_D503_P1C11	1519431	458868162	6,857782285	P1C11	P1C11	P1C11	evolved	DBVPG6044	DBVPG6044	fermentable	25,902163
N718_D503_P1C12	1153479	348350658	7,910364563	P1C12	P1C12	P1C12	evolved	DBVPG6044	DBVPG6044	fermentable	18,729456
D702_D503_P1C2	1107158	334361716	8,360455247	P1C2	P1C2	P1C2	evolved	DBVPG6044	DBVPG6044	fermentable	16,515873
D703_D503_P1C3	161902	483774404	13,69347105	P1C3	P1C3	P1C3	evolved	DBVPG6044	DBVPG6044	fermentable	22,339299
D704_D503_P1C4	1386593	418751086	7,808763957	P1C4	P1C4	P1C4	evolved	DBVPG6044	DBVPG6044	fermentable	18,780412
D705_D503_P1C5	1085077	327693254	9,286036767	P1C5	P1C5	P1C5	evolved	DBVPG6044	DBVPG6044	fermentable	17,63257
D706_D503_P1C6	1091793	329721486	13,45978966	P1C6	P1C6	P1C6	evolved	DBVPG6044	DBVPG6044	fermentable	16,998342
D709_D503_P1C7	870202	26281004	11,83316396	P1C7	P1C7	P1C7	evolved	DBVPG6044	DBVPG6044	fermentable	14,473046
D710_D503_P1C8	1062679	320929058	8,979202937	P1C8	P1C8	P1C8	evolved	DBVPG6044	DBVPG6044	fermentable	18,022828
D711_D503_P1C9	1319508	398491416	7,230656509	P1C9	P1C9	P1C9	evolved	DBVPG6044	DBVPG6044	fermentable	19,810243
D701_D504_P1D1	877271	264935842	15,53447403	P1D1	P1D1	P1D1	evolved	DBVPG6044	DBVPG6044	fermentable	13,809547
D712_D504_P1D10	1225973	370243846	11,46130574	P1D10	P1D10	P1D10	evolved	DBVPG6044	DBVPG6044	fermentable	19,837414
N716_D504_P1D11	1312957	396513014	8,970058883	P1D11	P1D11	P1D11	evolved	DBVPG6044	DBVPG6044	fermentable	21,533518
N718_D504_P1D12	685523	207027946	0,313534855	P1D12	P1D12	P1D12	evolved	DBVPG6044	DBVPG6044	fermentable	0,688194
D702_D504_P1D2	1148527	346855154	10,65967696	P1D2	P1D2	P1D2	evolved	DBVPG6044	DBVPG6044	fermentable	17,740922
D703_D504_P1D3	1650166	498350132	10,75111751	P1D3	P1D3	P1D3	evolved	DBVPG6044	DBVPG6044	fermentable	23,87125
D704_D504_P1D4	1211293	365810486	6,940078776	P1D4	P1D4	P1D4	evolved	DBVPG6044	DBVPG6044	fermentable	18,515551
D705_D504_P1D5	1265754	382257708	6,971574964	P1D5	P1D5	P1D5	evolved	DBVPG6044	DBVPG6044	fermentable	21,023399
D706_D504_P1D6	1695928	512170256	7,077493595	P1D6	P1D6	P1D6	evolved	DBVPG6044	DBVPG6044	fermentable	24,313922
D709_D504_P1D7	1045497	315740094	7,605562745	P1D7	P1D7	P1D7	evolved	DBVPG6044	DBVPG6044	fermentable	17,848841
D710_D504_P1D8	1351944	408287088	7,779299781	P1D8	P1D8	P1D8	evolved	DBVPG6044	DBVPG6044	fermentable	22,002451
D711_D504_P1D9	1545528	466749456	4,059091993	P1D9	P1D9	P1D9	evolved	DBVPG6044	DBVPG6044	fermentable	26,044151
D701_S513_P1E1	956872	288975344	16,91116224	P1E1	P1E1	P1E1	evolved	DBVPG6044	DBVPG6044	fermentable	15,099746
D712_S513_P1E10	1376680	415757360	12,14507782	P1E10	P1E10	P1E10	evolved	DBVPG6044	DBVPG6044	fermentable	22,28348
N716_S513_P1E11	1140396	344399592	10,77854967	P1E11	P1E11	P1E11	evolved	DBVPG6044	DBVPG6044	fermentable	20,454524
N718_S513_P1E12	966222	291799044	12,5941525	P1E12	P1E12	P1E12	evolved	DBVPG6044	DBVPG6044	fermentable	15,429289
D702_S513_P1E2	1063567	321197234	12,79024167	P1E2	P1E2	P1E2	evolved	DBVPG6044	DBVPG6044	fermentable	16,371319
D703_S513_P1E3	1521315	459437130	14,12425762	P1E3	P1E3	P1E3	evolved	DBVPG6044	DBVPG6044	fermentable	24,172625
D704_S513_P1E4	977350	295159700	11,36478517	P1E4	P1E4	P1E4	evolved	DBVPG6044	DBVPG6044	fermentable	15,219471
D705_S513_P1E5	1331751	402188802	5,680231262	P1E5	P1E5	P1E5	evolved	DBVPG6044	DBVPG6044	fermentable	20,473335
D706_S513_P1E6	1206759	364441218	4,411239694	P1E6	P1E6	P1E6	evolved	DBVPG6044	DBVPG6044	fermentable	19,316161
D709_S513_P1E7	982545	296728590	10,92891857	P1E7	P1E7	P1E7	evolved	DBVPG6044	DBVPG6044	fermentable	15,753099
D710_S513_P1E8	1011370	305433740	8,931450652	P1E8	P1E8	P1E8	evolved	DBVPG6044	DBVPG6044	fermentable	17,794364
D711_S513_P1E9	1370830	413990660	4,511824293	P1E9	P1E9	P1E9	evolved	DBVPG6044	DBVPG6044	fermentable	22,235573
D701_S515_P1F1	930746	281085292	15,42474538	P1F1	P1F1	P1F1	evolved	DBVPG6044	DBVPG6044	fermentable	14,110499
D712_S515_P1F10	1597968	482586336	11,10265562	P1F10	P1F10	P1F10	evolved	DBVPG6044	DBVPG6044	fermentable	22,366773
N716_S515_P1F11	805100	243140200	13,04322718	P1F11	P1F11	P1F11	evolved	DBVPG6044	DBVPG6044	fermentable	13,585381
N718_S515_P1F12	1259366	380328532	8,294414853	P1F12	P1F12	P1F12	evolved	DBVPG6044	DBVPG6044	fermentable	20,579394
D702_S515_P1F2	1081092	326489784	11,01121506	P1F2	P1F2	P1F2	evolved	DBVPG6044	DBVPG6044	fermentable	16,227717
D703_S515_P1F3	2079015	627862530	8,888778398	P1F3	P1F3	P1F3	evolved	DBVPG6044	DBVPG6044	fermentable	28,240157
D704_S515_P1F4	1449611	437782522	8,523016216	P1F4	P1F4	P1F4	evolved	DBVPG6044	DBVPG6044	fermentable	20,738612
D705_S515_P1F5	1595957	481979014	10,12017774	P1F5	P1F5	P1F5	evolved	DBVPG6044	DBVPG6044	fermentable	21,707959
D706_S515_P1F6	900091	271827482	2,072292144	P1F6	P1F6	P1F6	evolved	DBVPG6044	DBVPG6044	fermentable	12,327767
D709_S515_P1F7	99769	3130238	0,429511946	P1F7	P1F7	P1F7	evolved	DBVPG6044	DBVPG6044	fermentable	0,286741
D710_S515_P1F8	985177	297523454	9,915960524	P1F8	P1F8	P1F8	evolved	DBVPG6044	DBVPG6044	fermentable	17,071345
D711_S515_P1F9	1722291	520131882	4,363284208	P1F9	P1F9	P1F9	evolved	DBVPG6044	DBVPG6044	fermentable	23,316359
D701_S516_P1G1	996258	300869916	12,87660218	P1G1	P1G1	P1G1	evolved	DBVPG6044	DBVPG6044	fermentable	16,049786
D712_S516_P1G10	1590922	480458444	7,833148111	P1G10	P1G10	P1G10	evolved	DBVPG6044	DBVPG6044	fermentable	20,369439
N716_S516_P1G11	1269264	383317728	7,422681654	P1G11	P1G11	P1G11	evolved	DBVPG6044	DBVPG6044	fermentable	20,51438
N718_S516_P1G12	1312600	396405200	6,309139013	P1G12	P1G12	P1G12	evolved	DBVPG6044	DBVPG6044	fermentable	20,534935
D702_S516_P1G2	923734	278967668	10,35385914	P1G2	P1G2	P1G2	evolved	DBVPG6044	DBVPG6044	fermentable	13,344199
D703_S516_P1G3	1646721	497309742	9,363253228	P1G3	P1G3	P1G3	evolved	DBVPG6044	DBVPG6044	fermentable	25,039575
D704_S516_P1G4	1428091	431283482	5,121427929	P1G4	P1G4	P1G4	evolved	DBVPG6044	DBVPG6044	fermentable	18,541254
D705_S516_P1G5	1074072	324369744	8,251742599	P1G5	P1G5	P1G5	evolved	DBVPG6044	DBVPG6044	fermentable	17,481246
D706_S516_P1G6	882237	266435574	10,30407484	P1G6	P1G6	P1G6	evolved	DBVPG6044	DBVPG6044	fermentable	14,366729
D709_S516_P1G7	135736	40992272	0,429715147	P1G7	P1G7	P1G7	evolved	DBVPG6044	DBVPG6044	fermentable	0,325051
D710_S516_P1G8	904535	273169570	8,079021568	P1G8	P1G8	P1G8	evolved	DBVPG6044	DBVPG6044	fermentable	14,619789
D711_S516_P1G9	1834957	554157014	2,812858961	P1G9	P1G9	P1G9	evolved	DBVPG6044	DBVPG6044	fermentable	22,173083
D701_S517_P1H1	814600	246009200	13,52075002	P1H1	P1H1	P1H1	evolved	DBVPG6044	DBVPG6044	fermentable	13,09669
D712_S517_P1H10	299647	90493394	0,516685266	P1H10	P1H10	P1H10	evolved	DBVPG6044	DBVPG6044	fermentable	1,385156
N716_S517_P1H11	979502	295809604	8,022125229	P1H11	P1H11	P1H11	evolved	DBVPG6044	DBVPG6044	fermentable	14,682114
N718_S517_P1H12	881250	266137500	4,230390615	P1H12	P1H12	P1H12	evolved	DBVPG6044	DBVPG6044	fermentable	14,717647
D702_S517_P1H2	1077755	325482010	10,0968096	P1H2	P1H2	P1H2	evolved	DBVPG6044	DBVPG6044	fermentable	15,360118
D703_S517_P1H3	1168009	352738718	10,32134694	P1H3	P1H3	P1H3	evolved	DBVPG6044	DBVPG6044	fermentable	18,347958
D704_S517_P1H4	1164478	351672356	4,189750373	P1H4	P1H4	P1H4	evolved	DBVPG6044	DBVPG6044	fermentable	15,627552
D705_S517_P1H5	1433700	432977400	3,926604811	P1H5	P1H5	P1H5	evolved	DBVPG6044	DBVPG6044	fermentable	19,454757
D706_S517_P1H6	1441696	435392192	4,658129166	P1H6	P1H6	P1H6	evolved	DBVPG6044	DBVPG6044	fermentable	16,486267
D709_S517_P1H7	908896	274486592	12,04855724	P1H7	P1H7	P1H7	evolved	DBVPG6044	DBVPG6044	fermentable	12,43786
D710_S517_P1H8	1100317	332295734	5,263668777	P1H8	P1H8	P1H8	evolved	DBVPG6044	DBVPG6044	fermentable	18,246667
D711_S517_P1H9	1098508	331749416	5,061483572	P1H9	P1H9	P1H9	evolved	DBVPG6044	DBVPG6044	fermentable	16,6576
B704_D505_Q7A10	1072171	323795642	4,54053553	p7F5	Q7A10	Q7A10	ancestral	DBVPG6044	DBVPG6044	None	16,459116
B720_B505_Q11A10	969647	292833394	5,81718821	p7F6	Q11A10	Q11A10	ancestral	DBVPG6044	DBVPG6044	None	15,01081
D703_B501_Q2A3	875141	264292582	4,086239025	p7F7	Q2A3	Q2A3	ancestral	DBVPG6044	DBVPG6044	None	3,818063
B715_D505_Q14A5	1151111	347635522	9,031318814	p7F8	Q14A5	Q14A5	ancestral	DBVPG6044	DBVPG6044	None	17,086688
D711_B505_Q4A9	653662	197405924	4,04119042	P8A1	Q4A9	Q4A9	evolved	DBVPG6044	DBVPG6044	non-fermentable	9,653502
D709_B501_Q2A7	2161872	652885344	4,268787152	P8A10	Q2A7	Q2A7	evolved	DBVPG6044	DBVPG6044	non-fermentable	31,696748
B717_D501_Q8A7	1169603	353220106	4,425476068	P8A11	Q8A7	Q8A7	evolved	DBVPG6044	DBVPG6044	non-fermentable	17,488722
B722_B501_Q9A12	893076	269708952	3,110433535	P8A12	Q9A12	Q9A12	evolved	DBVPG6044	DBVPG6044	non-fermentable	13,413051
B709_D505_Q10A1	1440348	434985096	6,95608119	P8A2	Q10A1	Q10A1	evolved	DBVPG6044	DBVPG6044	non-fermentable	19,572187
N722_D505_Q7A2	26368	7963136	0,259414026	P8A3	Q7A2	Q7A2	evolved	DBVPG6044	DBVPG6044	non-fermentable	0,353208
D707_B506_R16B1	4138766	1249907332	1,794897399	P8A3	Q7A2	R16B1	evolved	DBVPG6044	DBVPG6044	non-fermentable	43,76341
D704_B501_Q2A4	659459	199156618	1,811459992	P8A4	Q2A4	Q2A4	evolved	DBVPG6044	DBVPG6044	non-fermentable	3,34203
B705_D501_Q5A11	18570	5608140	0,116434845	P8A5	Q5A11	Q5A11	evolved	DBVPG6044	DBVPG6044	non-fermentable	0,251846
B712_B505_Q11A4	6467955	1953322410	2,302697516	P8A6	Q11A4	Q11A4	evolved	DBVPG6044	DBVPG6044	non-fermentable	80,57744
B708_B501_Q3A10	3918	1183236	0,16211974	P8A7	Q3A10	Q3A10	evolved	DBVPG6044	DBVPG6044	non-fermentable	0,059048
N727_B513_R15E6	1338026	404083852	7,474271285	P8A7	Q3A10	R15E6	evolved	DBVPG6044	DBVPG6044	non-fermentable	20,628107
D705_D505_Q13A5	943281	284870862	1,706708574	P8A8	Q13A5	Q13A5	evolved	DBVPG6044	DBVPG6044	non-fermentable	17,218886
B706_D505_Q7A12	1060170	320171340	5,630134169	P8A9	Q7A12	Q7A12	evolved	DBVPG6044	DBVPG6044	non-fermentable	15,97658
D711_B506_Q4B9	235635	71161770	0,451918511	P8B1	Q4B9	Q4B9	evolved	DBVPG6044	DBVPG6044	non-fermentable	3,528537
B703_B505_R15A9	3110858	939479116	3,734845811	P8B1	Q4B9	R15A9	evolved	DBVPG6044	DBVPG6044	non-fermentable	45,569189
D709_B502_Q2B7	1118716	337852232	4,831322127	P8B10	Q2B7	Q2B7	evolved	DBVPG6044	DBVPG6044	non-fermentable	16,733442
B717_D502_Q8B7	2003185	604961870	2,458220525	P8B11	Q8B7	Q8B7	evolved	DBVPG6044	DBVPG6044	non-fermentable	28,923223
B722_B502_Q9B12	1588864	479836928	3,642485126	P8B12	Q9B12	Q9B12	evolved	DBVPG6044	DBVPG6044	non-fermentable	20,687286
B709_D506_Q10B1	1529523	461915946	8,731958086	P8B2	Q10B1	Q10B1	evolved	DBVPG6044	DBVPG6044	non-fermentable	22,660338
N722_D506_Q7B2	2153766	650437332	3,656026376	P8B3	Q7B2	Q7B2	evolved	DBVPG6044	DBVPG6044	non-fermentable	28,520814
D704_B502_Q2B4	1239908	374452216	4,725407505	P8B4	Q2B4	Q2B4	evolved	DBVPG6044	DBVPG6044	non-fermentable	18,966704
B705_D502_Q5B11	1075685	324856870	14,15214815	P8B5	Q5B11	Q5B11	evolved	DBVPG6044	DBVPG6044	non-fermentable	16,540706
B712_B506_Q11B4	45503	13741906	0,353154484	P8B6	Q11B4	Q11B4	evolved	DBVPG6044	DBVPG6044	non-fermentable	0,34752
B708_B502_Q3B10	3130872	945523344	3,370062259	P8B7	Q3B10	Q3B10	evolved	DBVPG6044	DBVPG6044	non-fermentable	46,075809
D705_D506_Q13B5	2100113	634234126	2,722474466	P8B8	Q13B5	Q13B5	evolved	DBVPG6044	DBVPG6044	non-fermentable	36,677344
B706_D506_Q7B12	1084803	327610506	4,659118076	P8B9	Q7B12	Q7B12	evolved	DBVPG6044	DBVPG6044	non-fermentable	14,73262
D711_B507_Q4C9	155602	46991804	0,34869765	P8C1	Q4C9	Q4C9	evolved	DBVPG6044	DBVPG6044	non-fermentable	1,723009
B703_B506_R15B9	1599774	483131748	5,942972584	P8C1	Q4C9	R15B9	evolved	DBVPG6044	DBVPG6044	non-fermentable	24,037745
D709_B503_Q2C7	1223154	369392508	3,873507686	P8C10	Q2C7	Q2C7	evolved	DBVPG6044	DBVPG6044	non-fermentable	18,86451
B717_D503_Q8C7	8139	2457978	0,257402316	P8C11	Q8C7	Q8C7	evolved	DBVPG6044	DBVPG6044	non-fermentable	0,107431
D702_B514_Q4F2	417730	126154460	0,3105454	P8C11	Q4F2	Q4F2	evolved	DBVPG6044	DBVPG6044	non-fermentable	4,665377
B702_B505_R15A8	768129	231974958	0,385836999	P8C11	Q4F2	R15A8	evolved	DBVPG6044	DBVPG6044	non-fermentable	7,418168
B722_B503_Q9C12	1001312	302396224	4,836191263	P8C12	Q9C12	Q9C12	evolved	DBVPG6044	DBVPG6044	non-fermentable	15,462351
B709_D507_Q10C1	1554675	469511850	1,406429589	P8C2	Q10C1	Q10C1	evolved	DBVPG6044	DBVPG6044	non-fermentable	21,885339
N722_D507_Q7C2	7878805	2379399110	3,050477817	P8C3	Q7C2	Q7C2	evolved	DBVPG6044	DBVPG6044	non-fermentable	82,94084
D704_B503_Q2C4	889515	268633530	7,412312094	P8C4	Q2C4	Q2C4	evolved	DBVPG6044	DBVPG6044	non-fermentable	13,415592
B705_D503_Q5C11	794193	239846286	12,03248804	P8C5	Q5C11	Q5C11	evolved	DBVPG6044	DBVPG6044	non-fermentable	12,895305
B712_B507_Q11C4	4323432	1305676464	3,239266388	P8C6	Q11C4	Q11C4	evolved	DBVPG6044	DBVPG6044	non-fermentable	53,300539
B708_B503_Q3C10	1313562	396695724	3,838897592	P8C7	Q3C10	Q3C10	evolved	DBVPG6044	DBVPG6044	non-fermentable	18,488463
D704_D507_Q13C5	1461769	441454238	1,725446185	P8C8	Q13C5	Q13C5	evolved	DBVPG6044	DBVPG6044	non-fermentable	26,795043
B706_D507_Q7C12	18930	5716860	-0,121964937	P8C9	Q7C12	Q7C12	evolved	DBVPG6044	DBVPG6044	non-fermentable	0,269629
N727_S520_Q7F6	19698	5948796	-0,117561831	P8C9	Q7F6	Q7F6	evolved	DBVPG6044	DBVPG6044	non-fermentable	0,271693
D707_B514_R16F1	92782	2802164	0,34294473	P8C9	Q7F6	R16F1	evolved	DBVPG6044	DBVPG6044	non-fermentable	0,538278
D711_B508_Q4D9	101411	30626122	0,4072594	P8D1	Q4D9	Q4D9	evolved	DBVPG6044	DBVPG6044	non-fermentable	1,426519
B703_B507_R15C9	1060906	320393612	6,070994315	P8D1	Q4D9	R15C9	evolved	DBVPG6044	DBVPG6044	non-fermentable	17,994737
D709_B504_Q2D7	13267	4006634	0,201767817	P8D10	Q2D7	Q2D7	evolved	DBVPG6044	DBVPG6044	non-fermentable	0,173779
D708_B515_R16G7	56453	17048806	0,509000653	P8D10	Q12G3	R16G7	evolved	DBVPG6044	DBVPG6044	non-fermentable	0,322776
N728_S516_Q12G3	670124	202377448	0,418048408	P8D10	Q12G3	Q12G3	evolved	DBVPG6044	DBVPG6044	non-fermentable	7,455623
B717_D504_Q8D7	1236446	373406692	3,746750538	P8D11	Q8D7	Q8D7	evolved	DBVPG6044	DBVPG6044	non-fermentable	18,631816
B722_B504_Q9D12	833744	251790688	8,237298386	P8D12	Q9D12	Q9D12	evolved	DBVPG6044	DBVPG6044	non-fermentable	12,911191
B709_D508_Q10D1	1865506	563382812	9,905227532	P8D2	Q10D1	Q10D1	evolved	DBVPG6044	DBVPG6044	non-fermentable	24,339367
N722_D508_Q7D2	4442068	1341504536	1,568098779	P8D3	Q7D2	Q7D2	evolved	DBVPG6044	DBVPG6044	non-fermentable	45,394821
D704_B504_Q2D4	942443	284617786	7,412312094	P8D4	Q2D4	Q2D4	evolved	DBVPG6044	DBVPG6044	non-fermentable	14,413853
B705_D504_Q5D11	1094820	330635640	11,78331983	P8D5	Q5D11	Q5D11	evolved	DBVPG6044	DBVPG6044	non-fermentable	16,264979
B712_B508_Q11D4	1207606	364697012	5,879454037	P8D6	Q11D4	Q11D4	evolved	DBVPG6044	DBVPG6044	non-fermentable	17,617924
B708_B504_Q3D10	2065551	623796402	3,124502352	P8D7	Q3D10	Q3D10	evolved	DBVPG6044	DBVPG6044	non-fermentable	27,910617
D705_D508_Q13D5	1360735	410941970	1,469115666	P8D8	Q13D5	Q13D5	evolved	DBVPG6044	DBVPG6044	non-fermentable	23,124461
B706_D508_Q7D12	885548	267435496	6,820819569	P8D9	Q7D12	Q7D12	evolved	DBVPG6044	DBVPG6044	non-fermentable	13,992748
D711_B513_Q4E9	133005	40167510	0,376028837	P8E1	Q4E9	Q4E9	evolved	DBVPG6044	DBVPG6044	non-fermentable	1,484112
B703_B508_R15D9	221304	664793808	3,442082936	P8E1	Q4E9	R15D9	evolved	DBVPG6044	DBVPG6044	non-fermentable	29,862855
D709_B509_Q2E7	987832	298325264	5,098824441	P8E10	Q2E7	Q2E7	evolved	DBVPG6044	DBVPG6044	non-fermentable	15,238299
B717_S513_Q8E7	810648	244815696	6,765855903	P8E11	Q8E7	Q8E7	evolved	DBVPG6044	DBVPG6044	non-fermentable	12,454086
B722_B509_Q9E12	754624	227896448	7,667095034	P8E12	Q9E12	Q9E12	evolved	DBVPG6044	DBVPG6044	non-fermentable	12,632144
B709_S518_Q10E1	2353676	710810152	2,871419123	P8E2	Q10E1	Q10E1	evolved	DBVPG6044	DBVPG6044	non-fermentable	14,893667
N722_S518_Q7E2	2774829	837998358	1,618933756	P8E3	Q7E2	Q7E2	evolved	DBVPG6044	DBVPG6044	non-fermentable	31,898641
D704_B509_Q2E4	1115034	336740268	4,127091733	P8E4	Q2E4	Q2E4	evolved	DBVPG6044	DBVPG6044	non-fermentable	16,176831
B705_S513_Q5E11	903389	272823478	13,00493619	P8E5	Q5E11	Q5E11	evolved	DBVPG6044	DBVPG6044	non-fermentable	16,525983
B712_B513_Q11E4	2672886	807211572	3,117793405	P8E6	Q11E4	Q11E4	evolved	DBVPG6044	DBVPG6044	non-fermentable	34,18179
B708_B509_Q3E10	1395117	421325334	4,836854776	P8E7	Q3E10	Q3E10	evolved	DBVPG6044	DBVPG6044	non-fermentable	20,065018
D705_S518_Q13E5	2212734	668245668	2,100479469	P8E8	Q13E5	Q13E5	evolved	DBVPG6044	DBVPG6044	non-fermentable	37,303705
B706_S518_Q7E12	883586	266842972	7,055068697	P8E9	Q7E12	Q7E12	evolved	DBVPG6044	DBVPG6044	non-fermentable	14,387715
D711_B514_Q4F9	105969	32002638	0,343909359	P8F1	Q4F9	Q4F9	evolved	DBVPG6044	DBVPG6044	non-fermentable	1,109199
B703_B513_R15E9	1693980	511581960	5,234387183	P8F1	Q4F9	R15E9	evolved	DBVPG6044	DBVPG6044	non-fermentable	24,328812
D709_B510_Q2F7	778321	235052942	10,64067124	P8F10	Q2F7	Q2F7	evolved	DBVPG6044	DBVPG6044	non-fermentable	12,110208
B717_S515_Q8F7	807639	243906978	4,517743596	P8F11	Q8F7	Q8F7	evolved	DBVPG6044	DBVPG6044	non-fermentable	12,566565
B722_B510_Q9F12	951130	287241260	6,939004686	P8F12	Q9F12	Q9F12	evolved	DBVPG6044	DBVPG6044	non-fermentable	15,723459
B709_S520_Q10F1	2935637	886562374	3,09198797	P8F2	Q10F1	Q10F1	evolved	DBVPG6044	DBVPG6044	non-fermentable	31,1483
N722_S520_Q7F2	2168950	655022900	3,508284188	P8F3	Q7F2	Q7F2	evolved	DBVPG6044	DBVPG6044	non-fermentable	32,443558
D704_B510_Q2F4	3227725	974772950	2,145775418	P8F4	Q2F4	Q2F4	evolved	DBVPG6044	DBVPG6044	non-fermentable	38,710403
B705_S515_Q5F11	15806	4773412	0,710042399	P8F5	Q5F11	Q5F11	evolved	DBVPG6044	DBVPG6044	non-fermentable	0,212229
B704_B513_R15E10	2407040	726926080	0,982974024	P8F5	Q5F11	R15E10	evolved	DBVPG6044	DBVPG6044	non-fermentable	23,844265
B712_B514_Q11F4	961750	290448500	3,391927114	P8F6	Q11F4	Q11F4	evolved	DBVPG6044	DBVPG6044	non-fermentable	14,912231
B708_B510_Q3F10	2113765	638357030	1,818976271	P8F7	Q3F10	Q3F10	evolved	DBVPG6044	DBVPG6044	non-fermentable	19,160318
D705_S520_Q13F5	1554055	469324610	2,204285834	P8F8	Q13F5	Q13F5	evolved	DBVPG6044	DBVPG6044	non-fermentable	26,690073
B706_S520_Q7F12	2381866	719323532	2,758298185	P8F9	Q7F12	Q7F12	evolved	DBVPG6044	DBVPG6044	non-fermentable	31,476687
D711_B515_Q4G9	434562	131237724	0,515126325	P8G1	Q4G9	Q4G9	evolved	DBVPG6044	DBVPG6044	non-fermentable	5,215189
B703_B514_R15F9	1351261	408080822	5,771284524	P8G1	Q4G9	R15F9	evolved	DBVPG6044	DBVPG6044	non-fermentable	20,517935
D709_B511_Q2G7	644470	194629940	11,1651523	P8G10	Q2G7	Q2G7	evolved	DBVPG6044	DBVPG6044	non-fermentable	10,343733
B717_S516_Q8G7	570219	172206138	0,965863154	P8G11	Q8G7	Q8G7	evolved	DBVPG6044	DBVPG6044	non-fermentable	5,686238
N728_B505_R16A3	706006	213213812	0,800603274	P8G11	Q8G7	R16A3	evolved	DBVPG6044	DBVPG6044	non-fermentable	7,66059
B722_B511_Q9G12	1102330	332903660	4,725569801	P8G12	Q9G12	Q9G12	evolved	DBVPG6044	DBVPG6044	non-fermentable	16,213961
B709_S521_Q10G1	1598343	482699586	13,72996976	P8G2	Q10G1	Q10G1	evolved	DBVPG6044	DBVPG6044	non-fermentable	19,721224
N722_S521_Q7G2	2091693	631691286	3,306110667	P8G3	Q7G2	Q7G2	evolved	DBVPG6044	DBVPG6044	non-fermentable	28,842665
D704_B511_Q2G4	1219737	368360574	4,153740123	P8G4	Q2G4	Q2G4	evolved	DBVPG6044	DBVPG6044	non-fermentable	17,032693
B705_S516_Q5G11	1404258	424085916	9,077076234	P8G5	Q5G11	Q5G11	evolved	DBVPG6044	DBVPG6044	non-fermentable	21,612352
B712_B515_Q11G4	1611827	486771754	1,501181876	P8G6	Q11G4	Q11G4	evolved	DBVPG6044	DBVPG6044	non-fermentable	22,715384
B708_B511_Q3G10	8741	2639782	0,182563329	P8G7	Q3G10	Q3G10	evolved	DBVPG6044	DBVPG6044	non-fermentable	0,110984
N727_B514_R15F6	1409197	425577494	5,855639929	P8G7	Q3G10	R15F6	evolved	DBVPG6044	DBVPG6044	non-fermentable	23,029167
D705_S521_Q13G5	2330175	703712850	2,529664449	P8G8	Q13G5	Q13G5	evolved	DBVPG6044	DBVPG6044	non-fermentable	43,724225
B706_S521_Q7G12	17631	5324562	0,08542816	P8G9	Q7G12	Q7G12	evolved	DBVPG6044	DBVPG6044	non-fermentable	0,254764
B719_S516_Q8G9	770008	232542416	10,18674441	P8G9	Q8G9	Q8G9	evolved	DBVPG6044	DBVPG6044	non-fermentable	13,108851
D711_B516_Q4H9	273228	82514856	0,570476126	P8H1	Q4H9	Q4H9	evolved	DBVPG6044	DBVPG6044	non-fermentable	3,006439
B703_B515_R15G9	1499505	452850510	5,690898786	P8H1	Q4H9	R15G9	evolved	DBVPG6044	DBVPG6044	non-fermentable	21,906295
D709_B512_Q2H7	862073	26146046	6,799568849	P8H10	Q2H7	Q2H7	evolved	DBVPG6044	DBVPG6044	non-fermentable	12,757877
B717_S517_Q8H7	1029439	310890578	0,776155524	P8H11	Q8H7	Q8H7	evolved	DBVPG6044	DBVPG6044	non-fermentable	0,184622
N728_B506_R16B3	1223944	369631088	3,025119367	P8H11	Q8H7	R16B3	evolved	DBVPG6044	DBVPG6044	non-fermentable	0,370265
B722_B512_Q9H12	2569230	775907460	3,372971019	P8H12	Q9H12	Q9H12	evolved	DBVPG6044	DBVPG6044	non-fermentable	39,303823
B709_S522_Q10H1	1871672	565244944	2,24877316	P8H2	Q10H1	Q10H1	evolved	DBVPG6044	DBVPG6044	non-fermentable	26,490185
N722_S522_Q7H2	768353	232042606	9,75330761	P8H3	Q7H2	Q7H2	evolved	DBVPG6044	DBVPG6044	non-fermentable	12,603343
N722_B515_R15G2	777330	234753660	10,71848091	P8H4	Q2H4	R15G2	evolved	DBVPG6044	DBVPG6044	non-fermentable	11,859271
D704_B512_Q2H4	1271082	383866764	3,894045618	P8H4	Q2H4	Q2H4	evolved	DBVPG6044	DBVPG6044	non-fermentable	17,099655
B705_S517_Q5H11	1255069	379030838	8,127122439	P8H5	Q5H11	Q5H11	evolved	DBVPG6044	DBVPG6044	non-fermentable	18,478748
B712_B516_Q11H4	2821792	852181184	2,229645144	P8H6	Q11H4	Q11H4	evolved	DBVPG6044	DBVPG6044	non-fermentable	32,344763
B708_B512_Q3H10	2486987	751070074	1,305343173	P8H7	Q3H10	Q3H10	evolved	DBVPG6044	DBVPG6044	non-fermentable	31,877651
D705_S522_Q13H5	2071246	625516292	1,181024897	P8H8	Q13H5	Q13H5	evolved	DBVPG6044	DBVPG6044	non-fermentable	31,633879
B706_S522_Q7H12	1138529	343835758	6,060724889	P8H9	Q7H12	Q7H12	evolved	DBVPG6044	DBVPG6044	non-fermentable	16,894981
N729_B501_Q3A9	1192525	360142550	5,226564054	P2A1	Q3A9	Q3A9	evolved	DBVPG6044	Y12	fermentable	19,537263
N726_B515_R15G5	1153394	348324988	7,183493242	P2A1	Q3A9	R15G5	evolved	DBVPG6044	Y12	fermentable	19,968877
D702_D505_Q13A2	13581	4101462	0,133086526	P2A10	Q13A2	Q13A2	evolved	DBVPG6044	Y12	fermentable	0,177176
N721_D505_Q7A1	1852532	559464664	4,001082145	P2A11	Q7A1	Q7A1	evolved	DBVPG6044	Y12	fermentable	26,449376
B720_D505_Q10A10	4488118	1355411636	5,032093548	P2A12	Q10A10	Q10A10	evolved	DBVPG6044	Y12	fermentable	57,690761
D704_B505_Q4A4	714523	215785946	4,941806686	P2A2	Q4A4	Q4A4	evolved	DBVPG6044	Y12	fermentable	10,662
B704_B501_Q6A10	188700	56987400	0,311065284	P2A3	Q6A10	Q6A10	evolved	DBVPG6044	Y12	fermentable	0,175256
D712_D505_Q13A10	1680396	507479592	0,596317746	P2A4	Q13A10	Q13A10	evolved	DBVPG6044	Y12	fermentable	25,58024
B719_B501_Q9A9	2641514	797737228	2,787280662	P2A5	Q9A9	Q9A9	evolved	DBVPG6044	Y12	fermentable	30,537951
B705_B516_R15H11	1580132	477199864	2,889009205	P2A6	Q6A4	R15H11	evolved	DBVPG6044	Y12	fermentable	21,726755
N724_B501_Q6A4	3306373	998524646	3,715515806	P2A6	Q6A4	Q6A4	evolved	DBVPG6044	Y12	fermentable	46,186668
B701_B501_Q6A7	966472	291874544	4,19807435	P2A7	Q6A7	Q6A7	evolved	DBVPG6044	Y12	fermentable	15,08981
N719_B508_R16D2	10527	3179154	0,286512512	P2A8	Q8A1	R16D2	evolved	DBVPG6044	Y12	fermentable	0,143764
B709_D501_Q8A1	13775	4160050	0,121209852	P2A8	Q8A1	Q8A1	evolved	DBVPG6044	Y12	fermentable	0,191896
B718_D501_Q8A8	10988	3318376	0,262952348	P2A9	Q8A8	Q8A8	evolved	DBVPG6044	Y12	fermentable	0,143482
N726_B516_R15H5	1195541	361053382	0,820813163	P2B1	Q3B9	R15H5	evolved	DBVPG6044	Y12	fermentable	12,014485
N729_B502_Q3B9	1104287	333494674	6,986715074	P2B1	Q3B9	Q3B9	evolved	DBVPG6044	Y12	fermentable	17,294526
D702_D506_Q13B2	993965	300177430	1,59896731	P2B10	Q13B2	Q13B2	evolved	DBVPG6044	Y12	fermentable	16,778998
N721_D506_Q7B1	652103	196935106	7,989149243	P2B11	Q7B1	Q7B1	evolved	DBVPG6044	Y12	fermentable	10,662772
B720_D506_Q10B10	2222588	671221576	3,711003768	P2B12	Q10B10	Q10B10	evolved	DBVPG6044	Y12	fermentable	34,007581
D704_B506_Q4B4	5179961	1564348222	5,144479406	P2B2	Q4B4	Q4B4	evolved	DBVPG6044	Y12	fermentable	70,934785
B704_B502_Q6B10	1177011	355457322	5,114554113	P2B3	Q6B10	Q6B10	evolved	DBVPG6044	Y12	fermentable	19,412201
B708_B505_R16A10	8274	2498748	0,378669401	P2B4	Q13B10	R16A10	evolved	DBVPG6044	Y12	fermentable	0,107407
D712_D506_Q13B10	1097108	331326616	0,555844506	P2B4	Q13B10	Q13B10	evolved	DBVPG6044	Y12	fermentable	19,666875
B719_B502_Q9B9	1647448	497529296	2,07085585	P2B5	Q9B9	Q9B9	evolved	DBVPG6044	Y12	fermentable	20,694549
N724_B502_Q6B4	1966996	594032792	4,45175137	P2B6	Q6B4	Q6B4	evolved	DBVPG6044	Y12	fermentable	30,842885
B706_B505_R15A12	2556689	772120078	2,157002775	P2B6	Q6B4	R15A12	evolved	DBVPG6044	Y12	fermentable	35,278124
B701_B502_Q6B7	2505413	756634726	4,021644843	P2B7	Q6B7	Q6B7	evolved	DBVPG6044	Y12	fermentable	41,076491
B709_D502_Q8B1	4685185	1414925870	3,719210079	P2B8	Q8B1	Q8B1	evolved	DBVPG6044	Y12	fermentable	58,335971
B718_D502_Q8B8	746471	225434242	7,042658488	P2B9	Q8B8	Q8B8	evolved	DBVPG6044	Y12	fermentable	12,189436
N729_B503_Q3C9	1080611	326344522	6,404304247	P2C1	Q3C9	Q3C9	evolved	DBVPG6044	Y12	fermentable	17,145463
N727_B505_R15A6	1730195	522518890	3,862867543	P2C1	Q3C9	R15A6	evolved	DBVPG6044	Y12	fermentable	26,748638
D701_D507_Q13C2	2451354	740308908	2,436819586	P2C10	Q13C2	Q13C2	evolved	DBVPG6044	Y12	fermentable	42,949109
N721_D507_Q7C1	1027071	310175442	7,552726594	P2C11	Q7C1	Q7C1	evolved	DBVPG6044	Y12	fermentable	15,233527
B720_D507_Q10C10	1533867	463227834	2,193304233	P2C12	Q10C10	Q10C10	evolved	DBVPG6044	Y12	fermentable	23,524338
D704_B507_Q4C4	265726	80249252	3,474385081	P2C2	Q4C4	Q4C4	evolved	DBVPG6044	Y12	fermentable	3,549816
B704_B503_Q6C10	12025	3631550	0,285249356	P2C3	Q6C10	Q6C10	evolved	DBVPG6044	Y12	fermentable	0,155545
B708_B506_R16B10	11018	3327436	0,381170218	P2C4	Q13C10	R16B10	evolved	DBVPG6044	Y12	fermentable	0,141781
D712_D507_Q13C10	2305990	696408980	0,952051291	P2C4	Q13C10	Q13C10	evolved	DBVPG6044	Y12	fermentable	39,809615
B719_B503_Q9C9	1447632	437184864	1,751059261	P2C5	Q9C9	Q9C9	evolved	DBVPG6044	Y12	fermentable	17,512072
N724_B503_Q6C4	1446886	436959572	5,363462768	P2C6	Q6C4	Q6C4	evolved	DBVPG6044	Y12	fermentable	23,527767
B701_B503_Q6C7	1162064	350943328	2,035811533	P2C7	Q6C7	Q6C7	evolved	DBVPG6044	Y12	fermentable	18,572455
B709_D503_Q8C1	528779	159691258	16,8216185	P2C8	Q8C1	Q8C1	evolved	DBVPG6044	Y12	fermentable	8,868745
B718_D503_Q8C8	1410324	425917848	3,220546028	P2C9	Q8C8	Q8C8	evolved	DBVPG6044	Y12	fermentable	18,353744
N729_B504_Q3D9	1131817	341808734	6,835998779	P2D1	Q3D9	Q3D9	evolved	DBVPG6044	Y12	fermentable	17,227836
N727_B506_R15B6	1484133	448208166	3,988904442	P2D1	Q3D9	R15B6	evolved	DBVPG6044	Y12	fermentable	21,679561
D702_D508_Q13D2	1493077	450909254	2,136643058	P2D10	Q13D2	Q13D2	evolved	DBVPG6044	Y12	fermentable	25,83447
N721_D508_Q7D1	1016751	307058802	5,430876613	P2D11	Q7D1	Q7D1	evolved	DBVPG6044	Y12	fermentable	15,71918
B720_D508_Q10D10	1077701	325465702	9,609006038	P2D12	Q10D10	Q10D10	evolved	DBVPG6044	Y12	fermentable	18,83461
D704_B508_Q4D4	853144	257649488	4,497348967	P2D2	Q4D4	Q4D4	evolved	DBVPG6044	Y12	fermentable	13,148343
B704_B504_Q6D10	1128973	340949846	3,66592481	P2D3	Q6D10	Q6D10	evolved	DBVPG6044	Y12	fermentable	19,549167
D712_D508_Q13D10	1737237	524645574	1,402690835	P2D4	Q13D10	Q13D10	evolved	DBVPG6044	Y12	fermentable	30,907169
B719_B504_Q9D9	1146621	346279542	3,625389082	P2D5	Q9D9	Q9D9	evolved	DBVPG6044	Y12	fermentable	16,605
B706_B506_R15B12	1814849	548084398	3,987912025	P2D6	Q6D4	R15B12	evolved	DBVPG6044	Y12	fermentable	25,065482
N724_B504_Q6D4	3361744	1015246688	3,018190101	P2D6	Q6D4	Q6D4	evolved	DBVPG6044	Y12	fermentable	45,310942
B701_B504_Q6D7	614262	185507124	3,348351697	P2D7	Q6D7	Q6D7	evolved	DBVPG6044	Y12	fermentable	10,076595
B709_D504_Q8D1	615853	185987606	14,0829505	P2D8	Q8D1	Q8D1	evolved	DBVPG6044	Y12	fermentable	10,1072
B718_D504_Q8D8	901151	272147602	5,952224063	P2D9	Q8D8	Q8D8	evolved	DBVPG6044	Y12	fermentable	15,055395
N729_B509_Q3E9	739395	223297290	6,700354113	P2E1	Q3E9	Q3E9	evolved	DBVPG6044	Y12	fermentable	12,407795
N727_B507_R15C6	1902340	574506680	3,034199743	P2E1	Q3E9	R15C6	evolved	DBVPG6044	Y12	fermentable	27,037527
D702_S518_Q13E2	10155	3066810	0,143174603	P2E10	Q13E2	Q13E2	evolved	DBVPG6044	Y12	fermentable	0,138727
N721_S518_Q7E1	1027853	310411606	4,700913564	P2E11	Q7E1	Q7E1	evolved	DBVPG6044	Y12	fermentable	15,60382
B720_S518_Q10E10	1448388	437413176	3,579010956	P2E12	Q10E10	Q10E10	evolved	DBVPG6044	Y12	fermentable	23,476973
D704_B513_Q4E4	965212	291494024	4,671576393	P2E2	Q4E4	Q4E4	evolved	DBVPG6044	Y12	fermentable	15,720172
B704_B509_Q6E10	1196152	361237904	4,724501851	P2E3	Q6E10	Q6E10	evolved	DBVPG6044	Y12	fermentable	19,926184
D712_S518_Q13E10	1796315	542487130	1,920411172	P2E4	Q13E10	Q13E10	evolved	DBVPG6044	Y12	fermentable	32,486836
B719_B509_Q9E9	1095322	330787244	4,249897516	P2E5	Q9E9	Q9E9	evolved	DBVPG6044	Y12	fermentable	17,859225
N724_B509_Q6E4	1204891	363877082	5,600927348	P2E6	Q6E4	Q6E4	evolved	DBVPG6044	Y12	fermentable	18,055138
B701_B509_Q6E7	606897	183282894	1,557639886	P2E7	Q6E7	Q6E7	evolved	DBVPG6044	Y12	fermentable	9,767915
B709_S513_Q8E1	1342892	405553384	7,37677878	P2E8	Q8E1	Q8E1	evolved	DBVPG6044	Y12	fermentable	20,776977
B718_S513_Q8E8	653434	197337068	10,07630298	P2E9	Q8E8	Q8E8	evolved	DBVPG6044	Y12	fermentable	11,182574
N729_B510_Q3F9	3630083	1096285066	2,133483118	P2F1	Q3F9	Q3F9	evolved	DBVPG6044	Y12	fermentable	47,352468
D702_S520_Q13F2	1147366	346504532	2,589999556	P2F10	Q13F2	Q13F2	evolved	DBVPG6044	Y12	fermentable	21,59302
N721_S520_Q7F1	868678	262340756	4,812692193	P2F11	Q7F1	Q7F1	evolved	DBVPG6044	Y12	fermentable	12,886246
B720_S520_Q10F10	1564812	472573224	5,591139014	P2F12	Q10F10	Q10F10	evolved	DBVPG6044	Y12	fermentable	23,532166
D704_B514_Q4F4	934940	282351880	5,102996686	P2F2	Q4F4	Q4F4	evolved	DBVPG6044	Y12	fermentable	14,188655
B704_B510_Q6F10	965707	291643514	5,411146419	P2F3	Q6F10	Q6F10	evolved	DBVPG6044	Y12	fermentable	16,085877
D712_S520_Q13F10	2104297	635497694	2,277456205	P2F4	Q13F10	Q13F10	evolved	DBVPG6044	Y12	fermentable	38,151441
B719_B510_Q9F9	1074814	324593828	8,149806867	P2F5	Q9F9	Q9F9	evolved	DBVPG6044	Y12	fermentable	17,167728
N724_B510_Q6F4	1462451	441660202	5,906102711	P2F6	Q6F4	Q6F4	evolved	DBVPG6044	Y12	fermentable	22,653366
B701_B510_Q6F7	784814	237013828	5,841252946	P2F7	Q6F7	Q6F7	evolved	DBVPG6044	Y12	fermentable	13,666006
B709_S515_Q8F1	720767	217671634	11,47289784	P2F8	Q8F1	Q8F1	evolved	DBVPG6044	Y12	fermentable	11,365841
B718_S515_Q8F8	822205	248305910	7,250959423	P2F9	Q8F8	Q8F8	evolved	DBVPG6044	Y12	fermentable	14,179841
N729_B511_Q3G9	11351	3428002	0,182670984	P2G1	Q3G9	Q3G9	evolved	DBVPG6044	Y12	fermentable	0,143831
N727_B508_R15D6	112703	34036306	1,293932856	P2G1	Q3G9	R15D6	evolved	DBVPG6044	Y12	fermentable	0,749892
D702_S521_Q13G2	1107429	334443558	2,949668	P2G10	Q13G2	Q13G2	evolved	DBVPG6044	Y12	fermentable	21,12285
N721_S521_Q7G1	3394820	1025235640	3,135040765	P2G11	Q7G1	Q7G1	evolved	DBVPG6044	Y12	fermentable	45,345732
B720_S521_Q10G10	1377683	416060266	10,48314986	P2G12	Q10G10	Q10G10	evolved	DBVPG6044	Y12	fermentable	20,526114
D704_B515_Q4G4	959277	289701654	4,572017864	P2G2	Q4G4	Q4G4	evolved	DBVPG6044	Y12	fermentable	14,70391
B704_B511_Q6G10	1940231	585949762	4,155159064	P2G3	Q6G10	Q6G10	evolved	DBVPG6044	Y12	fermentable	30,442181
D712_S521_Q13G10	2648753	799923406	3,484626794	P2G4	Q13G10	Q13G10	evolved	DBVPG6044	Y12	fermentable	47,697173
B719_B511_Q9G9	1407085	424939670	3,942168722	P2G5	Q9G9	Q9G9	evolved	DBVPG6044	Y12	fermentable	18,734415
N724_B511_Q6G4	49896	15068592	0,569892139	P2G6	Q6G4	Q6G4	evolved	DBVPG6044	Y12	fermentable	0,201345
B701_B511_Q6G7	1146559	346260818	5,49697699	P2G7	Q6G7	Q6G7	evolved	DBVPG6044	Y12	fermentable	17,841776
B709_S516_Q8G1	544989	164586678	14,97067596	P2G8	Q8G1	Q8G1	evolved	DBVPG6044	Y12	fermentable	8,733652
B718_S516_Q8G8	709527	214277154	7,309675123	P2G9	Q8G8	Q8G8	evolved	DBVPG6044	Y12	fermentable	11,688831
N729_B512_Q3H9	12527	3783154	0,264671414	P2H1	Q3H9	Q3H9	evolved	DBVPG6044	Y12	fermentable	0,156829
D702_S522_Q13H2	1420241	428912782	3,197941345	P2H10	Q13H2	Q13H2	evolved	DBVPG6044	Y12	fermentable	23,026897
N721_S522_Q7H1	592730	179004460	10,76125925	P2H11	Q7H1	Q7H1	evolved	DBVPG6044	Y12	fermentable	10,110835
B720_S522_Q10H10	2921240	882214480	1,892581334	P2H12	Q10H10	Q10H10	evolved	DBVPG6044	Y12	fermentable	28,230555
D704_B516_Q4H4	2666535	805293570	2,205369401	P2H2	Q4H4	Q4H4	evolved	DBVPG6044	Y12	fermentable	30,222036
B706_B515_R15G12	1226525	370410550	7,016767266	P2H3	Q6H10	R15G12	evolved	DBVPG6044	Y12	fermentable	19,263901
B704_B512_Q6H10	1787642	539867884	3,868103488	P2H3	Q6H10	Q6H10	evolved	DBVPG6044	Y12	fermentable	26,794235
D712_S522_Q13H10	19686	5945172	0,131231503	P2H4	Q13H10	Q13H10	evolved	DBVPG6044	Y12	fermentable	0,292849
B719_B512_Q9H9	17011	5137322	-0,05200017	P2H5	Q9H9	Q9H9	evolved	DBVPG6044	Y12	fermentable	0,214055
N724_B512_Q6H4	2220156	670487112	1,174930907	P2H6	Q6H4	Q6H4	evolved	DBVPG6044	Y12	fermentable	26,490172
B701_B512_Q6H7	3315988	1001428376	2,450945395	P2H7	Q6H7	Q6H7	evolved	DBVPG6044	Y12	fermentable	44,474278
B709_S517_Q8H1	874282	264033164	10,38805539	P2H8	Q8H1	Q8H1	evolved	DBVPG6044	Y12	fermentable	13,968261
B718_S517_Q8H8	1466225	442799950	2,636464614	P2H9	Q8H8	Q8H8	evolved	DBVPG6044	Y12	fermentable	20,305043
B708_D506_Q14B10	1285209	388133118	8,530130982	p7F10	Q14B10	Q14B10	ancestral	DBVPG6044	Y12	None	20,699471
B720_B506_Q11B10	804508	242961416	9,788692508	p7F11	Q11B10	Q11B10	ancestral	DBVPG6044	Y12	None	13,242055
D703_B502_Q2B3	1107156	334361112	9,537393929	p7F12	Q2B3	Q2B3	ancestral	DBVPG6044	Y12	None	17,059875
B701_D501_Q5A7	769603	232420106	9,14455929	p7F9	Q5A7	Q5A7	ancestral	DBVPG6044	Y12	None	12,556405
B711_D505_Q10A3	17262	5213124	0,045814569	P9A1	Q10A3	Q10A3	evolved	DBVPG6044	Y12	non-fermentable	0,233707
B715_B516_R16H5	33992	10265584	0,389795084	P9A1	Q10A3	R16H5	evolved	DBVPG6044	Y12	non-fermentable	0,270461
D705_B516_Q4H5	1619950	489224900	1,507274476	P9A10	Q4H5	Q4H5	evolved	DBVPG6044	Y12	non-fermentable	18,339803
B713_S518_Q10E5	1299091	392325482	13,02426561	P9A11	Q10E5	Q10E5	evolved	DBVPG6044	Y12	non-fermentable	19,608662
B714_B501_Q9A6	12710	3838420	-0,066662542	P9A12	Q9A6	Q9A6	evolved	DBVPG6044	Y12	non-fermentable	0,156661
B707_B513_R16E4	173902	52518404	0,341528502	P9A12	Q9A6	R16E4	evolved	DBVPG6044	Y12	non-fermentable	0,325313
D708_D505_Q14A7	1597728	482513856	7,521824102	P9A2	Q14A7	Q14A7	evolved	DBVPG6044	Y12	non-fermentable	24,070384
D710_B516_Q4H8	913544	275890288	4,697651246	P9A3	Q4H8	Q4H8	evolved	DBVPG6044	Y12	non-fermentable	12,708338
B716_B507_R16C11	33136	10007072	0,338019829	P9A4	Q14A10	R16C11	evolved	DBVPG6044	Y12	non-fermentable	0,096427
B708_D505_Q14A10	12461	3763222	0,17801865	P9A4	Q14A10	Q14A10	evolved	DBVPG6044	Y12	non-fermentable	0,166317
B721_B516_Q11H11	706193	213270286	8,986052985	P9A5	Q11H11	Q11H11	evolved	DBVPG6044	Y12	non-fermentable	11,438583
B709_B516_Q11H1	3330913	1005935726	3,346035239	P9A6	Q11H1	Q11H1	evolved	DBVPG6044	Y12	non-fermentable	42,674303
N724_D505_Q7A4	1233798	372606996	5,713725144	P9A7	Q7A4	Q7A4	evolved	DBVPG6044	Y12	non-fermentable	18,43075
N720_D505_Q14A8	1413017	426731134	9,308108938	P9A8	Q14A8	Q14A8	evolved	DBVPG6044	Y12	non-fermentable	21,965178
N720_D501_Q12A8	518580	156611160	0,393444952	P9A9	Q12A8	Q12A8	evolved	DBVPG6044	Y12	non-fermentable	4,499152
N720_B514_R16F8	1178089	355782878	8,838909254	P9A9	Q12A8	R16F8	evolved	DBVPG6044	Y12	non-fermentable	18,527592
B711_D506_Q10B3	2188069	660796838	4,44095742	P9B1	Q10B3	Q10B3	evolved	DBVPG6044	Y12	non-fermentable	31,664019
B715_D506_Q14B5	2697076	814516952	2,471985999	P9B10	Q14B5	Q14B5	evolved	DBVPG6044	Y12	non-fermentable	35,213606
B701_D502_Q5B7	1683846	508521492	3,908912309	P9B11	Q5B7	Q5B7	evolved	DBVPG6044	Y12	non-fermentable	26,446364
B706_B509_Q6E12	1085856	327928512	0,551324125	P9B12	Q6E12	Q6E12	evolved	DBVPG6044	Y12	non-fermentable	13,08782
B716_B506_R16B11	258731	78136762	0,375530733	P9B2	Q14B7	R16B11	evolved	DBVPG6044	Y12	non-fermentable	2,371413
D708_D506_Q14B7	1218665	368036830	0,473561304	P9B2	Q14B7	Q14B7	evolved	DBVPG6044	Y12	non-fermentable	10,52425
B704_D506_Q7B10	1287680	388879360	4,67758585	P9B3	Q7B10	Q7B10	evolved	DBVPG6044	Y12	non-fermentable	20,679964
N728_B509_Q3E3	1250430	377629860	5,611967152	P9B4	Q3E3	Q3E3	evolved	DBVPG6044	Y12	non-fermentable	19,551244
N723_B513_R15E3	1287065	388693630	6,608884073	P9B4	Q3E3	R15E3	evolved	DBVPG6044	Y12	non-fermentable	20,647569
B707_B509_Q3E4	1227298	370643996	6,016748059	P9B5	Q3E4	Q3E4	evolved	DBVPG6044	Y12	non-fermentable	19,738265
N724_B506_R15B4	1397552	422060704	6,360779941	P9B5	Q3E4	R15B4	evolved	DBVPG6044	Y12	non-fermentable	22,454842
N716_B513_Q4E11	427378	129068156	11,4142963	P9B6	Q4E11	Q4E11	evolved	DBVPG6044	Y12	non-fermentable	7,227492
N726_S515_Q5F5	595007	179692114	2,039458612	P9B7	Q5F5	Q5F5	evolved	DBVPG6044	Y12	non-fermentable	8,566992
B719_S520_Q10F9	1351009	408004718	14,71737474	P9B8	Q10F9	Q10F9	evolved	DBVPG6044	Y12	non-fermentable	21,388676
N720_D502_Q12B8	2167736	654656272	1,630663847	P9B9	Q12B8	Q12B8	evolved	DBVPG6044	Y12	non-fermentable	18,998172
B711_D507_Q10C3	1947603	588176106	1,194573138	P9C1	Q10C3	Q10C3	evolved	DBVPG6044	Y12	non-fermentable	23,750225
B713_D508_Q10D5	1172351	354050002	11,87422923	P9C10	Q10D5	Q10D5	evolved	DBVPG6044	Y12	non-fermentable	19,43291
N724_B505_R15A4	1382840	417617680	4,840397822	P9C11	Q3D4	R15A4	evolved	DBVPG6044	Y12	non-fermentable	20,854449
B707_B504_Q3D4	1499463	452837826	6,213755788	P9C11	Q3D4	Q3D4	evolved	DBVPG6044	Y12	non-fermentable	22,757918
B714_B503_Q9C6	451068	136222536	0,846075139	P9C12	Q9C6	Q9C6	evolved	DBVPG6044	Y12	non-fermentable	5,099826
B707_B514_R16F4	1401010	423105020	1,332518096	P9C12	Q9C6	R16F4	evolved	DBVPG6044	Y12	non-fermentable	15,086459
D708_D507_Q14C7	1577615	476439730	5,836369955	P9C2	Q14C7	Q14C7	evolved	DBVPG6044	Y12	non-fermentable	25,361196
B713_D507_Q10C5	1413106	426758012	16,44968965	P9C3	Q10C5	Q10C5	evolved	DBVPG6044	Y12	non-fermentable	23,820927
B708_D507_Q14C10	1591797	480722694	6,87178775	P9C4	Q14C10	Q14C10	evolved	DBVPG6044	Y12	non-fermentable	24,055327
B720_B507_Q11C10	2429236	733629272	1,721369218	P9C5	Q11C10	Q11C10	evolved	DBVPG6044	Y12	non-fermentable	26,906012
N716_B506_Q4B11	699129	211136958	9,657799392	P9C6	Q4B11	Q4B11	evolved	DBVPG6044	Y12	non-fermentable	12,101033
N724_D507_Q7C4	963975	291120450	6,992861459	P9C7	Q7C4	Q7C4	evolved	DBVPG6044	Y12	non-fermentable	15,109639
D706_D508_Q13D6	502520	151761040	0,986247431	P9C8	Q13D6	Q13D6	evolved	DBVPG6044	Y12	non-fermentable	8,719371
N720_D503_Q12C8	1895158	572337716	1,076104243	P9C9	Q12C8	Q12C8	evolved	DBVPG6044	Y12	non-fermentable	20,355087
B711_D508_Q10D3	14806	4471412	0,057431098	P9D1	Q10D3	Q10D3	evolved	DBVPG6044	Y12	non-fermentable	0,203354
B723_B505_R16A6	373046	112659892	0,703636312	P9D1	Q10D3	R16A6	evolved	DBVPG6044	Y12	non-fermentable	2,55276
B715_D508_Q14D5	2037713	615389326	3,719914043	P9D10	Q14D5	Q14D5	evolved	DBVPG6044	Y12	non-fermentable	28,016794
B701_D504_Q5D7	1018930	307716860	5,599103323	P9D11	Q5D7	Q5D7	evolved	DBVPG6044	Y12	non-fermentable	16,208337
B714_B504_Q9D6	1914722	578246044	2,738707784	P9D12	Q9D6	Q9D6	evolved	DBVPG6044	Y12	non-fermentable	21,442528
D708_D508_Q14D7	1234135	372708770	3,645773832	P9D2	Q14D7	Q14D7	evolved	DBVPG6044	Y12	non-fermentable	17,65265
B704_D508_Q7D10	846040	255504080	6,92676627	P9D3	Q7D10	Q7D10	evolved	DBVPG6044	Y12	non-fermentable	14,343312
B706_B503_Q6C12	1370117	413775334	6,123540158	P9D4	Q6C12	Q6C12	evolved	DBVPG6044	Y12	non-fermentable	21,754881
B719_D507_Q10C9	1173312	354340224	12,28371188	P9D5	Q10C9	Q10C9	evolved	DBVPG6044	Y12	non-fermentable	20,323514
D703_B504_Q2D3	1537424	46431048	7,136191036	P9D6	Q2D3	Q2D3	evolved	DBVPG6044	Y12	non-fermentable	20,436727
N724_D508_Q7D4	1070052	323155704	4,207143618	P9D7	Q7D4	Q7D4	evolved	DBVPG6044	Y12	non-fermentable	17,156274
N720_D508_Q14D8	1135732	342991064	9,367421107	P9D8	Q14D8	Q14D8	evolved	DBVPG6044	Y12	non-fermentable	17,969794
D710_D508_Q13D8	819521	247495342	1,296448581	P9D9	Q13D8	Q13D8	evolved	DBVPG6044	Y12	non-fermentable	14,316726
B711_S518_Q10E3	1795041	542102382	2,506369694	P9E1	Q10E3	Q10E3	evolved	DBVPG6044	Y12	non-fermentable	23,958106
B715_S518_Q14E5	1161070	350643140	8,663583363	P9E10	Q14E5	Q14E5	evolved	DBVPG6044	Y12	non-fermentable	18,843481
B701_S513_Q5E7	1816726	548651252	3,243944653	P9E11	Q5E7	Q5E7	evolved	DBVPG6044	Y12	non-fermentable	23,349149
B714_B509_Q9E6	2142144	646927488	0,358636752	P9E12	Q9E6	Q9E6	evolved	DBVPG6044	Y12	non-fermentable	20,121873
B707_B515_R16G4	3743285	1130472070	2,118588429	P9E12	Q9E6	R16G4	evolved	DBVPG6044	Y12	non-fermentable	43,754665
D708_S518_Q14E7	1309835	395570170	8,604271194	P9E2	Q14E7	Q14E7	evolved	DBVPG6044	Y12	non-fermentable	20,554789
B704_S518_Q7E10	834712	252083024	6,1413999	P9E3	Q7E10	Q7E10	evolved	DBVPG6044	Y12	non-fermentable	12,894136
B708_S518_Q14E10	1713809	517570318	4,842891117	P9E4	Q14E10	Q14E10	evolved	DBVPG6044	Y12	non-fermentable	24,588742
D709_D507_Q13C8	1877126	566892052	2,970279372	P9E5	Q13C8	Q13C8	evolved	DBVPG6044	Y12	non-fermentable	32,768994
D703_B509_Q2E3	10760	3249520	0,266816118	P9E6	Q2E3	Q2E3	evolved	DBVPG6044	Y12	non-fermentable	0,154231
N722_B514_R15F2	662427	200052954	0,371546201	P9E6	Q2E3	R15F2	evolved	DBVPG6044	Y12	non-fermentable	5,865379
N724_S518_Q7E4	2185244	659943688	3,76586103	P9E7	Q7E4	Q7E4	evolved	DBVPG6044	Y12	non-fermentable	31,367884
N726_D504_Q5D5	528646	159651092	3,303468169	P9E8	Q5D5	Q5D5	evolved	DBVPG6044	Y12	non-fermentable	8,796073
N720_S513_Q12E8	1325175	400202850	0,903764537	P9E9	Q12E8	Q12E8	evolved	DBVPG6044	Y12	non-fermentable	16,218292
N720_B515_R16G8	1424888	430316176	5,344270976	P9E9	Q12E8	R16G8	evolved	DBVPG6044	Y12	non-fermentable	19,062982
B711_S520_Q10F3	14213	4292326	0,118359794	P9F1	Q10F3	Q10F3	evolved	DBVPG6044	Y12	non-fermentable	0,204876
B723_B506_R16B6	159319	48114338	0,572603325	P9F1	Q10F3	R16B6	evolved	DBVPG6044	Y12	non-fermentable	1,049661
B715_S520_Q14F5	1041	3141404	0,230440722	P9F10	Q14F5	Q14F5	evolved	DBVPG6044	Y12	non-fermentable	0,146505
N729_B515_R16G9	70685	21346870	0,363192963	P9F10	Q14F5	R16G9	evolved	DBVPG6044	Y12	non-fermentable	0,403803
B701_S515_Q5F7	1550979	468395658	3,128012222	P9F11	Q5F7	Q5F7	evolved	DBVPG6044	Y12	non-fermentable	22,696699
D706_S518_Q13E6	1462451	441660202	2,090829599	P9F12	Q13E6	Q13E6	evolved	DBVPG6044	Y12	non-fermentable	25,426503
D708_S520_Q14F7	1156123	349149146	10,50621476	P9F2	Q14F7	Q14F7	evolved	DBVPG6044	Y12	non-fermentable	18,226914
B704_S520_Q7F10	655377	197923854	12,07247117	P9F3	Q7F10	Q7F10	evolved	DBVPG6044	Y12	non-fermentable	11,168424
D705_D507_Q13C6	103112	311093824	1,686003514	P9F4	Q13C6	Q13C6	evolved	DBVPG6044	Y12	non-fermentable	17,691027
B710_B507_Q11C2	2589918	782155236	1,78898949	P9F5	Q11C2	Q11C2	evolved	DBVPG6044	Y12	non-fermentable	33,92057
N728_B503_Q3C3	2068086	624561972	1,099285425	P9F6	Q3C3	Q3C3	evolved	DBVPG6044	Y12	non-fermentable	26,416302
N724_S520_Q7F4	4449361	1343707022	3,0261781	P9F7	Q7F4	Q7F4	evolved	DBVPG6044	Y12	non-fermentable	52,579991
N720_S520_Q14F8	1486029	448780758	8,381850559	P9F8	Q14F8	Q14F8	evolved	DBVPG6044	Y12	non-fermentable	21,789855
N720_S515_Q12F8	1347628	406983656	0,905728193	P9F9	Q12F8	Q12F8	evolved	DBVPG6044	Y12	non-fermentable	16,247867
N720_B516_R16H8	1516548	457997496	3,094509868	P9F9	Q12F8	R16H8	evolved	DBVPG6044	Y12	non-fermentable	18,730671
N723_B515_R15G3	897452	27110504	8,205682265	P9G1	Q3B4	R15G3	evolved	DBVPG6044	Y12	non-fermentable	14,969969
B707_B502_Q3B4	1576564	476122328	5,607660972	P9G1	Q3B4	Q3B4	evolved	DBVPG6044	Y12	non-fermentable	24,55397
B715_S521_Q14G5	1754563	529878026	0,666523562	P9G10	Q14G5	Q14G5	evolved	DBVPG6044	Y12	non-fermentable	14,049925
N729_B516_R16H9	1927572	582126744	2,661475829	P9G10	Q14G5	R16H9	evolved	DBVPG6044	Y12	non-fermentable	22,390692
N716_B508_Q4D11	651223	196669346	7,343063591	P9G11	Q4D11	Q4D11	evolved	DBVPG6044	Y12	non-fermentable	10,390109
B714_B511_Q9G6	413626	124915052	0,867998301	P9G12	Q9G6	Q9G6	evolved	DBVPG6044	Y12	non-fermentable	4,418399
B707_B516_R16H4	2501715	755517930	2,968707993	P9G12	Q9G6	R16H4	evolved	DBVPG6044	Y12	non-fermentable	28,359351
D708_S521_Q14G7	1400368	422911136	7,582124808	P9G2	Q14G7	Q14G7	evolved	DBVPG6044	Y12	non-fermentable	21,334
B704_S521_Q7G10	628432	189786464	11,42221115	P9G3	Q7G10	Q7G10	evolved	DBVPG6044	Y12	non-fermentable	10,753497
N726_D503_Q5C5	1091133	329522166	5,088654563	P9G4	Q5C5	Q5C5	evolved	DBVPG6044	Y12	non-fermentable	17,672618
B720_B515_Q11G10	1017806	307377412	8,81559745	P9G5	Q11G10	Q11G10	evolved	DBVPG6044	Y12	non-fermentable	17,571866
N716_B507_Q4C11	490627	148169354	9,381642996	P9G6	Q4C11	Q4C11	evolved	DBVPG6044	Y12	non-fermentable	8,137209
N724_S521_Q7G4	1591341	480584982	2,489349082	P9G7	Q7G4	Q7G4	evolved	DBVPG6044	Y12	non-fermentable	19,966388
B719_D508_Q10D9	1573922	475324444	17,31076487	P9G8	Q10D9	Q10D9	evolved	DBVPG6044	Y12	non-fermentable	24,854143
N720_S516_Q12G8	1272889	384412478	0,595123991	P9G9	Q12G8	Q12G8	evolved	DBVPG6044	Y12	non-fermentable	14,176503
N729_B505_R16A9	2271973	686135846	1,325245574	P9G9	Q12G8	R16A9	evolved	DBVPG6044	Y12	non-fermentable	25,25279
B711_S522_Q10H3	13598	4106596	0,040935627	P9H1	Q10H3	Q10H3	evolved	DBVPG6044	Y12	non-fermentable	0,194832
B723_B507_R16C6	208332	62916264	0,411115056	P9H1	Q10H3	R16C6	evolved	DBVPG6044	Y12	non-fermentable	1,226273
N723_B508_R15D3	842308	254377016	8,736625107	P9H10	Q3D3	R15D3	evolved	DBVPG6044	Y12	non-fermentable	13,911625
N728_B504_Q3D3	1095642	330883884	8,747942639	P9H10	Q3D3	Q3D3	evolved	DBVPG6044	Y12	non-fermentable	17,267169
B701_S517_Q5H7	948310	286389620	4,627001243	P9H11	Q5H7	Q5H7	evolved	DBVPG6044	Y12	non-fermentable	13,408505
B714_B512_Q9H6	14775	4462050	0,003360843	P9H12	Q9H6	Q9H6	evolved	DBVPG6044	Y12	non-fermentable	0,179421
B715_B505_R16A5	72048	21758496	0,482628191	P9H12	Q9H6	R16A5	evolved	DBVPG6044	Y12	non-fermentable	0,2609
D708_S522_Q14H7	3055579	922784858	2,7290054	P9H2	Q14H7	Q14H7	evolved	DBVPG6044	Y12	non-fermentable	37,098064
B704_S522_Q7H10	1238082	373900764	4,365577676	P9H3	Q7H10	Q7H10	evolved	DBVPG6044	Y12	non-fermentable	18,981632
B716_B508_R16D11	24597	7428294	0,376232468	P9H4	Q14H10	R16D11	evolved	DBVPG6044	Y12	non-fermentable	0,228515
B708_S522_Q14H10	1712267	517104634	0,384790757	P9H4	Q14H10	Q14H10	evolved	DBVPG6044	Y12	non-fermentable	15,343926
B720_B516_Q11H10	6856	2070512	0,362276665	P9H5	Q11H10	Q11H10	evolved	DBVPG6044	Y12	non-fermentable	0,076124
D708_B507_R16C7	3123541	943309382	0,97756798	P9H5	Q11H10	R16C7	evolved	DBVPG6044	Y12	non-fermentable	31,512164
B706_B504_Q6D12	1279210	386321420	5,252836699	P9H6	Q6D12	Q6D12	evolved	DBVPG6044	Y12	non-fermentable	21,734736
N724_S522_Q7H4	3287290	992761580	3,138928717	P9H7	Q7H4	Q7H4	evolved	DBVPG6044	Y12	non-fermentable	41,095692
N720_S522_Q14H8	1515687	457737474	6,420594824	P9H8	Q14H8	Q14H8	evolved	DBVPG6044	Y12	non-fermentable	20,927586
B710_B508_Q11D2	924843	279302586	7,189713889	P9H9	Q11D2	Q11D2	evolved	DBVPG6044	Y12	non-fermentable	14,82352
B701_S516_Q5G7	6575	1985650	0,062032136	None	Q5G7	Q5G7	evolved	None	None	None	0
B707_B510_Q3F4	26526	8010852	0,169795506	None	Q3F4	Q3F4	evolved	None	None	None	0
B708_B514_R16F10	8754	2643708	0	None	None	R16F10	evolved	None	None	None	0
B708_B515_R16G10	10382	3135364	0	None	None	R16G10	evolved	None	None	None	0
B708_B516_R16H10	9572	2890744	0	None	None	R16H10	evolved	None	None	None	0
B710_B514_Q11F2	16677	5036454	0,36628518	None	Q11F2	Q11F2	evolved	None	None	None	0
B713_S520_Q10F5	16799	5073298	-0,000854837	None	Q10F5	Q10F5	evolved	None	None	None	0
B713_S522_Q10H5	16487	4979074	0,005113155	None	Q10H5	Q10H5	evolved	None	None	None	0
B715_S522_Q14H5	9995	3018490	0,254333641	None	Q14H5	Q14H5	evolved	None	None	None	0
B716_B514_R16F11	6496	1961792	0	None	None	R16F11	evolved	None	None	None	0
B716_B515_R16G11	7561	2283422	0	None	None	R16G11	evolved	None	None	None	0
B716_B516_R16H11	8432	2546464	0	None	None	R16H11	evolved	None	None	None	0
B723_B508_R16D6	7225	2181950	1,394580141	None	Q10H5	R16D6	evolved	None	None	None	0
B724_B505_R16A12	11724	3540648	0	None	None	R16A12	evolved	None	None	None	0
B724_B506_R16B12	14198	4287796	0	None	None	R16B12	evolved	None	None	None	0
B724_B507_R16C12	13840	4179680	0	None	None	R16C12	evolved	None	None	None	0
B724_B508_R16D12	8562	2585724	0	None	None	R16D12	evolved	None	None	None	0
B724_B513_R16E12	11489	3469678	0	None	None	R16E12	evolved	None	None	None	0
B724_B514_R16F12	11381	3437062	0	None	None	R16F12	evolved	None	None	None	0
B724_B515_R16G12	13005	3927510	0	None	None	R16G12	evolved	None	None	None	0
B724_B516_R16H12	13306	4018412	0	None	None	R16H12	evolved	None	None	None	0
D703_B512_Q2H3	15104	4561408	1,37789441	None	Q2H3	Q2H3	evolved	None	None	None	0
D710_S520_Q13F8	15597	4710294	0,138108206	None	Q13F8	Q13F8	evolved	None	None	None	0
N720_S517_Q12H8	8336	2517472	0,204252455	None	Q12H8	Q12H8	evolved	None	None	None	0
N720_S521_Q14G8	14456	4365712	0,299410042	None	Q14G8	Q14G8	evolved	None	None	None	0
N726_S516_Q5G5	7808	2358016	0,198516171	None	Q5G5	Q5G5	evolved	None	None	None	0
N726_S517_Q5H5	7909	2388518	0,845873679	None	Q5H5	Q5H5	evolved	None	None	None	0
N728_B510_Q3F3	17110	5167220	0,14451823	None	Q3F3	Q3F3	evolved	None	None	None	0
N728_B511_Q3G3	8563	2586026	0,564381533	None	Q3G3	Q3G3	evolved	None	None	None	0
N728_B512_Q3H3	12105	3655710	0,210682684	None	Q3H3	Q3H3	evolved	None	None	None	0
D710_B505_Q4A8	335004	101171208	0,665412295	P10A1	Q4A8	Q4A8	evolved	Y12	DBVPG6044	non-fermentable	4,16284
B702_B516_R15H8	1987846	600329492	1,584576922	P10A1	Q4A8	R15H8	evolved	Y12	DBVPG6044	non-fermentable	22,859913
N727_D505_Q7A6	2479648	748853696	2,821963404	P10A11	Q7A6	Q7A6	evolved	Y12	DBVPG6044	non-fermentable	33,87593
D702_B505_Q4A2	1024182	309302964	0,778363817	P10A12	Q4A2	Q4A2	evolved	Y12	DBVPG6044	non-fermentable	10,632178
B701_B513_R15E7	1417037	427945174	2,402725107	P10A12	Q4A2	R15E7	evolved	Y12	DBVPG6044	non-fermentable	18,465929
B721_B505_Q11A11	3347588	1010971576	2,972531573	P10A2	Q11A11	Q11A11	evolved	Y12	DBVPG6044	non-fermentable	43,575037
B709_B505_Q11A1	1100436	332331672	1,712003529	P10A3	Q11A1	Q11A1	evolved	Y12	DBVPG6044	non-fermentable	14,863032
D705_B505_Q4A5	1068389	322653478	2,380545003	P10A4	Q4A5	Q4A5	evolved	Y12	DBVPG6044	non-fermentable	16,236125
N728_D501_Q12A3	2133009	644168718	3,739630573	P10A5	Q12A3	Q12A3	evolved	Y12	DBVPG6044	non-fermentable	33,650709
B712_D501_Q8A4	2350892	709969384	0,553035865	P10A6	Q8A4	Q8A4	evolved	Y12	DBVPG6044	non-fermentable	22,887294
N719_B514_R16F2	2194233	662658366	1,045572441	P10A6	Q8A4	R16F2	evolved	Y12	DBVPG6044	non-fermentable	25,222724
B719_D501_Q8A9	1027292	310242184	7,652183372	P10A7	Q8A9	Q8A9	evolved	Y12	DBVPG6044	non-fermentable	16,806219
B716_B501_Q3A11	7413	2238726	0,123407183	P10A8	Q3A11	Q3A11	evolved	Y12	DBVPG6044	non-fermentable	0,084402
N727_B515_R15G6	3049960	921087920	1,631617466	P10A8	Q3A11	R15G6	evolved	Y12	DBVPG6044	non-fermentable	35,84282
N719_B501_Q3A2	857446	258948692	1,11458619	P10A9	Q3A2	Q3A2	evolved	Y12	DBVPG6044	non-fermentable	11,801756
D710_B506_Q4B8	1431810	432406620	1,208717411	P10B1	Q4B8	Q4B8	evolved	Y12	DBVPG6044	non-fermentable	15,829139
D710_D505_Q13A8	2584212	78043214	1,38029939	P10B10	Q13A8	Q13A8	evolved	Y12	DBVPG6044	non-fermentable	45,163909
D707_B508_R16D1	459455	138755410	0,553171656	P10B11	Q7B6	R16D1	evolved	Y12	DBVPG6044	non-fermentable	4,333966
N727_D506_Q7B6	4139897	1250248894	0,655790766	P10B11	Q7B6	Q7B6	evolved	Y12	DBVPG6044	non-fermentable	41,585852
D702_B506_Q4B2	1480268	447040936	0,834543273	P10B12	Q4B2	Q4B2	evolved	Y12	DBVPG6044	non-fermentable	16,949483
B701_B514_R15F7	2241684	676988568	2,106588015	P10B12	Q4B2	R15F7	evolved	Y12	DBVPG6044	non-fermentable	30,802682
B721_B506_Q11B11	2905792	877549184	2,061062748	P10B2	Q11B11	Q11B11	evolved	Y12	DBVPG6044	non-fermentable	36,718075
B709_B506_Q11B1	2195406	663012612	2,328921445	P10B3	Q11B1	Q11B1	evolved	Y12	DBVPG6044	non-fermentable	29,307206
D705_B506_Q4B5	1021329	308441358	0,615395986	P10B4	Q4B5	Q4B5	evolved	Y12	DBVPG6044	non-fermentable	10,926706
B702_B513_R15E8	1583599	478246898	2,266664801	P10B4	Q4B5	R15E8	evolved	Y12	DBVPG6044	non-fermentable	20,156403
N726_D501_Q5A5	1928915	582532330	4,643958524	P10B5	Q5A5	Q5A5	evolved	Y12	DBVPG6044	non-fermentable	28,759881
B712_D502_Q8B4	2190953	661667806	1,495143249	P10B6	Q8B4	Q8B4	evolved	Y12	DBVPG6044	non-fermentable	23,828439
B719_D502_Q8B9	2848044	860109288	3,160152737	P10B7	Q8B9	Q8B9	evolved	Y12	DBVPG6044	non-fermentable	39,312107
D712_B506_Q4B10	1206689	364420078	3,525468088	P10B8	Q4B10	Q4B10	evolved	Y12	DBVPG6044	non-fermentable	19,070028
N719_B502_Q3B2	2212669	668226038	1,034713263	P10B9	Q3B2	Q3B2	evolved	Y12	DBVPG6044	non-fermentable	24,550103
D710_B507_Q4C8	1367602	41315804	2,232155386	P10C1	Q4C8	Q4C8	evolved	Y12	DBVPG6044	non-fermentable	18,524837
B722_D503_Q8C12	2914124	880065448	3,682163268	P10C10	Q8C12	Q8C12	evolved	Y12	DBVPG6044	non-fermentable	42,111365
D702_B507_Q4C2	986297	297861694	1,004148338	P10C12	Q4C2	Q4C2	evolved	Y12	DBVPG6044	non-fermentable	11,692998
B721_B507_Q11C11	3952247	1193578594	2,136550199	P10C2	Q11C11	Q11C11	evolved	Y12	DBVPG6044	non-fermentable	46,923026
B709_B507_Q11C1	934748	282293896	7,204698991	P10C3	Q11C1	Q11C1	evolved	Y12	DBVPG6044	non-fermentable	15,510059
B710_B505_Q11A2	2487018	751079436	1,658244476	P10C4	Q11A2	Q11A2	evolved	Y12	DBVPG6044	non-fermentable	31,636019
N728_D503_Q12C3	1516238	457903876	3,353021326	P10C5	Q12C3	Q12C3	evolved	Y12	DBVPG6044	non-fermentable	23,820608
B712_D503_Q8C4	2849149	860442998	1,664020785	P10C6	Q8C4	Q8C4	evolved	Y12	DBVPG6044	non-fermentable	37,191022
B713_D505_Q10A5	1457900	440285800	13,39018628	P10C7	Q10A5	Q10A5	evolved	Y12	DBVPG6044	non-fermentable	21,55085
D712_B507_Q4C10	1902145	574447790	3,494889397	P10C8	Q4C10	Q4C10	evolved	Y12	DBVPG6044	non-fermentable	27,658447
N719_B503_Q3C2	3439669	1038780038	1,660616507	P10C9	Q3C2	Q3C2	evolved	Y12	DBVPG6044	non-fermentable	44,181874
N723_B506_R15B3	15674	4733548	0,252108872	P10D1	Q3A3	R15B3	evolved	Y12	DBVPG6044	non-fermentable	0,203688
N728_B501_Q3A3	2386128	720610656	0,821019087	P10D1	Q3A3	Q3A3	evolved	Y12	DBVPG6044	non-fermentable	22,851788
B723_B515_R16G6	639919	193255538	0,693939615	P10D10	Q10B9	R16G6	evolved	Y12	DBVPG6044	non-fermentable	6,370827
B719_D506_Q10B9	3231511	975916322	0,446130412	P10D10	Q10B9	Q10B9	evolved	Y12	DBVPG6044	non-fermentable	32,520556
N727_D508_Q7D6	904812	2732499624	7,16976329	P10D11	Q7D6	Q7D6	evolved	Y12	DBVPG6044	non-fermentable	54,060892
D702_B508_Q4D2	1217016	367538832	0,776467464	P10D12	Q4D2	Q4D2	evolved	Y12	DBVPG6044	non-fermentable	12,181981
B701_B515_R15G7	1197802	361736204	2,051211173	P10D12	Q4D2	R15G7	evolved	Y12	DBVPG6044	non-fermentable	14,66996
N723_B514_R15F3	12313	3718526	0,209732687	P10D2	Q3A4	R15F3	evolved	Y12	DBVPG6044	non-fermentable	0,160839
B707_B501_Q3A4	17121	5170542	0,273176119	P10D2	Q3A4	Q3A4	evolved	Y12	DBVPG6044	non-fermentable	0,219308
N716_B505_Q4A11	1123714	339361628	3,291387022	P10D3	Q4A11	Q4A11	evolved	Y12	DBVPG6044	non-fermentable	18,33275
B706_B502_Q6B12	4680228	1413428856	1,075748914	P10D4	Q6B12	Q6B12	evolved	Y12	DBVPG6044	non-fermentable	56,042995
N726_D502_Q5B5	2666943	805416786	2,73152227	P10D5	Q5B5	Q5B5	evolved	Y12	DBVPG6044	non-fermentable	39,370908
B712_D504_Q8D4	2244209	677751118	1,710573947	P10D6	Q8D4	Q8D4	evolved	Y12	DBVPG6044	non-fermentable	30,689397
D712_B508_Q4D10	765960	231319920	6,751638519	P10D8	Q4D10	Q4D10	evolved	Y12	DBVPG6044	non-fermentable	12,878332
N719_B504_Q3D2	1383065	417685630	5,638880776	P10D9	Q3D2	Q3D2	evolved	Y12	DBVPG6044	non-fermentable	15,906213
D710_B513_Q4E8	958110	289349220	6,155472565	P10E1	Q4E8	Q4E8	evolved	Y12	DBVPG6044	non-fermentable	15,257868
B722_S513_Q8E12	1538704	464688608	3,454430232	P10E10	Q8E12	Q8E12	evolved	Y12	DBVPG6044	non-fermentable	23,064523
N727_S518_Q7E6	363627	109815354	2,302144178	P10E11	Q7E6	Q7E6	evolved	Y12	DBVPG6044	non-fermentable	5,203916
B701_B516_R15H7	114603	306410106	0,750550073	P10E12	Q4E2	R15H7	evolved	Y12	DBVPG6044	non-fermentable	9,730371
D702_B513_Q4E2	1295791	391328882	0,626774104	P10E12	Q4E2	Q4E2	evolved	Y12	DBVPG6044	non-fermentable	11,075837
B721_B513_Q11E11	1427692	431162984	7,132583188	P10E2	Q11E11	Q11E11	evolved	Y12	DBVPG6044	non-fermentable	22,864389
B709_B513_Q11E1	2197255	663571010	2,042799655	P10E3	Q11E1	Q11E1	evolved	Y12	DBVPG6044	non-fermentable	27,225718
D705_B513_Q4E5	2226568	672423536	2,038845908	P10E4	Q4E5	Q4E5	evolved	Y12	DBVPG6044	non-fermentable	28,011102
D708_B514_R16F7	613299	185216298	0,922322329	P10E5	Q12E3	R16F7	evolved	Y12	DBVPG6044	non-fermentable	6,484514
N728_S513_Q12E3	1112597	336004294	0,390441713	P10E5	Q12E3	Q12E3	evolved	Y12	DBVPG6044	non-fermentable	15,006168
N719_B515_R16G2	1078541	325719382	1,777035064	P10E6	Q8E4	R16G2	evolved	Y12	DBVPG6044	non-fermentable	15,064198
B712_S513_Q8E4	2349859	709657418	0,543948911	P10E6	Q8E4	Q8E4	evolved	Y12	DBVPG6044	non-fermentable	26,031609
B719_S513_Q8E9	1111652	335718904	5,837588649	P10E7	Q8E9	Q8E9	evolved	Y12	DBVPG6044	non-fermentable	17,256112
D712_B513_Q4E10	1303488	393653376	6,241993668	P10E8	Q4E10	Q4E10	evolved	Y12	DBVPG6044	non-fermentable	19,904787
N719_B509_Q3E2	1792567	541355234	1,141398869	P10E9	Q3E2	Q3E2	evolved	Y12	DBVPG6044	non-fermentable	22,942195
B722_S515_Q8F12	4175021	1260856342	1,551761959	P10F10	Q8F12	Q8F12	evolved	Y12	DBVPG6044	non-fermentable	48,637903
B721_B514_Q11F11	1540639	465272978	5,37932626	P10F2	Q11F11	Q11F11	evolved	Y12	DBVPG6044	non-fermentable	24,45363
B709_B514_Q11F1	1025843	309804586	8,826836277	P10F3	Q11F1	Q11F1	evolved	Y12	DBVPG6044	non-fermentable	17,344047
D705_B514_Q4F5	1016767	307063634	5,402857494	P10F4	Q4F5	Q4F5	evolved	Y12	DBVPG6044	non-fermentable	16,910937
B723_B516_R16H6	775544	234214288	0,8507454	P10F5	Q11B2	R16H6	evolved	Y12	DBVPG6044	non-fermentable	7,7236
B710_B506_Q11B2	837352	25288104	0,569295849	P10F5	Q11B2	Q11B2	evolved	Y12	DBVPG6044	non-fermentable	8,356544
B712_S515_Q8F4	1811308	547015016	1,060227672	P10F6	Q8F4	Q8F4	evolved	Y12	DBVPG6044	non-fermentable	22,176556
B719_S515_Q8F9	3015416	910655632	1,583216798	P10F7	Q8F9	Q8F9	evolved	Y12	DBVPG6044	non-fermentable	33,094469
D712_B514_Q4F10	723140	218388280	11,40955542	P10F8	Q4F10	Q4F10	evolved	Y12	DBVPG6044	non-fermentable	12,136679
N719_B510_Q3F2	3067885	926501270	3,062601017	P10F9	Q3F2	Q3F2	evolved	Y12	DBVPG6044	non-fermentable	40,47124
D710_B515_Q4G8	1245689	376198078	1,771341623	P10G1	Q4G8	Q4G8	evolved	Y12	DBVPG6044	non-fermentable	16,087641
N728_B508_R16D3	1139791	344216882	1,588204664	P10G10	Q8G12	R16D3	evolved	Y12	DBVPG6044	non-fermentable	15,45565
B722_S516_Q8G12	3524863	1064508626	0,886317361	P10G10	Q8G12	Q8G12	evolved	Y12	DBVPG6044	non-fermentable	33,47239
N727_S521_Q7G6	2114784	638664768	2,378736839	P10G11	Q7G6	Q7G6	evolved	Y12	DBVPG6044	non-fermentable	27,42156
D702_B515_Q4G2	1411537	426284174	0,869033192	P10G12	Q4G2	Q4G2	evolved	Y12	DBVPG6044	non-fermentable	14,019201
B702_B506_R15B8	3493312	1054980224	3,166687349	P10G12	Q4G2	R15B8	evolved	Y12	DBVPG6044	non-fermentable	44,283028
B721_B515_Q11G11	1534602	463449804	5,194822192	P10G2	Q11G11	Q11G11	evolved	Y12	DBVPG6044	non-fermentable	24,126613
B709_B515_Q11G1	1813495	547675490	3,582987164	P10G3	Q11G1	Q11G1	evolved	Y12	DBVPG6044	non-fermentable	27,213256
D705_B515_Q4G5	1137657	343572414	4,526979482	P10G4	Q4G5	Q4G5	evolved	Y12	DBVPG6044	non-fermentable	18,920595
B713_D506_Q10B5	2919016	881542832	1,342829092	P10G5	Q10B5	Q10B5	evolved	Y12	DBVPG6044	non-fermentable	35,096066
B712_S516_Q8G4	1475216	445515232	1,184649036	P10G6	Q8G4	Q8G4	evolved	Y12	DBVPG6044	non-fermentable	0,463765
N723_B507_R15C3	842900	254555800	0,402311114	P10G7	Q3B3	R15C3	evolved	Y12	DBVPG6044	non-fermentable	7,580525
N728_B502_Q3B3	1598878	482861156	0,543878824	P10G7	Q3B3	Q3B3	evolved	Y12	DBVPG6044	non-fermentable	20,29607
D712_B515_Q4G10	1293628	390675656	3,87510816	P10G8	Q4G10	Q4G10	evolved	Y12	DBVPG6044	non-fermentable	18,92199
N719_B511_Q3G2	1965865	593691230	1,726070441	P10G9	Q3G2	Q3G2	evolved	Y12	DBVPG6044	non-fermentable	23,847924
B722_S517_Q8H12	2235626	675159052	1,140192863	P10H10	Q8H12	Q8H12	evolved	Y12	DBVPG6044	non-fermentable	22,275686
N727_S522_Q7H6	1832879	553529458	2,943559113	P10H11	Q7H6	Q7H6	evolved	Y12	DBVPG6044	non-fermentable	22,232321
D702_B516_Q4H2	1774258	535825916	0,932442493	P10H12	Q4H2	Q4H2	evolved	Y12	DBVPG6044	non-fermentable	18,288624
B702_B507_R15C8	1607861	485574022	2,994304599	P10H12	Q4H2	R15C8	evolved	Y12	DBVPG6044	non-fermentable	20,440622
B712_S517_Q8H4	2943537	888948174	2,115572477	P10H6	Q8H4	Q8H4	evolved	Y12	DBVPG6044	non-fermentable	33,807548
B719_S517_Q8H9	1548310	467589620	0,489007792	P10H7	Q8H9	Q8H9	evolved	Y12	DBVPG6044	non-fermentable	16,496646
N728_B507_R16C3	1321924	399221048	4,369497831	P10H7	Q8H9	R16C3	evolved	Y12	DBVPG6044	non-fermentable	19,053533
D712_B516_Q4H10	1013260	306004520	3,691517492	P10H8	Q4H10	Q4H10	evolved	Y12	DBVPG6044	non-fermentable	14,855838
N719_B512_Q3H2	2021872	610605344	1,132355892	P10H9	Q3H2	Q3H2	evolved	Y12	DBVPG6044	non-fermentable	19,552283
B703_D501_Q5A9	14932	4509464	0,139882638	P3A1	Q5A9	Q5A9	evolved	Y12	DBVPG6044	fermentable	0,201324
B707_D505_Q14A4	1873726	565865252	10,08213275	P3A10	Q14A4	Q14A4	evolved	Y12	DBVPG6044	fermentable	30,292485
D707_D505_Q14A1	3079280	929942560	3,796031327	P3A11	Q14A1	Q14A1	evolved	Y12	DBVPG6044	fermentable	47,457429
N724_B516_R15H4	1197761	361723822	0,901992835	P3A12	Q3A7	R15H4	evolved	Y12	DBVPG6044	fermentable	14,032107
D708_B501_Q3A7	1442941	435768182	4,238295775	P3A12	Q3A7	Q3A7	evolved	Y12	DBVPG6044	fermentable	22,010061
N724_B508_R15D4	1575318	475746036	4,145706253	P3A2	Q3A6	R15D4	evolved	Y12	DBVPG6044	fermentable	23,88177
B723_B501_Q3A6	3445453	1040526806	2,304282742	P3A2	Q3A6	Q3A6	evolved	Y12	DBVPG6044	fermentable	48,150748
B714_D505_Q10A6	1461871	441485042	11,86116063	P3A3	Q10A6	Q10A6	evolved	Y12	DBVPG6044	fermentable	24,268479
B716_D501_Q12A11	1353065	408625630	5,205442149	P3A4	Q12A11	Q12A11	evolved	Y12	DBVPG6044	fermentable	21,472837
B720_D501_Q8A10	13285	4012070	0,106237349	P3A5	Q8A10	Q8A10	evolved	Y12	DBVPG6044	fermentable	0,184355
N719_D505_Q14A2	1266791	382570882	9,154885833	P3A6	Q14A2	Q14A2	evolved	Y12	DBVPG6044	fermentable	21,391883
N719_D501_Q12A2	17195	5192890	0,165106392	P3A7	Q12A2	Q12A2	evolved	Y12	DBVPG6044	fermentable	0,234527
N728_D505_Q14A3	5350937	1615982974	2,367201166	P3A8	Q14A3	Q14A3	evolved	Y12	DBVPG6044	fermentable	55,96379
B718_D505_Q10A8	1461005	441223510	2,411549775	P3A9	Q10A8	Q10A8	evolved	Y12	DBVPG6044	fermentable	22,893148
B703_D502_Q5B9	1054931	318589162	7,647819704	P3B1	Q5B9	Q5B9	evolved	Y12	DBVPG6044	fermentable	18,22741
B707_D506_Q14B4	4866933	1469813766	3,552159457	P3B10	Q14B4	Q14B4	evolved	Y12	DBVPG6044	fermentable	65,594368
D707_D506_Q14B1	3717608	1122717616	4,146961663	P3B11	Q14B1	Q14B1	evolved	Y12	DBVPG6044	fermentable	52,255045
D708_B502_Q3B7	1243519	375542738	5,051087224	P3B12	Q3B7	Q3B7	evolved	Y12	DBVPG6044	fermentable	20,172438
B723_B502_Q3B6	1317142	397776884	4,678602666	P3B2	Q3B6	Q3B6	evolved	Y12	DBVPG6044	fermentable	21,221966
N724_B513_R15E4	3497542	1056257684	2,065402729	P3B2	Q3B6	R15E4	evolved	Y12	DBVPG6044	fermentable	40,89402
B714_D506_Q10B6	1072913	324019726	13,20722595	P3B3	Q10B6	Q10B6	evolved	Y12	DBVPG6044	fermentable	18,33541
B716_D502_Q12B11	1059934	320100068	9,150080866	P3B4	Q12B11	Q12B11	evolved	Y12	DBVPG6044	fermentable	17,764075
B720_D502_Q8B10	624211	188511722	2,361759018	P3B5	Q8B10	Q8B10	evolved	Y12	DBVPG6044	fermentable	10,309687
N719_D506_Q14B2	1206337	364313774	10,06730471	P3B6	Q14B2	Q14B2	evolved	Y12	DBVPG6044	fermentable	20,653786
N719_D502_Q12B2	1577860	476513720	1,873348648	P3B7	Q12B2	Q12B2	evolved	Y12	DBVPG6044	fermentable	23,67204
N728_D506_Q14B3	1645446	496924692	5,950051613	P3B8	Q14B3	Q14B3	evolved	Y12	DBVPG6044	fermentable	26,4406
B718_D506_Q10B8	1588211	479639722	9,906679598	P3B9	Q10B8	Q10B8	evolved	Y12	DBVPG6044	fermentable	25,706435
B703_D503_Q5C9	1017821	307381942	6,268742884	P3C1	Q5C9	Q5C9	evolved	Y12	DBVPG6044	fermentable	17,385954
B707_D507_Q14C4	4239859	1280437418	3,551862897	P3C10	Q14C4	Q14C4	evolved	Y12	DBVPG6044	fermentable	53,453903
D707_D507_Q14C1	1960370	592031740	5,997501349	P3C11	Q14C1	Q14C1	evolved	Y12	DBVPG6044	fermentable	31,417198
D708_B503_Q3C7	9509	2871718	0,233376252	P3C12	Q3C7	Q3C7	evolved	Y12	DBVPG6044	fermentable	0,12504
N726_B505_R15A5	1000653	302197206	5,905260755	P3C12	Q3C7	R15A5	evolved	Y12	DBVPG6044	fermentable	17,212867
B723_B503_Q3C6	1098826	331845452	4,788410252	P3C2	Q3C6	Q3C6	evolved	Y12	DBVPG6044	fermentable	17,227547
N724_B514_R15F4	3780157	1141607414	2,449467925	P3C2	Q3C6	R15F4	evolved	Y12	DBVPG6044	fermentable	47,856442
B714_D507_Q10C6	992516	299739832	14,79723838	P3C3	Q10C6	Q10C6	evolved	Y12	DBVPG6044	fermentable	16,059103
B716_D503_Q12C11	846996	255792792	9,008004566	P3C4	Q12C11	Q12C11	evolved	Y12	DBVPG6044	fermentable	14,58946
B720_D503_Q8C10	1083799	327307298	6,413561704	P3C5	Q8C10	Q8C10	evolved	Y12	DBVPG6044	fermentable	18,295589
N719_D507_Q14C2	2114126	638466052	2,465560514	P3C6	Q14C2	Q14C2	evolved	Y12	DBVPG6044	fermentable	28,558902
N719_D503_Q12C2	1912719	577641138	2,225882685	P3C7	Q12C2	Q12C2	evolved	Y12	DBVPG6044	fermentable	27,591972
N728_D507_Q14C3	1764829	532978358	4,876501347	P3C8	Q14C3	Q14C3	evolved	Y12	DBVPG6044	fermentable	26,621955
B723_B513_R16E6	1417527	428093154	1,862646685	P3C9	Q10C8	R16E6	evolved	Y12	DBVPG6044	fermentable	16,119175
B718_D507_Q10C8	1828068	552076536	0,608809655	P3C9	Q10C8	Q10C8	evolved	Y12	DBVPG6044	fermentable	25,60958
B703_D504_Q5D9	1345811	406434922	7,256764044	P3D1	Q5D9	Q5D9	evolved	Y12	DBVPG6044	fermentable	22,134902
B707_D508_Q14D4	2139344	646081888	4,838936973	P3D10	Q14D4	Q14D4	evolved	Y12	DBVPG6044	fermentable	32,619352
D707_D508_Q14D1	1602810	484048620	6,551081596	P3D11	Q14D1	Q14D1	evolved	Y12	DBVPG6044	fermentable	25,371744
D708_B504_Q3D7	10876	3284552	0,250945466	P3D12	Q3D7	Q3D7	evolved	Y12	DBVPG6044	fermentable	0,137697
N726_B506_R15B5	1892629	571573958	4,013714855	P3D12	Q3D7	R15B5	evolved	Y12	DBVPG6044	fermentable	28,889828
B723_B504_Q3D6	1588326	479674452	2,80939764	P3D2	Q3D6	Q3D6	evolved	Y12	DBVPG6044	fermentable	23,058168
N724_B515_R15G4	1556675	470115850	4,816579825	P3D2	Q3D6	R15G4	evolved	Y12	DBVPG6044	fermentable	24,667635
B714_D508_Q10D6	1949142	588640884	9,630461157	P3D3	Q10D6	Q10D6	evolved	Y12	DBVPG6044	fermentable	30,429284
B716_D504_Q12D11	818731	247256762	3,259920922	P3D4	Q12D11	Q12D11	evolved	Y12	DBVPG6044	fermentable	13,335116
B720_D504_Q8D10	792225	239251950	6,54357504	P3D5	Q8D10	Q8D10	evolved	Y12	DBVPG6044	fermentable	13,184911
N719_D508_Q14D2	2409666	727719132	3,4945278	P3D6	Q14D2	Q14D2	evolved	Y12	DBVPG6044	fermentable	35,48519
N719_D504_Q12D2	1659216	501083232	2,776399468	P3D7	Q12D2	Q12D2	evolved	Y12	DBVPG6044	fermentable	27,761819
N728_D508_Q14D3	1552888	468972176	7,679989887	P3D8	Q14D3	Q14D3	evolved	Y12	DBVPG6044	fermentable	25,64997
B718_D508_Q10D8	2000420	604126840	2,945184083	P3D9	Q10D8	Q10D8	evolved	Y12	DBVPG6044	fermentable	29,375304
B704_B508_R15D10	1514198	457287796	2,644973981	P3E1	Q5E9	R15D10	evolved	Y12	DBVPG6044	fermentable	22,507534
B703_S513_Q5E9	1478778	446590956	7,492089574	P3E1	Q5E9	Q5E9	evolved	Y12	DBVPG6044	fermentable	24,473654
B707_S518_Q14E4	6299917	1902574934	3,980887589	P3E10	Q14E4	Q14E4	evolved	Y12	DBVPG6044	fermentable	78,773574
D707_S518_Q14E1	1670797	504580694	7,309288829	P3E11	Q14E1	Q14E1	evolved	Y12	DBVPG6044	fermentable	26,179823
D708_B509_Q3E7	1231725	371980950	3,897031116	P3E12	Q3E7	Q3E7	evolved	Y12	DBVPG6044	fermentable	19,047225
N726_B507_R15C5	1482284	447649768	4,227084408	P3E12	Q3E7	R15C5	evolved	Y12	DBVPG6044	fermentable	22,904021
B723_B509_Q3E6	1504999	454509698	3,063031635	P3E2	Q3E6	Q3E6	evolved	Y12	DBVPG6044	fermentable	24,894115
B714_S518_Q10E6	1107951	33461202	12,93278545	P3E3	Q10E6	Q10E6	evolved	Y12	DBVPG6044	fermentable	19,068625
B716_S513_Q12E11	556696	168122192	14,55822097	P3E4	Q12E11	Q12E11	evolved	Y12	DBVPG6044	fermentable	10,115106
B720_S513_Q8E10	2431419	734288538	2,929763514	P3E5	Q8E10	Q8E10	evolved	Y12	DBVPG6044	fermentable	35,554372
N719_S518_Q14E2	1884873	569231646	4,92197401	P3E6	Q14E2	Q14E2	evolved	Y12	DBVPG6044	fermentable	29,443149
N719_S513_Q12E2	1894989	572286678	2,160342774	P3E7	Q12E2	Q12E2	evolved	Y12	DBVPG6044	fermentable	26,993917
N728_S518_Q14E3	1275343	385153586	9,503839097	P3E8	Q14E3	Q14E3	evolved	Y12	DBVPG6044	fermentable	20,445036
B718_S518_Q10E8	923249	278821198	7,648716742	P3E9	Q10E8	Q10E8	evolved	Y12	DBVPG6044	fermentable	14,97753
B703_S515_Q5F9	970576	293113952	5,86557488	P3F1	Q5F9	Q5F9	evolved	Y12	DBVPG6044	fermentable	10,222697
B707_S520_Q14F4	5681073	1715684046	3,825687412	P3F10	Q14F4	Q14F4	evolved	Y12	DBVPG6044	fermentable	76,233748
D707_S520_Q14F1	1115909	337004518	16,76957985	P3F11	Q14F1	Q14F1	evolved	Y12	DBVPG6044	fermentable	17,208599
N726_B508_R15D5	1453990	439104980	4,871162734	P3F12	Q3F7	R15D5	evolved	Y12	DBVPG6044	fermentable	21,830239
D708_B510_Q3F7	2612694	789033588	2,361770243	P3F12	Q3F7	Q3F7	evolved	Y12	DBVPG6044	fermentable	30,415946
B723_B510_Q3F6	2489014	751682228	3,275864574	P3F2	Q3F6	Q3F6	evolved	Y12	DBVPG6044	fermentable	31,7631
B714_S520_Q10F6	1401318	423198036	12,71352346	P3F3	Q10F6	Q10F6	evolved	Y12	DBVPG6044	fermentable	20,009327
B716_S515_Q12F11	592076	178806952	17,62383478	P3F4	Q12F11	Q12F11	evolved	Y12	DBVPG6044	fermentable	10,083773
B720_S515_Q8F10	865407	261352914	5,022558815	P3F5	Q8F10	Q8F10	evolved	Y12	DBVPG6044	fermentable	14,462693
N719_S520_Q14F2	1183918	357543236	11,92674122	P3F6	Q14F2	Q14F2	evolved	Y12	DBVPG6044	fermentable	20,508474
N719_S515_Q12F2	1628733	491877366	3,485394854	P3F7	Q12F2	Q12F2	evolved	Y12	DBVPG6044	fermentable	27,810762
N728_S520_Q14F3	1689142	510120884	8,17524651	P3F8	Q14F3	Q14F3	evolved	Y12	DBVPG6044	fermentable	28,226671
B723_B514_R16F6	1179726	356277252	4,905112708	P3F9	Q10F8	R16F6	evolved	Y12	DBVPG6044	fermentable	19,180963
B718_S520_Q10F8	1307587	394891274	0,884557016	P3F9	Q10F8	Q10F8	evolved	Y12	DBVPG6044	fermentable	20,666376
B703_S516_Q5G9	1095002	330690604	4,970991798	P3G1	Q5G9	Q5G9	evolved	Y12	DBVPG6044	fermentable	13,290088
B707_S521_Q14G4	2439884	736844968	7,450649499	P3G10	Q14G4	Q14G4	evolved	Y12	DBVPG6044	fermentable	37,330781
D707_S521_Q14G1	1221971	369035242	13,28103575	P3G11	Q14G1	Q14G1	evolved	Y12	DBVPG6044	fermentable	21,268348
D708_B511_Q3G7	1887628	570063656	1,035682154	P3G12	Q3G7	Q3G7	evolved	Y12	DBVPG6044	fermentable	21,329873
N726_B513_R15E5	1690053	510396006	4,401749717	P3G12	Q3G7	R15E5	evolved	Y12	DBVPG6044	fermentable	26,988159
B723_B511_Q3G6	906945	273897390	6,236363233	P3G2	Q3G6	Q3G6	evolved	Y12	DBVPG6044	fermentable	13,104918
B714_S521_Q10G6	911536	275283872	8,659354779	P3G3	Q10G6	Q10G6	evolved	Y12	DBVPG6044	fermentable	14,030086
B716_S516_Q12G11	892089	269410878	7,418598161	P3G4	Q12G11	Q12G11	evolved	Y12	DBVPG6044	fermentable	14,329268
B720_S516_Q8G10	1109427	335046954	5,637675671	P3G5	Q8G10	Q8G10	evolved	Y12	DBVPG6044	fermentable	18,267868
N719_S521_Q14G2	1070374	323252948	10,24128707	P3G6	Q14G2	Q14G2	evolved	Y12	DBVPG6044	fermentable	18,366005
N719_S516_Q12G2	1166875	352396250	3,722304195	P3G7	Q12G2	Q12G2	evolved	Y12	DBVPG6044	fermentable	17,761599
N728_S521_Q14G3	1325924	400429048	10,58628619	P3G8	Q14G3	Q14G3	evolved	Y12	DBVPG6044	fermentable	21,274279
B718_S521_Q10G8	1106091	334039482	3,421606986	P3G9	Q10G8	Q10G8	evolved	Y12	DBVPG6044	fermentable	18,230138
B703_S517_Q5H9	681511	205816322	10,42673736	P3H1	Q5H9	Q5H9	evolved	Y12	DBVPG6044	fermentable	12,332078
B707_S522_Q14H4	2315091	699157482	5,7938629	P3H10	Q14H4	Q14H4	evolved	Y12	DBVPG6044	fermentable	31,977333
D707_S522_Q14H1	1324467	399989034	10,2531495	P3H11	Q14H1	Q14H1	evolved	Y12	DBVPG6044	fermentable	21,15466
N726_B514_R15F5	1612842	487078284	4,321363979	P3H12	Q3H7	R15F5	evolved	Y12	DBVPG6044	fermentable	24,382454
D708_B512_Q3H7	2210859	667679418	1,817253799	P3H12	Q3H7	Q3H7	evolved	Y12	DBVPG6044	fermentable	25,472908
B723_B512_Q3H6	2859291	863505882	3,183066398	P3H2	Q3H6	Q3H6	evolved	Y12	DBVPG6044	fermentable	46,996342
B703_B516_R15H9	16442	4965484	0,261466878	P3H3	Q4A10	R15H9	evolved	Y12	DBVPG6044	fermentable	0,207411
B714_S522_Q10H6	234740	70891480	0,06097414	P3H3	Q10H6	Q10H6	evolved	Y12	DBVPG6044	fermentable	0,345469
D712_B505_Q4A10	56418	17038236	0,336679514	P3H3	Q4A10	Q4A10	evolved	Y12	DBVPG6044	fermentable	0,480445
B716_S517_Q12H11	4829	1458358	0,193671814	P3H4	Q12H11	Q12H11	evolved	Y12	DBVPG6044	fermentable	0,058233
B720_S517_Q8H10	802111	242237522	6,821775617	P3H5	Q8H10	Q8H10	evolved	Y12	DBVPG6044	fermentable	13,57034
N729_B514_R16F9	752500	227255000	9,524057394	P3H6	Q14H2	R16F9	evolved	Y12	DBVPG6044	fermentable	12,93343
N719_S522_Q14H2	11965994	3613730188	0,713380176	P3H6	Q14H2	Q14H2	evolved	Y12	DBVPG6044	fermentable	167,435514
N719_S517_Q12H2	1722970	520336940	3,813556453	P3H7	Q12H2	Q12H2	evolved	Y12	DBVPG6044	fermentable	26,79588
N728_S522_Q14H3	1614539	487590778	6,625221808	P3H8	Q14H3	Q14H3	evolved	Y12	DBVPG6044	fermentable	23,361102
B718_S522_Q10H8	1559996	471118792	4,955134042	P3H9	Q10H8	Q10H8	evolved	Y12	DBVPG6044	fermentable	22,537388
N724_D506_Q7B4	1757813	530859526	2,913748301	p8D1	Q7B4	Q7B4	ancestral	Y12	DBVPG6044	None	26,431431
N720_D506_Q14B8	1516060	457850120	6,896080715	p8D2	Q14B8	Q14B8	ancestral	Y12	DBVPG6044	None	24,081196
B714_B502_Q9B6	5651200	1706662400	4,680315567	p8D3	Q9B6	Q9B6	ancestral	Y12	DBVPG6044	None	80,560351
B704_D507_Q7C10	902815	272650130	7,211558778	p8D4	Q7C10	Q7C10	ancestral	Y12	DBVPG6044	None	14,051213
N720_B501_Q3A8	1283855	387724210	1,175900934	P11A1	Q3A8	Q3A8	evolved	Y12	Y12	non-fermentable	17,392953
B704_D501_Q5A10	3155978	953105356	2,559597247	P11A11	Q5A10	Q5A10	evolved	Y12	Y12	non-fermentable	43,814134
B713_B505_Q11A5	1385967	418562034	3,775920352	P11A2	Q11A5	Q11A5	evolved	Y12	Y12	non-fermentable	21,220557
N729_D505_Q14A9	2467610	745218220	4,405958136	P11A3	Q14A9	Q14A9	evolved	Y12	Y12	non-fermentable	32,236899
D701_B505_Q4A1	1521128	459380656	1,216658389	P11A4	Q4A1	Q4A1	evolved	Y12	Y12	non-fermentable	19,555221
B716_D505_Q14A11	9128984	2756953168	2,63440249	P11A5	Q14A11	Q14A11	evolved	Y12	Y12	non-fermentable	52,310315
B722_B505_Q11A12	2432037	734475174	0,831160505	P11A6	Q11A12	Q11A12	evolved	Y12	Y12	non-fermentable	23,32563
D708_B508_R16D7	1552317	468799734	2,803736569	P11A6	Q11A12	R16D7	evolved	Y12	Y12	non-fermentable	23,519857
B711_B505_Q11A3	120351	363457302	5,71930076	P11A7	Q11A3	Q11A3	evolved	Y12	Y12	non-fermentable	18,743727
N716_B501_Q2A11	3254858	982967116	4,579405691	P11A8	Q2A11	Q2A11	evolved	Y12	Y12	non-fermentable	49,042158
B715_D501_Q12A5	1505488	454657376	0,56405202	P11A9	Q12A5	Q12A5	evolved	Y12	Y12	non-fermentable	16,657723
N720_B506_R16B8	2224745	671872990	1,993424495	P11A9	Q12A5	R16B8	evolved	Y12	Y12	non-fermentable	24,138168
N720_B502_Q3B8	3207185	968569870	2,505392223	P11B1	Q3B8	Q3B8	evolved	Y12	Y12	non-fermentable	36,768303
B708_B508_R16D10	99573	30071046	0,375441421	P11B10	Q13B12	R16D10	evolved	Y12	Y12	non-fermentable	0,83139
N718_D506_Q13B12	1486480	448916960	0,541884986	P11B10	Q13B12	Q13B12	evolved	Y12	Y12	non-fermentable	22,841552
B704_D502_Q5B10	1869784	564674768	3,63482728	P11B11	Q5B10	Q5B10	evolved	Y12	Y12	non-fermentable	28,429296
D705_B502_Q2B5	8353748	2522831896	4,790626298	P11B12	Q2B5	Q2B5	evolved	Y12	Y12	non-fermentable	124,534085
B713_B506_Q11B5	1269754	383465708	0,697886755	P11B2	Q11B5	Q11B5	evolved	Y12	Y12	non-fermentable	12,639246
D708_B505_R16A7	1377591	416032482	1,007551185	P11B2	Q11B5	R16A7	evolved	Y12	Y12	non-fermentable	16,695726
N729_D506_Q14B9	3073519	928202738	1,23404217	P11B3	Q14B9	Q14B9	evolved	Y12	Y12	non-fermentable	31,884695
D701_B506_Q4B1	1066419	322058538	2,975288692	P11B4	Q4B1	Q4B1	evolved	Y12	Y12	non-fermentable	16,395841
B722_B506_Q11B12	2887498	872024396	2,783719289	P11B6	Q11B12	Q11B12	evolved	Y12	Y12	non-fermentable	38,246243
B711_B506_Q11B3	1525234	460620668	3,987584917	P11B7	Q11B3	Q11B3	evolved	Y12	Y12	non-fermentable	23,975344
N716_B502_Q2B11	3556817	1074158734	4,791582048	P11B8	Q2B11	Q2B11	evolved	Y12	Y12	non-fermentable	57,698813
N720_B507_R16C8	68703	20748306	0,511590692	P11B9	Q12B5	R16C8	evolved	Y12	Y12	non-fermentable	0,345441
B715_D502_Q12B5	1774842	536002284	0,952047377	P11B9	Q12B5	Q12B5	evolved	Y12	Y12	non-fermentable	20,778571
N720_B503_Q3C8	1117331	337433962	1,714443189	P11C1	Q3C8	Q3C8	evolved	Y12	Y12	non-fermentable	15,728133
N718_D507_Q13C12	2661379	803736458	1,275462456	P11C10	Q13C12	Q13C12	evolved	Y12	Y12	non-fermentable	45,227421
B704_D503_Q5C10	1836129	554510958	3,529622925	P11C11	Q5C10	Q5C10	evolved	Y12	Y12	non-fermentable	25,395142
D705_B503_Q2C5	1928409	582379518	2,355854823	P11C12	Q2C5	Q2C5	evolved	Y12	Y12	non-fermentable	29,842493
B713_B507_Q11C5	1533579	463140858	4,973791938	P11C2	Q11C5	Q11C5	evolved	Y12	Y12	non-fermentable	23,242073
N729_D507_Q14C9	3087247	932348594	3,052256723	P11C3	Q14C9	Q14C9	evolved	Y12	Y12	non-fermentable	41,873136
D701_B507_Q4C1	1498018	452401436	1,005570603	P11C4	Q4C1	Q4C1	evolved	Y12	Y12	non-fermentable	16,862604
B716_D507_Q14C11	2796143	844435186	2,291973565	P11C5	Q14C11	Q14C11	evolved	Y12	Y12	non-fermentable	34,716238
B722_B507_Q11C12	1947762	588224124	1,063710556	P11C6	Q11C12	Q11C12	evolved	Y12	Y12	non-fermentable	21,195479
B711_B507_Q11C3	845559	255358818	6,409552019	P11C7	Q11C3	Q11C3	evolved	Y12	Y12	non-fermentable	13,109297
N716_B503_Q2C11	3779635	1141449770	4,336645356	P11C8	Q2C11	Q2C11	evolved	Y12	Y12	non-fermentable	59,131834
B715_D503_Q12C5	1415304	427421808	1,22002869	P11C9	Q12C5	Q12C5	evolved	Y12	Y12	non-fermentable	20,266188
N720_B504_Q3D8	1190097	359409294	3,231564296	P11D1	Q3D8	Q3D8	evolved	Y12	Y12	non-fermentable	11,165696
N718_D508_Q13D12	2412696	728634192	1,463869135	P11D10	Q13D12	Q13D12	evolved	Y12	Y12	non-fermentable	42,423885
B704_D504_Q5D10	1070184	323195568	6,123394762	P11D11	Q5D10	Q5D10	evolved	Y12	Y12	non-fermentable	17,583295
D705_B504_Q2D5	4755615	1436195730	3,573957373	P11D12	Q2D5	Q2D5	evolved	Y12	Y12	non-fermentable	70,881656
B713_B508_Q11D5	967090	292061180	7,243098315	P11D2	Q11D5	Q11D5	evolved	Y12	Y12	non-fermentable	16,1819
N729_D508_Q14D9	1566155	472978810	4,25075796	P11D3	Q14D9	Q14D9	evolved	Y12	Y12	non-fermentable	23,413145
D701_B508_Q4D1	2369724	715656648	2,931554053	P11D4	Q4D1	Q4D1	evolved	Y12	Y12	non-fermentable	32,397074
B716_D508_Q14D11	2018341	609538982	1,878567744	P11D5	Q14D11	Q14D11	evolved	Y12	Y12	non-fermentable	28,603739
B722_B508_Q11D12	1117690	337542380	7,635520672	P11D6	Q11D12	Q11D12	evolved	Y12	Y12	non-fermentable	18,399884
B711_B508_Q11D3	1071731	323662762	5,813894216	P11D7	Q11D3	Q11D3	evolved	Y12	Y12	non-fermentable	17,387755
N716_B504_Q2D11	2020597	610220294	5,624039734	P11D8	Q2D11	Q2D11	evolved	Y12	Y12	non-fermentable	28,586058
B715_D504_Q12D5	1588400	479696800	1,936070136	P11D9	Q12D5	Q12D5	evolved	Y12	Y12	non-fermentable	22,924105
N720_B509_Q3E8	1750980	528795960	0,636283971	P11E1	Q3E8	Q3E8	evolved	Y12	Y12	non-fermentable	16,918898
N718_S518_Q13E12	3137057	947391214	1,674198819	P11E10	Q13E12	Q13E12	evolved	Y12	Y12	non-fermentable	55,548188
B704_S513_Q5E10	1942043	586496986	2,960861883	P11E11	Q5E10	Q5E10	evolved	Y12	Y12	non-fermentable	27,307917
D705_B509_Q2E5	1254608	378891616	3,905248126	P11E12	Q2E5	Q2E5	evolved	Y12	Y12	non-fermentable	19,022679
B713_B513_Q11E5	1366098	412561596	7,040799438	P11E2	Q11E5	Q11E5	evolved	Y12	Y12	non-fermentable	21,652057
N729_S518_Q14E9	1022616	308830032	8,26322622	P11E3	Q14E9	Q14E9	evolved	Y12	Y12	non-fermentable	16,594948
D701_B513_Q4E1	2819498	851488396	1,655071483	P11E4	Q4E1	Q4E1	evolved	Y12	Y12	non-fermentable	33,495201
B716_S518_Q14E11	1054461	318447222	7,504104516	P11E5	Q14E11	Q14E11	evolved	Y12	Y12	non-fermentable	17,766024
B722_B513_Q11E12	2655734	81031668	2,472122825	P11E6	Q11E12	Q11E12	evolved	Y12	Y12	non-fermentable	33,292365
B711_B513_Q11E3	1322382	399359364	4,651612247	P11E7	Q11E3	Q11E3	evolved	Y12	Y12	non-fermentable	19,888462
N716_B509_Q2E11	2909381	878633062	2,982059619	P11E8	Q2E11	Q2E11	evolved	Y12	Y12	non-fermentable	38,55585
B715_S513_Q12E5	1594466	481528732	1,524048868	P11E9	Q12E5	Q12E5	evolved	Y12	Y12	non-fermentable	21,841621
N720_B510_Q3F8	2904468	877149336	2,152581153	P11F1	Q3F8	Q3F8	evolved	Y12	Y12	non-fermentable	36,484081
N718_S520_Q13F12	4144093	1251516086	1,905233562	P11F10	Q13F12	Q13F12	evolved	Y12	Y12	non-fermentable	72,898538
B704_S515_Q5F10	1679267	507138634	5,218429672	P11F11	Q5F10	Q5F10	evolved	Y12	Y12	non-fermentable	26,729843
D705_B510_Q2F5	1422810	429688620	6,938195093	P11F12	Q2F5	Q2F5	evolved	Y12	Y12	non-fermentable	20,148895
B713_B514_Q11F5	1406172	424663944	5,983413182	P11F2	Q11F5	Q11F5	evolved	Y12	Y12	non-fermentable	22,37987
N729_S520_Q14F9	4680463	1413499826	4,383221805	P11F3	Q14F9	Q14F9	evolved	Y12	Y12	non-fermentable	60,117572
D701_B514_Q4F1	3297464	995834128	2,899434575	P11F4	Q4F1	Q4F1	evolved	Y12	Y12	non-fermentable	43,1723
B716_S520_Q14F11	1056999	319213698	8,582523399	P11F5	Q14F11	Q14F11	evolved	Y12	Y12	non-fermentable	17,412736
B722_B514_Q11F12	3176326	959250452	2,580764814	P11F6	Q11F12	Q11F12	evolved	Y12	Y12	non-fermentable	41,891908
B711_B514_Q11F3	1235206	373032212	6,624162904	P11F7	Q11F3	Q11F3	evolved	Y12	Y12	non-fermentable	19,928483
N716_B510_Q2F11	36325	10970150	0,244064804	P11F8	Q2F11	Q2F11	evolved	Y12	Y12	non-fermentable	0,494082
N723_B505_R15A3	842849	254540398	10,34136263	P11F8	Q2F11	R15A3	evolved	Y12	Y12	non-fermentable	14,796524
B715_S515_Q12F5	764671	230930642	3,160467512	P11F9	Q12F5	Q12F5	evolved	Y12	Y12	non-fermentable	13,212945
N720_B511_Q3G8	1767401	533755102	2,813976265	P11G1	Q3G8	Q3G8	evolved	Y12	Y12	non-fermentable	22,90031
B704_S516_Q5G10	1178943	356040786	5,872496219	P11G11	Q5G10	Q5G10	evolved	Y12	Y12	non-fermentable	19,166546
D705_B511_Q2G5	2179308	658151016	1,142472005	P11G12	Q2G5	Q2G5	evolved	Y12	Y12	non-fermentable	25,105622
B713_B515_Q11G5	1402314	423498828	5,161105713	P11G2	Q11G5	Q11G5	evolved	Y12	Y12	non-fermentable	22,111205
N729_S521_Q14G9	1850206	558762212	5,365826744	P11G3	Q14G9	Q14G9	evolved	Y12	Y12	non-fermentable	26,305475
D701_B515_Q4G1	1814046	547841892	1,04456436	P11G4	Q4G1	Q4G1	evolved	Y12	Y12	non-fermentable	19,830288
B716_S521_Q14G11	2256518	681468436	4,169697995	P11G5	Q14G11	Q14G11	evolved	Y12	Y12	non-fermentable	33,782886
D708_B513_R16E7	1304093	393836086	2,231886669	P11G6	Q11G12	R16E7	evolved	Y12	Y12	non-fermentable	17,068881
B722_B515_Q11G12	1680954	507648108	0,967805916	P11G6	Q11G12	Q11G12	evolved	Y12	Y12	non-fermentable	17,282457
B711_B515_Q11G3	2987257	902151614	2,118287106	P11G7	Q11G3	Q11G3	evolved	Y12	Y12	non-fermentable	37,670911
N716_B511_Q2G11	3130033	945269966	3,176406161	P11G8	Q2G11	Q2G11	evolved	Y12	Y12	non-fermentable	43,802667
B715_S516_Q12G5	992427	299712954	2,496982746	P11G9	Q12G5	Q12G5	evolved	Y12	Y12	non-fermentable	17,320436
N720_B512_Q3H8	1323025	399553550	1,114362821	P11H1	Q3H8	Q3H8	evolved	Y12	Y12	non-fermentable	5,785466
B704_S517_Q5H10	1321337	399043774	5,126721928	P11H11	Q5H10	Q5H10	evolved	Y12	Y12	non-fermentable	20,90202
D705_B512_Q2H5	2050700	619311400	1,934285644	P11H12	Q2H5	Q2H5	evolved	Y12	Y12	non-fermentable	22,934524
B713_B516_Q11H5	6048204	1826557608	2,112574035	P11H2	Q11H5	Q11H5	evolved	Y12	Y12	non-fermentable	58,116837
N729_S522_Q14H9	3254147	982752394	2,869377534	P11H3	Q14H9	Q14H9	evolved	Y12	Y12	non-fermentable	0
D701_B516_Q4H1	942288	284570976	5,031883451	P11H4	Q4H1	Q4H1	evolved	Y12	Y12	non-fermentable	15,015422
B716_S522_Q14H11	130471	39410004	5,551671542	P11H5	Q14H11	Q14H11	evolved	Y12	Y12	non-fermentable	20,851778
B722_B516_Q11H12	1514060	457246120	4,476473868	P11H6	Q11H12	Q11H12	evolved	Y12	Y12	non-fermentable	23,065869
B711_B516_Q11H3	1314248	396902896	2,795988341	P11H7	Q11H3	Q11H3	evolved	Y12	Y12	non-fermentable	19,59391
N716_B512_Q2H11	1350010	40770310	4,253883756	P11H8	Q2H11	Q2H11	evolved	Y12	Y12	non-fermentable	19,615865
B715_S517_Q12H5	6486	1958772	0,192967208	P11H9	Q12H5	Q12H5	evolved	Y12	Y12	non-fermentable	0,081846
N720_B508_R16D8	1533669	463168038	1,230192433	P11H9	Q12H5	R16D8	evolved	Y12	Y12	non-fermentable	16,977947
B722_D505_Q10A12	3189576	963251952	18,15586737	P4A1	Q10A12	Q10A12	evolved	Y12	Y12	fermentable	47,158215
B721_D505_Q10A11	5395127	1629328354	8,072720056	P4A10	Q10A11	Q10A11	evolved	Y12	Y12	fermentable	62,696776
N716_D505_Q13A11	36340	10974680	0,101382489	P4A11	Q13A11	Q13A11	evolved	Y12	Y12	fermentable	0,509739
B708_B507_R16C10	1606233	485082366	0,675694516	P4A11	Q13A11	R16C10	evolved	Y12	Y12	fermentable	15,606015
D709_B505_Q4A7	826076	249474952	4,23897088	P4A12	Q4A7	Q4A7	evolved	Y12	Y12	fermentable	13,156877
B713_D501_Q8A5	1382130	417403260	5,176338029	P4A2	Q8A5	Q8A5	evolved	Y12	Y12	fermentable	21,421564
B715_B501_Q3A5	1119251	33813802	4,184468526	P4A3	Q3A5	Q3A5	evolved	Y12	Y12	fermentable	17,019829
B709_B501_Q9A1	1311598	396102596	3,588180045	P4A4	Q9A1	Q9A1	evolved	Y12	Y12	fermentable	20,628501
N724_D501_Q5A4	102139	308081978	8,078673065	P4A5	Q5A4	Q5A4	evolved	Y12	Y12	fermentable	17,537913
B710_D505_Q10A2	1806007	545414114	10,81276887	P4A6	Q10A2	Q10A2	evolved	Y12	Y12	fermentable	27,873962
N727_D501_Q5A6	1188467	358917034	8,270740226	P4A7	Q5A6	Q5A6	evolved	Y12	Y12	fermentable	20,72979
B710_D501_Q8A2	1379293	416546486	4,868779602	P4A8	Q8A2	Q8A2	evolved	Y12	Y12	fermentable	22,492492
B716_B505_R16A11	310050	93635100	0,398432799	P4A9	Q14A6	R16A11	evolved	Y12	Y12	fermentable	0,297033
B723_D505_Q14A6	176509	53305718	0,909901164	P4A9	Q14A6	Q14A6	evolved	Y12	Y12	fermentable	0,301709
B722_D506_Q10B12	1432610	432648220	11,59978872	P4B1	Q10B12	Q10B12	evolved	Y12	Y12	fermentable	23,431097
B721_D506_Q10B11	3214619	970814938	5,271684462	P4B10	Q10B11	Q10B11	evolved	Y12	Y12	fermentable	44,934262
N716_D506_Q13B11	3202650	967200300	3,100505768	P4B11	Q13B11	Q13B11	evolved	Y12	Y12	fermentable	57,119472
D709_B506_Q4B7	1060412	320244424	3,031231104	P4B12	Q4B7	Q4B7	evolved	Y12	Y12	fermentable	15,082502
B713_D502_Q8B5	1167720	352651440	6,572932889	P4B2	Q8B5	Q8B5	evolved	Y12	Y12	fermentable	19,254138
B715_B502_Q3B5	802581	242379462	9,366955995	P4B3	Q3B5	Q3B5	evolved	Y12	Y12	fermentable	13,675467
B709_B502_Q9B1	1271059	383859818	4,64310653	P4B4	Q9B1	Q9B1	evolved	Y12	Y12	fermentable	18,966159
N724_D502_Q5B4	1246721	376509742	6,031687187	P4B5	Q5B4	Q5B4	evolved	Y12	Y12	fermentable	20,039086
B710_D506_Q10B2	248140	74938280	0,001787923	P4B6	Q10B2	Q10B2	evolved	Y12	Y12	fermentable	0,485393
N727_D502_Q5B6	1466646	442927092	5,728878432	P4B7	Q5B6	Q5B6	evolved	Y12	Y12	fermentable	22,608394
B710_D502_Q8B2	4303814	1299751828	3,455269178	P4B8	Q8B2	Q8B2	evolved	Y12	Y12	fermentable	57,996931
B723_D506_Q14B6	1353370	408717740	7,408142444	P4B9	Q14B6	Q14B6	evolved	Y12	Y12	fermentable	21,849179
B722_D507_Q10C12	21473	6484846	-0,009596275	P4C1	Q10C12	Q10C12	evolved	Y12	Y12	fermentable	0,296664
B721_D507_Q10C11	1815405	548252310	5,942539021	P4C10	Q10C11	Q10C11	evolved	Y12	Y12	fermentable	28,307207
N716_D507_Q13C11	2984040	901180080	2,959973686	P4C11	Q13C11	Q13C11	evolved	Y12	Y12	fermentable	52,650942
D709_B507_Q4C7	1401397	423221894	1,054046125	P4C12	Q4C7	Q4C7	evolved	Y12	Y12	fermentable	15,047857
B713_D503_Q8C5	1571925	474721350	4,956014356	P4C2	Q8C5	Q8C5	evolved	Y12	Y12	fermentable	24,348888
B715_B503_Q3C5	147824	44642848	0,474199361	P4C3	Q3C5	Q3C5	evolved	Y12	Y12	fermentable	0,142222
B709_B503_Q9C1	1371158	414089716	3,388055764	P4C4	Q9C1	Q9C1	evolved	Y12	Y12	fermentable	19,911312
N724_D503_Q5C4	1715769	518162238	5,500474241	P4C5	Q5C4	Q5C4	evolved	Y12	Y12	fermentable	25,870494
B710_D507_Q10C2	2590653	782377206	1,614075048	P4C6	Q10C2	Q10C2	evolved	Y12	Y12	fermentable	32,547085
N727_D503_Q5C6	1268894	383205988	7,450561539	P4C7	Q5C6	Q5C6	evolved	Y12	Y12	fermentable	20,71596
B710_D503_Q8C2	3809360	1150426720	1,426362	P4C8	Q8C2	Q8C2	evolved	Y12	Y12	fermentable	46,319966
B723_D507_Q14C6	2236010	675275020	3,450043672	P4C9	Q14C6	Q14C6	evolved	Y12	Y12	fermentable	30,682393
B722_D508_Q10D12	643671	194388642	15,82530121	P4D1	Q10D12	Q10D12	evolved	Y12	Y12	fermentable	11,388122
B721_D508_Q10D11	666920	201409840	8,766807674	P4D10	Q10D11	Q10D11	evolved	Y12	Y12	fermentable	11,973667
N716_D508_Q13D11	2349732	709619064	3,247596015	P4D11	Q13D11	Q13D11	evolved	Y12	Y12	fermentable	42,295732
D709_B508_Q4D7	853104	257637408	3,982963233	P4D12	Q4D7	Q4D7	evolved	Y12	Y12	fermentable	12,817308
B713_D504_Q8D5	1259036	380228872	5,837588649	P4D2	Q8D5	Q8D5	evolved	Y12	Y12	fermentable	20,41774
B715_B504_Q3D5	868380	262250760	6,94688291	P4D3	Q3D5	Q3D5	evolved	Y12	Y12	fermentable	14,541486
B709_B504_Q9D1	2879696	869668192	2,868235459	P4D4	Q9D1	Q9D1	evolved	Y12	Y12	fermentable	36,967069
N724_D504_Q5D4	2687543	811637986	3,778445067	P4D5	Q5D4	Q5D4	evolved	Y12	Y12	fermentable	37,678089
B710_D508_Q10D2	1398366	422306532	12,61623503	P4D6	Q10D2	Q10D2	evolved	Y12	Y12	fermentable	22,562023
N727_D504_Q5D6	1681514	507817228	4,950314297	P4D7	Q5D6	Q5D6	evolved	Y12	Y12	fermentable	26,418471
B710_D504_Q8D2	1196230	361261460	6,683374325	P4D8	Q8D2	Q8D2	evolved	Y12	Y12	fermentable	19,218722
B723_D508_Q14D6	1529881	462024062	4,818554031	P4D9	Q14D6	Q14D6	evolved	Y12	Y12	fermentable	22,882695
B722_S518_Q10E12	16118	4867636	-0,051519041	P4E1	Q10E12	Q10E12	evolved	Y12	Y12	fermentable	0,224556
B721_S518_Q10E11	1328322	401153244	11,40956806	P4E10	Q10E11	Q10E11	evolved	Y12	Y12	fermentable	22,022097
N716_S518_Q13E11	1394669	421190038	2,693899609	P4E11	Q13E11	Q13E11	evolved	Y12	Y12	fermentable	25,667617
D709_B513_Q4E7	820114	247674428	0,770067273	P4E12	Q4E7	Q4E7	evolved	Y12	Y12	fermentable	8,909483
B702_B514_R15F8	1442752	435711104	6,363757191	P4E12	Q4E7	R15F8	evolved	Y12	Y12	fermentable	23,979008
B713_S513_Q8E5	1150566	347470932	7,741654915	P4E2	Q8E5	Q8E5	evolved	Y12	Y12	fermentable	18,904715
B715_B509_Q3E5	827813	249999526	8,475576763	P4E3	Q3E5	Q3E5	evolved	Y12	Y12	fermentable	13,997498
B709_B509_Q9E1	2214668	668829736	2,345398205	P4E4	Q9E1	Q9E1	evolved	Y12	Y12	fermentable	31,396502
N724_S513_Q5E4	1503794	454145788	7,272337057	P4E5	Q5E4	Q5E4	evolved	Y12	Y12	fermentable	23,677712
B710_S518_Q10E2	1245354	376096908	7,698086991	P4E6	Q10E2	Q10E2	evolved	Y12	Y12	fermentable	21,313627
N727_S513_Q5E6	2347400	708914800	1,669340002	P4E7	Q5E6	Q5E6	evolved	Y12	Y12	fermentable	26,824971
B710_S513_Q8E2	986724	297990648	6,203862776	P4E8	Q8E2	Q8E2	evolved	Y12	Y12	fermentable	16,173244
B723_S518_Q14E6	1003208	302968816	9,157851442	P4E9	Q14E6	Q14E6	evolved	Y12	Y12	fermentable	16,065086
B722_S520_Q10F12	1617713	488549326	6,282322499	P4F1	Q10F12	Q10F12	evolved	Y12	Y12	fermentable	26,612388
B721_S520_Q10F11	1265899	382301498	7,638552279	P4F10	Q10F11	Q10F11	evolved	Y12	Y12	fermentable	21,500392
N716_S520_Q13F11	29654	8955508	0,115388853	P4F11	Q13F11	Q13F11	evolved	Y12	Y12	fermentable	0,444287
D709_B514_Q4F7	652948	197190296	0,494740531	P4F12	Q4F7	Q4F7	evolved	Y12	Y12	fermentable	7,722757
B702_B515_R15G8	2761352	833928304	1,617326668	P4F12	Q4F7	R15G8	evolved	Y12	Y12	fermentable	31,715525
B713_S515_Q8F5	1007648	304309696	7,69552115	P4F2	Q8F5	Q8F5	evolved	Y12	Y12	fermentable	16,429677
B715_B510_Q3F5	1084316	327463432	5,094149023	P4F3	Q3F5	Q3F5	evolved	Y12	Y12	fermentable	18,810715
B709_B510_Q9F1	1015827	306779754	6,034925648	P4F4	Q9F1	Q9F1	evolved	Y12	Y12	fermentable	16,181294
N724_S515_Q5F4	944173	285140246	8,566627473	P4F5	Q5F4	Q5F4	evolved	Y12	Y12	fermentable	16,489484
B710_S520_Q10F2	958487	289463074	10,37714903	P4F6	Q10F2	Q10F2	evolved	Y12	Y12	fermentable	16,746144
N727_S515_Q5F6	1058407	319638914	9,840153872	P4F7	Q5F6	Q5F6	evolved	Y12	Y12	fermentable	16,569761
B710_S515_Q8F2	2431169	734213038	1,687507065	P4F8	Q8F2	Q8F2	evolved	Y12	Y12	fermentable	35,335224
B723_S520_Q14F6	1092705	329996910	10,83638584	P4F9	Q14F6	Q14F6	evolved	Y12	Y12	fermentable	16,785862
B722_S521_Q10G12	1564309	472421318	8,636121721	P4G1	Q10G12	Q10G12	evolved	Y12	Y12	fermentable	26,351305
B721_S521_Q10G11	1824825	551097150	4,207319977	P4G10	Q10G11	Q10G11	evolved	Y12	Y12	fermentable	28,697739
N716_S521_Q13G11	1984175	599220850	2,111159907	P4G11	Q13G11	Q13G11	evolved	Y12	Y12	fermentable	37,520114
D709_B515_Q4G7	1775888	536318176	2,092773445	P4G12	Q4G7	Q4G7	evolved	Y12	Y12	fermentable	23,268354
B713_S516_Q8G5	1291119	389917938	5,337107207	P4G2	Q8G5	Q8G5	evolved	Y12	Y12	fermentable	19,931166
B715_B511_Q3G5	1115019	336735738	5,765913082	P4G3	Q3G5	Q3G5	evolved	Y12	Y12	fermentable	17,955162
N728_B514_R16F3	1535563	463740026	2,792508816	P4G4	Q9G1	R16F3	evolved	Y12	Y12	fermentable	23,257804
B709_B511_Q9G1	3803074	1148528348	0,837225422	P4G4	Q9G1	Q9G1	evolved	Y12	Y12	fermentable	38,096492
N724_S516_Q5G4	779690	235466380	10,26581623	P4G5	Q5G4	Q5G4	evolved	Y12	Y12	fermentable	13,718778
B710_S521_Q10G2	992976	299878752	6,729558872	P4G6	Q10G2	Q10G2	evolved	Y12	Y12	fermentable	16,532642
N727_S516_Q5G6	1365336	412331472	7,104494583	P4G7	Q5G6	Q5G6	evolved	Y12	Y12	fermentable	20,615572
B710_S516_Q8G2	585065	176689630	13,59784698	P4G8	Q8G2	Q8G2	evolved	Y12	Y12	fermentable	10,27468
B723_S521_Q14G6	920190	277897380	11,48091141	P4G9	Q14G6	Q14G6	evolved	Y12	Y12	fermentable	15,610628
B722_S522_Q10H12	1136488	343219376	10,14917464	P4H1	Q10H12	Q10H12	evolved	Y12	Y12	fermentable	19,309048
B721_S522_Q10H11	1225876	370214552	11,14674409	P4H10	Q10H11	Q10H11	evolved	Y12	Y12	fermentable	20,052582
N716_S522_Q13H11	3902807	1178647714	3,025555324	P4H11	Q13H11	Q13H11	evolved	Y12	Y12	fermentable	68,400623
D709_B516_Q4H7	2381017	719067134	1,112714544	P4H12	Q4H7	Q4H7	evolved	Y12	Y12	fermentable	22,654593
B713_S517_Q8H5	1423663	429946226	0,848990952	P4H2	Q8H5	Q8H5	evolved	Y12	Y12	fermentable	17,2584
N719_B516_R16H2	1116469	337173638	5,369788597	P4H2	Q8H5	R16H2	evolved	Y12	Y12	fermentable	18,110712
B715_B512_Q3H5	1329718	401574836	4,717358285	P4H3	Q3H5	Q3H5	evolved	Y12	Y12	fermentable	20,037764
B709_B512_Q9H1	17450	5269900	-0,128161035	P4H4	Q9H1	Q9H1	evolved	Y12	Y12	fermentable	0,219739
N728_B515_R16G3	1248834	377147868	6,769431423	P4H4	Q9H1	R16G3	evolved	Y12	Y12	fermentable	20,559035
N724_S517_Q5H4	981824	296510848	7,658201713	P4H5	Q5H4	Q5H4	evolved	Y12	Y12	fermentable	16,562957
B710_S522_Q10H2	1499417	452823934	5,718920834	P4H6	Q10H2	Q10H2	evolved	Y12	Y12	fermentable	24,89556
N727_S517_Q5H6	1983091	598893482	2,801151982	P4H7	Q5H6	Q5H6	evolved	Y12	Y12	fermentable	25,43677
B710_S517_Q8H2	744133	224728166	9,353540674	P4H8	Q8H2	Q8H2	evolved	Y12	Y12	fermentable	12,362276
B723_S522_Q14H6	1351676	408206152	6,189277363	P4H9	Q14H6	Q14H6	evolved	Y12	Y12	fermentable	21,845754
D703_B503_Q2C3	1960807	592163714	3,85144214	p8D5	Q2C3	Q2C3	ancestral	Y12	Y12	None	27,852033
N720_D507_Q14C8	1850280	558784560	4,707461664	p8D6	Q14C8	Q14C8	ancestral	Y12	Y12	None	27,250423
B715_D507_Q14C5	1277562	385823724	6,666740327	p8D7	Q14C5	Q14C5	ancestral	Y12	Y12	None	20,973703
B701_D503_Q5C7	1103564	333276328	6,713438923	p8D8	Q5C7	Q5C7	ancestral	Y12	Y12	None	18,38968
